# Supplementary material for: Genome sequencing of the staple food crop white Guinea yam enables the development of a molecular marker for sex determination
Source: BMC Biol. 2017 Sep 19;15:86. doi: 10.1186/s12915-017-0419-x (PMC5604175; doi:10.1186/s12915-017-0419-x)
Supplement: Supplementary file 4 — Gene orthology between four angiosperms showing presence, absence, and duplication between species. (XLSX 1250 kb) [file 12915_2017_419_MOESM4_ESM.xlsx]

## Sheet: Supplemental dataset S2
Additional file 4: Supplemental dataset S2. Gene orthology between four angiosperms showing presence (1), absence (0) and duplicate (m) between species (confidence score >0.8).
Cluster ID	D. rotundata	A. thaliana	B. distachyon	O. sativa	D. rotundata gene	A. thaliana gene	B. distachyon gene	O. sativa gene
1	1	1	1	1	Dr16923	AT3G02260	Bradi4g08567	LOC_Os09g07300
2	1	1	1	0	Dr04138	AT2G17930	Bradi1g19650	NA
3	1	1	1	0	Dr05294	AT5G23110	Bradi5g26017	NA
4	1	1	1	1	Dr16479	AT1G03060	Bradi1g08917	LOC_Os03g53280
5	1	1	1	1	Dr09966	AT1G48090	Bradi3g43345	LOC_Os02g27110
6	1	1	1	0	Dr04289	AT1G50030	Bradi2g28007	NA
7	1	1	1	1	Dr02726	AT2G45540	Bradi5g17947	LOC_Os04g46894
8	1	1	1	1	Dr15055	AT2G26890	Bradi3g34450	LOC_Os10g42439
9	1	1	1	1	Dr19879	AT5G53460	Bradi2g46670	LOC_Os01g48960
10	1	1	1	1	Dr03405	AT1G80070	Bradi1g48264	LOC_Os05g07050
11	1	1	1	1	Dr08934	AT1G20960	Bradi3g00980	LOC_Os02g01740
12	1	1	1	1	Dr12406	AT1G36160	Bradi3g24417	LOC_Os10g21910
13	1	1	1	0	Dr14417	AT1G64790	Bradi1g10447	NA
14	1	1	1	1	Dr07897	AT4G35800	Bradi3g16660	LOC_Os05g05860
15	1	1	m	1	Dr01087	AT1G58250	Bradi1g62277,Bradi1g12490	LOC_Os03g23030
16	1	1	1	1	Dr06983	AT1G55350	Bradi3g53020	LOC_Os02g47970
17	1	1	1	1	Dr06497	AT5G40820	Bradi1g30007	LOC_Os06g50910
18	1	1	1	1	Dr00712	AT2G22125	Bradi1g45400	LOC_Os06g11990
19	1	1	1	1	Dr16517	AT5G61140	Bradi1g70057	LOC_Os03g11470
20	1	1	1	1	Dr14193	AT1G08260	Bradi3g44197	LOC_Os02g30800
21	1	1	1	1	Dr08064	AT4G39420	Bradi2g05242	LOC_Os01g08750
22	1	1	1	0	Dr19199	AT4G17140	Bradi3g33740	NA
23	1	1	1	1	Dr02272	AT2G48060	Bradi2g13251	LOC_Os01g29230
24	1	1	1	0	Dr16457	AT1G58230	Bradi3g04840	NA
25	1	1	1	1	Dr06945	AT3G48190	Bradi2g00627	LOC_Os01g01689
26	1	1	m	1	Dr01064	AT4G16340	Bradi3g31490,Bradi5g24268	LOC_Os03g21080
27	1	1	1	0	Dr08844	AT2G36850	Bradi1g51757	NA
28	1	1	1	1	Dr14492	AT2G13680	Bradi1g47427	LOC_Os06g08380
29	1	1	1	1	Dr04160	AT2G25730	Bradi2g42430	LOC_Os01g40990
30	1	1	1	1	Dr08672	AT1G01040	Bradi1g77087	LOC_Os03g02970
31	1	1	1	1	Dr13884	AT1G49340	Bradi1g11317	LOC_Os03g50325
32	1	1	1	1	Dr15528	AT5G20490	Bradi2g41977	LOC_Os03g48140
33	1	1	1	0	Dr10746	AT4G38600	Bradi5g04567	NA
34	1	1	1	0	Dr02320	AT2G35630	Bradi2g53267	NA
35	1	1	1	1	Dr04624	AT3G14570	Bradi3g09320	LOC_Os02g14900
36	1	1	1	0	Dr01992	AT2G25660	Bradi2g05017	NA
37	1	1	1	1	Dr01623	AT3G43300	Bradi1g24597	LOC_Os07g37750
38	1	1	1	0	Dr07050	AT3G54280	Bradi2g14340	NA
39	1	1	1	1	Dr03973	AT5G13630	Bradi1g19220	LOC_Os03g20700
40	1	1	1	1	Dr15317	AT2G46020	Bradi3g01297	LOC_Os02g02290
41	1	1	m	m	Dr08656	AT5G13000	Bradi1g76617,Bradi3g60790,Bradi1g29622	LOC_Os06g51270,LOC_Os03g03610
42	1	1	1	1	Dr09632	AT5G13530	Bradi2g26547	LOC_Os05g32570
43	1	1	1	1	Dr08897	AT1G77460	Bradi4g23680	LOC_Os11g08090
44	1	m	m	m	Dr12746	AT3G55320,AT2G39480	Bradi1g66290,Bradi2g62540	LOC_Os03g17180,LOC_Os01g74470
45	1	1	1	1	Dr05118	AT4G32700	Bradi4g08150	LOC_Os12g19370
46	1	1	1	1	Dr11712	AT3G60860	Bradi1g68180	LOC_Os03g14260
47	1	m	1	0	Dr17193	AT3G59100,AT1G06490	Bradi2g40441	NA
48	1	1	1	1	Dr02254	AT2G34660	Bradi5g22077	LOC_Os04g52900
49	1	1	1	1	Dr02896	AT1G04120	Bradi1g75590	LOC_Os03g04920
50	1	1	1	1	Dr20011	AT4G21710	Bradi1g13720	LOC_Os03g44484
51	1	1	1	1	Dr13666	AT3G13330	Bradi1g42980	LOC_Os06g19730
52	1	1	1	1	Dr00941	AT2G31900	Bradi1g08710	LOC_Os03g53660
53	1	m	1	1	Dr03754	AT1G55860,AT1G70320	Bradi4g07997	LOC_Os09g07900
54	1	m	1	1	Dr00654	AT3G55200,AT3G55220	Bradi3g03317	LOC_Os02g04480
55	1	1	1	m	Dr18998	AT5G24740	Bradi3g13757	LOC_Os08g02354,LOC_Os08g02350
56	1	1	0	0	Dr07980	AT2G41700	NA	NA
57	1	1	1	0	Dr01158	AT2G34680	Bradi1g58340	NA
58	1	1	1	1	Dr14850	AT2G26780	Bradi4g43517	LOC_Os11g04220
59	1	1	1	1	Dr03442	AT1G13980	Bradi1g12920	LOC_Os03g46330
60	1	1	1	1	Dr01384	AT1G59870	Bradi1g38025	LOC_Os06g36090
61	1	1	m	1	Dr14884	AT5G64270	Bradi1g59560,Bradi3g03690	LOC_Os02g05310
62	1	1	1	0	Dr11421	AT2G25320	Bradi3g48647	NA
63	1	1	1	1	Dr02385	AT5G37830	Bradi3g31390	LOC_Os01g73514
64	1	1	1	1	Dr17621	AT1G02080	Bradi3g33190	LOC_Os10g40780
65	1	1	1	1	Dr00689	AT3G55160	Bradi3g15920	LOC_Os08g07290
66	1	1	1	1	Dr00692	AT3G28860	Bradi5g12307	LOC_Os04g38570
67	1	1	m	1	Dr15504	AT3G12810	Bradi2g42340,Bradi1g57635	LOC_Os02g46450
68	1	1	1	1	Dr12387	AT2G38770	Bradi1g60890	LOC_Os03g26960
69	1	1	1	0	Dr04480	AT2G26910	Bradi2g04847	NA
70	1	1	1	1	Dr09060	AT2G13370	Bradi1g18910	LOC_Os07g46590
71	m	1	m	m	Dr17634,Dr08330	AT1G62020	Bradi2g55640,Bradi1g78470	LOC_Os03g50340,LOC_Os09g04110,LOC_Os03g50350
72	1	1	1	1	Dr15769	AT5G24350	Bradi4g33310	LOC_Os12g13150
73	m	1	m	m	Dr15459,Dr01562	AT1G15520	Bradi2g43120,Bradi3g07850	LOC_Os01g42380,LOC_Os02g11760
74	1	1	1	1	Dr20711	AT5G11700	Bradi2g05560	LOC_Os01g09246
75	1	1	1	1	Dr03438	AT4G30990	Bradi2g42017	LOC_Os01g40250
76	1	1	1	1	Dr14424	AT2G36910	Bradi3g12627	LOC_Os08g45030
77	m	1	1	1	Dr16333,Dr11018	AT5G43900	Bradi3g55350	LOC_Os02g57190
78	1	1	1	1	Dr09244	AT5G24710	Bradi2g45380	LOC_Os01g46510
79	1	1	1	1	Dr08816	AT5G47010	Bradi1g27027	LOC_Os07g31340
80	1	1	1	1	Dr02465	AT3G08850	Bradi4g44667	LOC_Os12g01922
81	1	m	1	1	Dr02035	AT3G62700,AT2G47800	Bradi2g12727	LOC_Os01g25386
82	1	1	1	1	Dr15306	AT4G34890	Bradi1g15800	LOC_Os03g31550
83	1	1	1	1	Dr01771	AT4G00450	Bradi1g21177	LOC_Os07g45400
84	1	m	1	1	Dr02968	AT5G16910,AT3G03050	Bradi1g50170	LOC_Os06g02180
85	1	1	1	1	Dr19807	AT3G13080	Bradi2g04577	LOC_Os01g07870
86	1	1	1	1	Dr05991	AT3G19050	Bradi4g03050	LOC_Os12g39980
87	1	m	m	1	Dr22072	AT5G06600,AT3G11910	Bradi4g07167,Bradi4g15710	LOC_Os12g30540
88	1	1	1	1	Dr08895	AT4G39850	Bradi2g61777	LOC_Os01g73530
89	1	1	1	1	Dr11486	AT3G26560	Bradi3g13460	LOC_Os02g19860
90	1	1	1	1	Dr19808	AT4G32410	Bradi2g34240	LOC_Os05g08370
91	1	1	1	1	Dr17219	AT1G23230	Bradi3g56910	LOC_Os02g49992
92	1	1	m	m	Dr16449	AT1G79350	Bradi3g18077,Bradi5g21150	LOC_Os08g12680,LOC_Os04g52020
93	1	1	1	1	Dr02952	AT4G13750	Bradi1g04980	LOC_Os03g58910
94	1	1	1	1	Dr17477	AT5G15540	Bradi1g59325	LOC_Os07g01940
95	1	1	1	0	Dr01903	AT1G71220	Bradi3g28605	NA
96	1	1	1	1	Dr14977	AT3G57300	Bradi1g62320	LOC_Os03g22900
97	1	1	m	m	Dr11513	AT1G74260	Bradi5g13190,Bradi3g28648	LOC_Os05g01440,LOC_Os01g66500
98	1	1	1	1	Dr01256	AT1G01320	Bradi1g29090	LOC_Os07g23990
99	1	1	1	1	Dr12904	AT4G38190	Bradi3g22345	LOC_Os08g25710
100	1	1	1	1	Dr02981	AT4G25960	Bradi3g52220	LOC_Os02g46680
101	1	1	m	1	Dr18681	AT1G24706	Bradi2g58697,Bradi1g24950	LOC_Os01g68810
102	1	1	1	1	Dr16344	AT2G20190	Bradi5g15150	LOC_Os04g42840
103	1	1	m	m	Dr03507	AT5G05170	Bradi1g04597,Bradi1g54250	LOC_Os03g59340,LOC_Os07g10770
104	1	1	1	1	Dr14986	AT1G65440	Bradi2g21217	LOC_Os05g41510
105	1	1	1	1	Dr02019	AT3G59770	Bradi2g27230	LOC_Os01g25330
106	1	1	1	1	Dr01448	AT1G17500	Bradi1g37700	LOC_Os06g36990
107	1	m	1	1	Dr13533	AT1G80490,AT1G15750	Bradi1g67800	LOC_Os03g14980
108	1	1	1	1	Dr21317	AT5G04895	Bradi1g08607	LOC_Os03g53760
109	1	1	1	1	Dr03345	AT5G17420	Bradi4g30540	LOC_Os09g25490
110	1	1	1	1	Dr02016	AT1G02730	Bradi4g05027	LOC_Os12g36890
111	1	m	m	1	Dr02393	AT5G65750,AT3G55410	Bradi5g08235,Bradi5g08230	LOC_Os07g49520
112	1	1	m	m	Dr06958	AT1G68710	Bradi1g42310,Bradi2g40060	LOC_Os06g29380,LOC_Os05g01030
113	1	1	1	1	Dr19200	AT5G47020	Bradi5g00847	LOC_Os04g10380
114	1	1	1	1	Dr09933	AT5G44240	Bradi1g24630	LOC_Os11g25980
115	1	1	1	1	Dr03380	AT4G29380	Bradi3g54140	LOC_Os02g55340
116	1	1	1	1	Dr17818	AT3G59140	Bradi1g48670	LOC_Os06g06440
117	1	1	1	1	Dr14092	AT2G35110	Bradi3g42020	LOC_Os08g43130
118	1	1	1	1	Dr14736	AT5G44800	Bradi1g26940	LOC_Os07g31450
119	1	1	1	1	Dr16153	AT3G23890	Bradi3g52470	LOC_Os02g47150
120	1	1	1	0	Dr00891	AT1G59820	Bradi3g26400	NA
121	1	1	1	1	Dr19433	AT3G46960	Bradi3g04550	LOC_Os02g06500
122	1	1	1	1	Dr12478	AT4G33200	Bradi3g57240	LOC_Os10g19860
123	1	1	1	0	Dr03609	AT5G17020	Bradi1g00887	NA
124	1	m	1	1	Dr21047	AT3G62150,AT2G47000	Bradi2g11210	LOC_Os01g18670
125	1	1	1	1	Dr00066	AT4G31160	Bradi5g27460	LOC_Os04g59460
126	1	1	1	0	Dr08589	AT5G51660	Bradi5g04673	NA
127	1	1	1	1	Dr03518	AT5G19820	Bradi1g23750	LOC_Os07g38760
128	1	1	1	1	Dr09918	AT2G31970	Bradi3g43737	LOC_Os02g29464
129	1	1	1	1	Dr01777	AT4G20850	Bradi3g51020	LOC_Os02g44520
130	1	1	1	1	Dr08587	AT1G79000	Bradi3g03330	LOC_Os02g04490
131	1	1	1	m	Dr06377	AT1G53310	Bradi4g27910	LOC_Os08g27840,LOC_Os09g14670
132	1	m	1	m	Dr15517	AT2G26080,AT4G33010	Bradi2g48010	LOC_Os06g40940,LOC_Os01g51410
133	1	1	1	1	Dr11126	AT2G27210	Bradi1g13710	LOC_Os03g44500
134	1	1	1	1	Dr09149	AT1G49040	Bradi2g41690	LOC_Os01g39380
135	1	1	1	1	Dr00574	AT4G04920	Bradi3g29990	LOC_Os10g35560
136	1	1	1	1	Dr08810	AT1G55325	Bradi1g51817	LOC_Os05g37500
137	1	1	1	0	Dr14112	AT5G49160	Bradi1g55287	NA
138	1	m	1	1	Dr03554	AT5G15070,AT3G01310	Bradi1g12140	LOC_Os03g48300
139	1	1	1	1	Dr14857	AT3G62010	Bradi1g15377	LOC_Os03g38970
140	1	1	1	1	Dr16614	AT5G54440	Bradi4g05110	LOC_Os12g36760
141	1	1	1	1	Dr16851	AT3G28345	Bradi3g06577	LOC_Os02g09720
142	1	1	1	1	Dr16081	AT3G50380	Bradi4g02910	LOC_Os12g40279
143	1	1	1	1	Dr04357	AT1G61850	Bradi1g26060	LOC_Os07g33670
144	1	1	1	1	Dr06501	AT3G53480	Bradi4g45397	LOC_Os02g32690
145	1	1	1	0	Dr03332	AT4G28080	Bradi3g53907	NA
146	1	1	m	m	Dr12452	AT3G14270	Bradi3g37350,Bradi1g60357	LOC_Os03g28140,LOC_Os08g34950
147	1	1	1	1	Dr07335	AT1G18270	Bradi1g44060	LOC_Os06g14740
148	1	1	1	1	Dr20087	AT2G07360	Bradi1g67140	LOC_Os03g15900
149	1	1	1	1	Dr15651	AT2G18790	Bradi1g64360	LOC_Os03g19590
150	1	1	1	1	Dr00082	AT5G67100	Bradi2g56160	LOC_Os01g64820
151	1	1	1	0	Dr03209	AT1G16800	Bradi4g34090	NA
152	1	1	1	m	Dr08879	AT3G01780	Bradi4g24197	LOC_Os11g07470,LOC_Os02g55010
153	1	m	m	m	Dr09555	AT5G64740,AT4G39350	Bradi1g29060,Bradi1g02510	LOC_Os03g62090,LOC_Os07g24190
154	1	1	1	0	Dr14177	AT4G38200	Bradi3g06847	NA
155	1	m	1	1	Dr11638	AT5G10370,AT4G01020	Bradi1g21280	LOC_Os07g42900
156	1	1	1	1	Dr04564	AT3G13530	Bradi5g24870	LOC_Os04g56530
157	1	m	m	m	Dr02428	AT3G08530,AT3G11130	Bradi4g44977,Bradi4g26877	LOC_Os12g01390,LOC_Os11g01380
158	1	1	1	1	Dr04382	AT5G49430	Bradi5g22017	LOC_Os03g19340
159	m	1	1	1	Dr12612,Dr12611	AT5G15680	Bradi3g60610	LOC_Os02g58410
160	1	1	1	1	Dr10457	AT4G10320	Bradi1g30610	LOC_Os06g43760
161	1	1	1	1	Dr10951	AT5G44030	Bradi3g28350	LOC_Os10g32980
162	1	m	1	1	Dr12778	AT1G07670,AT1G07810	Bradi1g66150	LOC_Os03g17310
163	1	1	1	1	Dr04978	AT1G48650	Bradi2g01360	LOC_Os01g02884
164	1	1	1	1	Dr09036	AT3G57060	Bradi1g19000	LOC_Os07g46540
165	1	1	1	1	Dr10378	AT5G11040	Bradi5g14830	LOC_Os04g42370
166	1	1	1	1	Dr04407	AT3G16785	Bradi2g27947	LOC_Os05g29050
167	1	1	1	1	Dr18105	AT1G09620	Bradi2g08390	LOC_Os09g32650
168	1	1	1	1	Dr01716	AT3G19960	Bradi3g29440	LOC_Os10g34710
169	1	m	1	1	Dr02434	AT2G30110,AT5G06460	Bradi4g26790	LOC_Os11g01510
170	1	1	1	0	Dr14155	AT3G11964	Bradi1g38227	NA
171	1	1	1	1	Dr08833	AT5G45140	Bradi3g05847	LOC_Os03g28960
172	m	m	m	m	Dr04158,Dr04159	AT1G79990,AT3G15980,AT1G52360	Bradi3g07926,Bradi2g42471,Bradi1g51210	LOC_Os01g41040,LOC_Os02g11830
173	m	1	m	m	Dr01429,Dr15003	AT3G21250	Bradi2g33210,Bradi1g37840,Bradi1g37826	LOC_Os05g10730,LOC_Os06g36650
174	1	1	1	0	Dr11348	AT5G40480	Bradi4g38357	NA
175	1	1	1	1	Dr05035	AT3G18290	Bradi2g46957	LOC_Os01g49470
176	m	m	m	m	Dr13058,Dr18715,Dr06319,Dr07022,Dr13300,Dr01785,Dr19423,Dr25951,Dr18390,Dr19157,Dr25668,Dr14024,Dr02642,Dr15018,Dr03032,Dr11858,Dr02056,Dr17533,Dr20095	AT1G43722,AT1G26230,AT2G37960,AT1G21270,AT5G40470,AT2G47870,AT5G18600,AT4G15680,AT5G51110,AT5G49890,AT4G15700,AT1G21230,AT1G64260,AT1G67550,AT4G15660,AT4G15670,AT5G18620,AT2G35260,AT1G49920,AT3G06400,AT4G15690	Bradi4g05630,Bradi1g76015,Bradi3g45940,Bradi2g39847,Bradi1g26300,Bradi3g49170,Bradi4g20675,Bradi1g03550,Bradi2g12960,Bradi5g04960,Bradi3g15791,Bradi2g12950,Bradi2g12916,Bradi5g24311,Bradi5g11240,Bradi5g11340,Bradi4g05660,Bradi1g76981,Bradi1g59810,Bradi3g49160,Bradi1g78660,Bradi3g16655,Bradi3g21094,Bradi4g05640,Bradi1g78710,Bradi5g09708,Bradi4g22988,Bradi3g37160,Bradi1g46192	LOC_Os01g07820,LOC_Os12g33340,LOC_Os06g14100,LOC_Os01g27140,LOC_Os04g10840,LOC_Os05g05010,LOC_Os02g45720,LOC_Os08g37540,LOC_Os08g27270,LOC_Os10g13390,LOC_Os11g18954,LOC_Os07g29180,LOC_Os10g33480,LOC_Os08g13300,LOC_Os04g23380,LOC_Os02g56780,LOC_Os01g27080,LOC_Os12g37330,LOC_Os12g23910,LOC_Os01g46330,LOC_Os12g30440,LOC_Os11g45670,LOC_Os04g24960,LOC_Os03g51290,LOC_Os02g51230,LOC_Os12g16790,LOC_Os03g…
177	1	1	1	1	Dr04378	AT3G16830	Bradi2g09080	LOC_Os01g15020
178	1	m	1	0	Dr11590	AT5G65460,AT5G10470	Bradi1g45833	NA
179	1	m	m	m	Dr00327	AT4G37640,AT1G27770	Bradi4g03130,Bradi1g70920	LOC_Os12g39660,LOC_Os03g10640
180	1	1	1	0	Dr02198	AT4G00800	Bradi3g02497	NA
181	1	1	1	1	Dr01509	AT1G22770	Bradi2g05226	LOC_Os01g08700
182	1	1	1	1	Dr20998	AT5G06120	Bradi1g34100	LOC_Os03g42050
183	1	1	1	1	Dr07439	AT1G06220	Bradi1g36340	LOC_Os06g40600
184	1	1	m	m	Dr09432	AT1G56070	Bradi3g44480,Bradi3g44160,Bradi2g45070,Bradi3g44175	LOC_Os02g32030,LOC_Os04g02820
185	1	1	1	1	Dr02651	AT2G36810	Bradi1g75250	LOC_Os03g05330
186	1	1	1	1	Dr21104	AT3G52140	Bradi3g53420	LOC_Os02g48620
187	1	1	1	1	Dr19096	AT2G02560	Bradi1g17710	LOC_Os02g07120
188	1	1	1	0	Dr16034	AT5G05560	Bradi2g28427	NA
189	1	1	m	1	Dr17258	AT2G32730	Bradi5g21080,Bradi3g18280	LOC_Os08g12820
190	1	1	1	1	Dr14158	AT2G39260	Bradi3g49427	LOC_Os02g42040
191	1	1	1	1	Dr14170	AT5G65930	Bradi5g25390	LOC_Os04g57140
192	1	1	1	1	Dr03202	AT2G06990	Bradi4g24170	LOC_Os11g07500
193	m	1	1	1	Dr00480,Dr05341	AT1G48410	Bradi5g18540	LOC_Os04g47870
194	1	m	m	m	Dr03240	AT4G31480,AT4G31490	Bradi2g10950,Bradi2g10910	LOC_Os11g07280,LOC_Os01g17430
195	m	1	m	1	Dr09829,Dr08263	AT5G50920	Bradi3g44341,Bradi3g44335	LOC_Os04g32560
196	1	m	1	1	Dr15764	AT5G22780,AT5G22770	Bradi1g77770	LOC_Os03g02150
197	1	1	1	1	Dr15681	AT5G13010	Bradi1g26607	LOC_Os07g32430
198	1	1	1	1	Dr20186	AT3G18110	Bradi1g46560	LOC_Os06g09880
199	1	1	1	1	Dr01318	AT4G18780	Bradi2g49912	LOC_Os01g54620
200	1	1	m	1	Dr17287	AT5G57110	Bradi3g05697,Bradi5g20890	LOC_Os04g51610
201	1	1	1	1	Dr03103	AT3G05680	Bradi1g41947	LOC_Os03g35340
202	1	1	1	1	Dr11298	AT1G04920	Bradi2g58860	LOC_Os01g69030
203	1	1	0	0	Dr17090	AT4G00900	NA	NA
204	1	1	m	1	Dr16975	AT1G30450	Bradi2g28157,Bradi1g51807	LOC_Os08g23440
205	1	1	1	1	Dr17657	AT4G01800	Bradi2g12067	LOC_Os01g21820
206	1	1	1	1	Dr06072	AT1G58060	Bradi5g10330	LOC_Os04g35260
207	m	1	1	0	Dr19796,Dr19795	AT4G30100	Bradi3g21287	NA
208	1	1	1	1	Dr03766	AT3G19170	Bradi3g58166	LOC_Os02g52390
209	1	1	1	0	Dr22071	AT5G16715	Bradi1g56890	NA
210	1	1	m	1	Dr22111	AT3G49500	Bradi2g46870,Bradi1g55350	LOC_Os01g34350
211	1	1	1	1	Dr12733	AT5G02310	Bradi2g03180	LOC_Os01g05500
212	1	1	1	1	Dr17562	AT1G05910	Bradi4g35150	LOC_Os09g33980
213	1	1	1	1	Dr13511	AT5G15450	Bradi1g16190	LOC_Os03g31300
214	1	1	0	0	Dr00235	AT1G27940	NA	NA
215	1	1	m	m	Dr07629	AT2G31660	Bradi5g05650,Bradi3g43400	LOC_Os04g26841,LOC_Os02g27470
216	1	1	1	1	Dr11562	AT2G26330	Bradi1g46450	LOC_Os06g10230
217	1	1	1	1	Dr20424	AT1G34110	Bradi1g37190	LOC_Os06g38990
218	1	1	1	m	Dr15041	AT3G60160	Bradi5g19787	LOC_Os04g49890,LOC_Os04g49900
219	1	1	1	1	Dr16189	AT5G55540	Bradi1g08430	LOC_Os03g53990
220	1	1	1	1	Dr04244	AT1G74310	Bradi2g19540	LOC_Os05g44340
221	1	1	1	1	Dr13563	AT4G34100	Bradi1g30330	LOC_Os06g43210
222	1	1	1	1	Dr18245	AT5G04140	Bradi1g19080	LOC_Os07g46460
223	1	1	1	1	Dr14249	AT1G14610	Bradi2g04960	LOC_Os03g48850
224	1	1	1	0	Dr15145	AT4G27640	Bradi1g67430	NA
225	1	1	0	0	Dr12422	AT2G22010	NA	NA
226	1	1	1	1	Dr15075	AT3G23640	Bradi1g52510	LOC_Os07g23880
227	1	1	1	1	Dr16565	AT3G60740	Bradi3g30790	LOC_Os10g36490
228	1	1	m	1	Dr02307	AT4G10710	Bradi1g59940,Bradi1g59920	LOC_Os04g25550
229	1	1	1	m	Dr15453	AT2G27170	Bradi1g17900	LOC_Os02g04050,LOC_Os02g04080
230	1	1	1	1	Dr07112	AT5G19420	Bradi2g60830	LOC_Os01g72320
231	1	1	1	1	Dr19765	AT4G11610	Bradi5g26730	LOC_Os04g58720
232	1	m	m	m	Dr11172	AT5G20960,AT3G43600,AT2G27150,AT1G04580	Bradi1g52740,Bradi1g56667,Bradi1g06200	LOC_Os03g57680,LOC_Os07g18120,LOC_Os03g57690
233	1	1	1	1	Dr01002	AT5G20280	Bradi3g20120	LOC_Os08g20660
234	1	1	1	1	Dr00135	AT3G54440	Bradi2g61010	LOC_Os01g72340
235	1	1	1	1	Dr14168	AT5G42390	Bradi1g35670	LOC_Os06g41990
236	1	1	1	1	Dr16764	AT5G14950	Bradi1g44550	LOC_Os06g13650
237	m	1	1	m	Dr05121,Dr05120	AT1G67140	Bradi1g39436	LOC_Os06g30901,LOC_Os06g30894
238	1	1	1	1	Dr08249	AT2G18760	Bradi2g03617	LOC_Os01g01312
239	1	1	1	1	Dr01901	AT3G24180	Bradi3g28580	LOC_Os10g33420
240	1	m	m	m	Dr14428	AT3G53230,AT3G09840,AT5G03340	Bradi1g74922,Bradi1g74916	LOC_Os03g05730,LOC_Os10g30580
241	1	1	m	1	Dr09937	AT3G04240	Bradi3g43577,Bradi2g58616	LOC_Os01g68680
242	1	1	1	1	Dr05085	AT5G19660	Bradi1g48447	LOC_Os06g06810
243	1	1	1	1	Dr09449	AT3G11540	Bradi3g42910	LOC_Os08g44510
244	1	1	m	m	Dr15687	AT2G05710	Bradi3g15050,Bradi1g75960	LOC_Os03g04410,LOC_Os08g09200
245	1	m	m	m	Dr14749	AT4G23000,AT4G11800	Bradi1g59460,Bradi4g38140	LOC_Os07g04210,LOC_Os07g01540
246	1	1	1	1	Dr07997	AT4G34450	Bradi1g54510	LOC_Os07g10150
247	1	1	1	0	Dr07409	AT3G57660	Bradi1g02621	NA
248	1	1	1	1	Dr16336	AT4G11380	Bradi1g62210	LOC_Os03g23950
249	1	1	1	1	Dr20305	AT1G50200	Bradi3g22760	LOC_Os10g10244
250	1	1	1	1	Dr02132	AT3G23590	Bradi1g54147	LOC_Os07g11000
251	m	m	1	m	Dr02083,Dr07926	AT3G57330,AT2G41560	Bradi4g43300	LOC_Os11g04460,LOC_Os12g04220
252	1	1	1	1	Dr20012	AT5G47690	Bradi1g43440	LOC_Os06g17840
253	1	1	1	1	Dr08901	AT5G63960	Bradi4g23600	LOC_Os11g08330
254	1	1	1	1	Dr18656	AT2G01950	Bradi3g21400	LOC_Os10g02500
255	1	1	1	1	Dr00785	AT3G17850	Bradi1g11380	LOC_Os03g50390
256	1	1	1	1	Dr00571	AT4G03430	Bradi3g29980	LOC_Os10g35550
257	1	1	1	1	Dr02065	AT3G05040	Bradi2g12810	LOC_Os01g26160
258	1	1	1	1	Dr07116	AT3G54460	Bradi2g60850	LOC_Os01g72310
259	1	1	1	1	Dr21950	AT2G40030	Bradi4g45065	LOC_Os02g05880
260	1	1	1	1	Dr04295	AT5G65700	Bradi1g07180	LOC_Os03g56270
261	1	1	1	1	Dr00559	AT1G29940	Bradi3g29917	LOC_Os10g35290
262	1	1	1	0	Dr11948	AT2G40770	Bradi1g17650	NA
263	1	1	1	0	Dr15709	AT1G31810	Bradi5g17100	NA
264	1	1	1	1	Dr06943	AT4G32180	Bradi4g36200	LOC_Os09g36270
265	1	1	1	1	Dr10955	AT2G35920	Bradi3g28477	LOC_Os10g33275
266	m	1	1	1	Dr04475,Dr15921	AT5G43810	Bradi1g36907	LOC_Os06g39640
267	1	1	1	1	Dr11849	AT5G47040	Bradi4g36160	LOC_Os09g36300
268	1	1	1	0	Dr13606	AT1G79280	Bradi3g59627	NA
269	1	1	1	1	Dr13714	AT3G06010	Bradi2g36380	LOC_Os05g05230
270	1	1	1	1	Dr18121	AT5G49810	Bradi2g39790	LOC_Os05g01470
271	1	1	1	1	Dr16187	AT2G05170	Bradi5g07790	LOC_Os04g31390
272	1	1	1	1	Dr08284	AT5G13390	Bradi4g17287	LOC_Os11g32470
273	1	1	1	1	Dr10500	AT3G14120	Bradi4g11687	LOC_Os11g42420
274	1	1	1	1	Dr16659	AT5G49930	Bradi4g04650	LOC_Os12g37720
275	1	1	1	1	Dr13200	AT1G66730	Bradi2g46780	LOC_Os01g49180
276	1	1	1	1	Dr16691	AT1G09570	Bradi1g10520	LOC_Os03g51030
277	1	1	1	1	Dr06984	AT1G68750	Bradi2g00910	LOC_Os01g02050
278	1	1	1	1	Dr09957	AT5G26570	Bradi1g50530	LOC_Os12g20150
279	1	1	1	1	Dr01825	AT1G63770	Bradi3g12520	LOC_Os08g44860
280	1	1	m	1	Dr00693	AT3G23780	Bradi2g05777,Bradi4g15740	LOC_Os04g54840
281	1	1	1	0	Dr13431	AT1G68890	Bradi3g47067	NA
282	m	1	1	1	Dr02742,Dr24356	AT1G63440	Bradi5g17990	LOC_Os04g46940
283	1	1	1	1	Dr13564	AT5G47820	Bradi4g08420	LOC_Os09g02650
284	1	1	1	1	Dr11229	AT1G44900	Bradi4g19207	LOC_Os11g29380
285	1	1	1	1	Dr03925	AT1G71010	Bradi3g36397	LOC_Os08g33200
286	1	1	1	1	Dr16181	AT5G35840	Bradi1g08400	LOC_Os03g54084
287	m	1	1	1	Dr12204,Dr12203	AT5G53480	Bradi1g35630	LOC_Os12g38110
288	1	1	1	1	Dr03909	AT4G02070	Bradi4g29887	LOC_Os09g24220
289	1	1	1	1	Dr18155	AT3G46970	Bradi2g55120	LOC_Os01g63270
290	1	m	m	1	Dr09825	AT3G26720,AT5G13980	Bradi4g17317,Bradi4g17327	LOC_Os11g32260
291	1	1	1	1	Dr06355	AT2G20050	Bradi3g10350	LOC_Os02g17970
292	1	1	1	m	Dr16878	AT4G08350	Bradi1g46230	LOC_Os02g53230,LOC_Os06g10620
293	1	1	1	1	Dr03521	AT3G11960	Bradi1g54457	LOC_Os07g10390
294	1	1	1	1	Dr22656	AT4G33150	Bradi3g60160	LOC_Os02g54254
295	1	1	1	1	Dr05309	AT1G08190	Bradi5g25930	LOC_Os04g11880
296	1	1	m	m	Dr07455	AT5G60740	Bradi3g55580,Bradi1g29187	LOC_Os11g22350,LOC_Os06g51460
297	1	1	1	1	Dr02286	AT4G03080	Bradi2g36370	LOC_Os05g05240
298	1	1	1	1	Dr09949	AT5G62410	Bradi2g57967	LOC_Os01g67740
299	1	1	1	1	Dr09917	AT3G22980	Bradi1g13520	LOC_Os03g44780
300	1	1	1	1	Dr04433	AT1G56500	Bradi1g64267	LOC_Os03g19760
301	1	1	1	1	Dr12774	AT3G45850	Bradi2g37750	LOC_Os05g02670
302	1	1	1	1	Dr12994	AT4G30160	Bradi1g31417	LOC_Os06g44890
303	1	1	1	1	Dr05053	AT5G16210	Bradi2g13730	LOC_Os01g33060
304	1	1	1	1	Dr03044	AT4G17610	Bradi1g78610	LOC_Os03g01110
305	1	1	1	1	Dr14081	AT4G20140	Bradi1g26900	LOC_Os07g31500
306	1	m	m	m	Dr09485	AT1G76950,AT5G42140	Bradi2g39600,Bradi5g26867,Bradi2g61670	LOC_Os01g73410,LOC_Os05g01610,LOC_Os04g58960
307	1	1	1	1	Dr04389	AT1G50240	Bradi1g17060	LOC_Os12g24550
308	1	1	1	1	Dr06737	AT1G68020	Bradi4g29730	LOC_Os09g23350
309	1	1	1	1	Dr09355	AT1G78580	Bradi2g19640	LOC_Os05g44210
310	1	m	1	1	Dr02874	AT2G33170,AT5G63930	Bradi5g15070	LOC_Os04g42700
311	1	1	1	1	Dr03782	AT4G24610	Bradi3g58270	LOC_Os02g52280
312	1	1	1	1	Dr13332	AT5G64070	Bradi4g22690	LOC_Os11g10420
313	1	1	1	1	Dr10362	AT2G25140	Bradi3g06107	LOC_Os02g08490
314	1	1	1	1	Dr09231	AT5G58410	Bradi2g62760	LOC_Os01g74610
315	1	1	1	1	Dr07415	AT3G13380	Bradi4g27440	LOC_Os09g12240
316	1	1	1	1	Dr13505	AT5G15400	Bradi1g16140	LOC_Os03g31400
317	1	1	1	1	Dr21120	AT4G19710	Bradi3g22387	LOC_Os08g25390
318	1	1	1	1	Dr07043	AT5G18700	Bradi2g09370	LOC_Os01g15480
319	1	1	1	1	Dr05111	AT5G11560	Bradi2g31830	LOC_Os05g14170
320	1	m	1	1	Dr02041	AT1G02890,AT4G02480	Bradi4g10700	LOC_Os11g43970
321	1	1	1	1	Dr12394	AT1G75660	Bradi2g56440	LOC_Os01g65220
322	1	1	1	1	Dr15510	AT3G47730	Bradi3g35400	LOC_Os08g30740
323	1	1	1	1	Dr08639	AT2G42010	Bradi3g31637	LOC_Os10g38060
324	1	1	1	0	Dr13723	AT2G36200	Bradi3g42837	NA
325	1	m	m	m	Dr11181	AT3G03780,AT5G17920	Bradi4g01200,Bradi1g13290	LOC_Os12g42884,LOC_Os12g42876
326	1	1	1	1	Dr10208	AT4G16310	Bradi3g27750	LOC_Os10g38850
327	m	m	m	m	Dr16127,Dr13493	AT5G07740,AT5G07780	Bradi4g03720,Bradi1g22717	LOC_Os04g17120,LOC_Os02g55150,LOC_Os04g17130
328	1	1	1	1	Dr07073	AT4G15530	Bradi2g25745	LOC_Os05g33570
329	1	1	1	1	Dr07364	AT2G01460	Bradi5g05077	LOC_Os04g21110
330	1	1	1	1	Dr16040	AT3G08960	Bradi1g16640	LOC_Os07g49260
331	1	1	1	1	Dr23052	AT3G15730	Bradi2g04480	LOC_Os01g07760
332	1	1	0	0	Dr02979	AT4G17770	NA	NA
333	1	1	1	1	Dr09534	AT5G22750	Bradi3g44690	LOC_Os02g32570
334	1	1	1	1	Dr02291	AT2G47980	Bradi4g11510	LOC_Os05g09620
335	m	1	1	m	Dr11445,Dr13539	AT1G15690	Bradi1g47767	LOC_Os06g08080,LOC_Os02g09150,LOC_Os02g55890
336	1	1	1	1	Dr16986	AT3G57880	Bradi1g35960	LOC_Os05g30750
337	1	1	1	1	Dr14121	AT1G07910	Bradi1g54807	LOC_Os07g09400
338	1	m	1	m	Dr19470	AT1G37130,AT1G77760	Bradi3g37940	LOC_Os08g36480,LOC_Os08g36500
339	1	1	1	1	Dr13871	AT2G32000	Bradi4g34290	LOC_Os09g32450
340	1	1	1	1	Dr18925	AT2G16950	Bradi5g27500	LOC_Os04g59494
341	1	m	1	1	Dr17131	AT5G62230,AT5G07180	Bradi1g49950	LOC_Os06g03970
342	1	1	1	1	Dr00875	AT3G20720	Bradi5g22700	LOC_Os04g53670
343	1	1	1	1	Dr11097	AT2G41790	Bradi1g24130	LOC_Os07g38270
344	1	1	1	1	Dr03491	AT5G16280	Bradi1g06380	LOC_Os03g57300
345	1	1	1	0	Dr14325	AT5G60930	Bradi1g24560	NA
346	1	1	1	1	Dr12816	AT5G28740	Bradi1g19690	LOC_Os07g44970
347	1	1	1	1	Dr13097	AT3G44530	Bradi4g38470	LOC_Os09g39420
348	1	1	1	1	Dr14672	AT1G10130	Bradi1g09810	LOC_Os03g52090
349	1	m	1	1	Dr13687	AT5G56040,AT4G26540	Bradi3g39150	LOC_Os08g38560
350	1	m	m	m	Dr13886	AT1G65580,AT1G05630,AT2G43900	Bradi3g40800,Bradi4g34270	LOC_Os08g41270,LOC_Os09g32440
351	1	1	1	1	Dr17426	AT2G05120	Bradi1g69360	LOC_Os03g12450
352	1	1	1	1	Dr15043	AT1G08840	Bradi5g19741	LOC_Os04g49860
353	m	1	m	m	Dr02219,Dr15593	AT5G44790	Bradi3g05340,Bradi1g31987	LOC_Os02g07630,LOC_Os06g45500
354	1	1	1	1	Dr15542	AT3G13750	Bradi2g41830	LOC_Os01g39830
355	1	1	1	1	Dr06913	AT1G10760	Bradi1g41907	LOC_Os06g30310
356	1	1	1	1	Dr14886	AT5G24810	Bradi1g34190	LOC_Os06g48770
357	1	1	1	1	Dr04383	AT1G35220	Bradi2g11560	LOC_Os01g19760
358	1	1	1	1	Dr20603	AT5G13680	Bradi1g24690	LOC_Os07g37640
359	1	1	1	1	Dr08341	AT3G06530	Bradi5g17540	LOC_Os04g46310
360	1	1	1	1	Dr05600	AT1G35660	Bradi2g56490	LOC_Os01g65320
361	1	1	1	1	Dr10037	AT1G60490	Bradi2g40030	LOC_Os05g08810
362	1	1	1	1	Dr05079	AT3G18524	Bradi1g15260	LOC_Os05g19270
363	1	1	m	1	Dr08302	AT5G07350	Bradi1g12050,Bradi3g28930	LOC_Os02g32350
364	1	1	1	1	Dr16184	AT4G16370	Bradi1g08421	LOC_Os03g54000
365	1	1	1	1	Dr08152	AT1G24190	Bradi2g00860	LOC_Os01g01960
366	m	1	m	1	Dr13193,Dr16212	AT5G44180	Bradi2g46230,Bradi2g16647	LOC_Os05g48820
367	1	1	m	m	Dr09162	AT2G27040	Bradi2g14147,Bradi2g10370	LOC_Os04g06770,LOC_Os01g16870
368	1	1	1	1	Dr18989	AT4G11420	Bradi2g01550	LOC_Os01g03070
369	1	1	1	0	Dr09166	AT3G10690	Bradi1g04210	NA
370	1	1	1	1	Dr12580	AT1G34130	Bradi5g26030	LOC_Os04g57890
371	1	1	1	1	Dr03720	AT5G42620	Bradi1g09750	LOC_Os03g52150
372	1	1	1	1	Dr01138	AT1G17230	Bradi1g58460	LOC_Os07g05740
373	1	1	1	1	Dr04243	AT5G19690	Bradi2g19510	LOC_Os05g44360
374	1	m	1	1	Dr07464	AT1G68990,AT5G15700	Bradi4g08880	LOC_Os09g07120
375	1	1	1	1	Dr12103	AT5G63840	Bradi1g69780	LOC_Os03g11720
376	1	1	1	1	Dr09187	AT1G79620	Bradi1g63550	LOC_Os03g21230
377	1	1	1	1	Dr12744	AT3G12590	Bradi2g62330	LOC_Os01g74310
378	1	m	1	1	Dr02679	AT3G24240,AT5G48940	Bradi5g01210	LOC_Os04g04330
379	1	1	1	m	Dr10865	AT3G45780	Bradi4g45310	LOC_Os11g01140,LOC_Os12g01140
380	1	1	1	1	Dr12899	AT5G65950	Bradi3g53280	LOC_Os02g48380
381	1	1	1	1	Dr10169	AT1G62750	Bradi5g16980	LOC_Os04g45490
382	1	1	1	1	Dr14873	AT4G16130	Bradi3g03620	LOC_Os02g04840
383	1	m	m	m	Dr15702	AT2G21410,AT4G39080	Bradi3g22870,Bradi1g67960	LOC_Os10g10500,LOC_Os03g14690
384	1	1	1	1	Dr04721	AT2G34710	Bradi1g13910	LOC_Os03g43930
385	1	1	1	1	Dr15264	AT1G68560	Bradi2g02070	LOC_Os01g03950
386	1	1	0	0	Dr07161	AT5G64580	NA	NA
387	1	1	1	1	Dr00205	AT4G36360	Bradi1g74050	LOC_Os03g06940
388	1	1	1	1	Dr04172	AT4G39400	Bradi2g48279	LOC_Os01g52050
389	1	1	1	1	Dr07547	AT2G01980	Bradi4g00290	LOC_Os12g44360
390	1	1	1	1	Dr01873	AT3G24320	Bradi5g15120	LOC_Os04g42784
391	1	1	1	1	Dr02306	AT5G15920	Bradi2g14160	LOC_Os05g51790
392	1	1	1	1	Dr01389	AT1G52150	Bradi2g06210	LOC_Os01g10320
393	1	1	1	1	Dr03338	AT5G25060	Bradi3g31900	LOC_Os02g08360
394	1	1	0	0	Dr01123	AT1G79560	NA	NA
395	1	1	1	1	Dr17656	AT4G01810	Bradi2g12090	LOC_Os01g21850
396	1	1	1	1	Dr14110	AT1G75850	Bradi1g05122	LOC_Os03g58700
397	1	1	1	1	Dr18284	AT4G02280	Bradi1g62957	LOC_Os03g22120
398	1	m	1	1	Dr10315	AT1G59610,AT1G10290	Bradi3g59800	LOC_Os02g50550
399	1	m	1	1	Dr01995	AT3G62310,AT2G47250	Bradi1g64190	LOC_Os03g19960
400	1	1	1	1	Dr05082	AT1G18370	Bradi2g32300	LOC_Os01g33040
401	1	1	1	1	Dr11196	AT3G03680	Bradi1g13460	LOC_Os03g44890
402	1	1	m	1	Dr02111	AT2G41740	Bradi1g62000,Bradi2g60910	LOC_Os03g24220
403	1	1	1	1	Dr16035	AT2G38280	Bradi1g16620	LOC_Os07g49270
404	1	1	1	1	Dr02888	AT3G04260	Bradi3g28060	LOC_Os10g32540
405	1	1	1	0	Dr07017	AT1G67500	Bradi1g18510	NA
406	1	1	1	1	Dr13523	AT5G20320	Bradi5g15337	LOC_Os04g43050
407	1	1	1	1	Dr03594	AT5G09400	Bradi1g26560	LOC_Os07g32530
408	1	1	1	1	Dr04908	AT5G06850	Bradi1g35970	LOC_Os06g41090
409	1	1	m	m	Dr11947	AT5G04930	Bradi1g63650,Bradi1g63250	LOC_Os03g21680,LOC_Os03g20949
410	1	m	m	m	Dr07490	AT1G50140,AT3G19740	Bradi3g59247,Bradi1g45297	LOC_Os06g12160,LOC_Os02g51400
411	1	1	1	1	Dr20302	AT2G24120	Bradi1g31066	LOC_Os06g44230
412	1	1	m	m	Dr09325	AT1G06410	Bradi4g41580,Bradi2g49870	LOC_Os01g54560,LOC_Os01g53000
413	1	1	m	m	Dr08417	AT4G02680	Bradi4g15130,Bradi1g55640	LOC_Os07g08120,LOC_Os11g37520
414	1	1	0	0	Dr16298	AT4G23940	NA	NA
415	1	1	1	1	Dr10501	AT4G02570	Bradi2g35820	LOC_Os01g27150
416	1	1	1	1	Dr04428	AT3G62360	Bradi2g11490	LOC_Os01g19470
417	1	m	m	1	Dr01523	AT1G79920,AT1G79930	Bradi2g33676,Bradi2g33682	LOC_Os01g08560
418	1	1	1	1	Dr11824	AT5G41370	Bradi2g47090	LOC_Os01g49680
419	1	1	1	1	Dr18096	AT5G49900	Bradi4g21277	LOC_Os11g13810
420	1	1	m	1	Dr09523	AT5G03650	Bradi3g44760,Bradi5g09170	LOC_Os02g32660
421	1	1	1	1	Dr20399	AT4G33090	Bradi3g08120	LOC_Os02g12650
422	1	1	m	1	Dr07463	AT2G04030	Bradi4g32941,Bradi3g38897	LOC_Os09g29840
423	1	1	1	1	Dr10134	AT4G39050	Bradi3g30547	LOC_Os10g36880
424	1	1	1	1	Dr09809	AT5G47910	Bradi4g17020	LOC_Os11g33120
425	1	1	1	1	Dr07656	AT2G42490	Bradi5g13350	LOC_Os04g40040
426	1	1	1	1	Dr18686	AT5G49030	Bradi3g57220	LOC_Os02g53770
427	1	m	1	1	Dr16362	AT3G23530,AT3G23510	Bradi5g02490	LOC_Os12g16650
428	1	1	1	1	Dr16405	AT3G54670	Bradi3g12830	LOC_Os05g41750
429	1	1	1	1	Dr09805	AT5G36880	Bradi3g44620	LOC_Os02g32490
430	1	1	1	1	Dr01868	AT4G28650	Bradi1g75430	LOC_Os03g05140
431	1	1	1	1	Dr11735	AT4G24190	Bradi1g30130	LOC_Os06g50300
432	1	1	1	1	Dr09794	AT1G12470	Bradi3g15520	LOC_Os08g08060
433	1	1	1	1	Dr03073	AT1G03370	Bradi1g43230	LOC_Os06g19400
434	m	1	m	m	Dr20160,Dr12455	AT3G43190	Bradi1g46670,Bradi1g60320	LOC_Os06g09450,LOC_Os03g28330
435	1	1	1	1	Dr19746	AT4G00630	Bradi5g26820	LOC_Os04g58620
436	1	1	1	1	Dr10684	AT4G13780	Bradi1g69880	LOC_Os06g31210
437	1	1	1	1	Dr04380	AT5G26860	Bradi1g17070	LOC_Os07g48960
438	1	1	1	1	Dr08351	AT2G44900	Bradi3g33510	LOC_Os10g41360
439	1	1	1	1	Dr08626	AT4G36180	Bradi5g19017	LOC_Os04g48760
440	1	1	m	1	Dr10875	AT5G02880	Bradi2g37870,Bradi2g22927	LOC_Os05g03100
441	1	1	1	1	Dr12678	AT2G32810	Bradi4g07990	LOC_Os12g24170
442	1	1	1	1	Dr09926	AT1G31730	Bradi2g58660	LOC_Os01g68750
443	1	1	m	m	Dr02507	AT3G23670	Bradi5g06640,Bradi3g43587	LOC_Os04g28260,LOC_Os02g28850
444	1	1	1	1	Dr06478	AT1G12430	Bradi1g51507	LOC_Os06g04560
445	1	1	1	1	Dr15658	AT2G47390	Bradi1g64507	LOC_Os03g19410
446	1	1	m	m	Dr04727	AT1G30330	Bradi3g04920,Bradi1g32547	LOC_Os02g06910,LOC_Os06g46410
447	1	1	1	1	Dr10553	AT3G29320	Bradi1g08070	LOC_Os03g55090
448	1	1	1	1	Dr08887	AT1G10930	Bradi5g10432	LOC_Os04g35420
449	1	1	0	0	Dr19887	AT4G20270	NA	NA
450	1	1	m	1	Dr09295	AT1G64060	Bradi2g49040,Bradi2g19090	LOC_Os05g45210
451	1	1	1	1	Dr03496	AT5G46210	Bradi1g06387	LOC_Os03g57290
452	1	1	1	1	Dr16885	AT1G60070	Bradi1g48257	LOC_Os06g07090
453	1	1	1	1	Dr09370	AT1G15440	Bradi2g19560	LOC_Os05g44320
454	1	1	1	0	Dr16207	AT3G15120	Bradi2g46130	NA
455	1	1	m	m	Dr05036	AT2G21790	Bradi1g48170,Bradi3g54557	LOC_Os02g56100,LOC_Os06g07210
456	1	1	1	0	Dr17279	AT5G57160	Bradi5g20927	NA
457	1	1	1	1	Dr00812	AT5G54280	Bradi1g24747	LOC_Os07g37560
458	1	1	1	1	Dr03358	AT4G31850	Bradi1g09357	LOC_Os10g28600
459	1	1	1	1	Dr06725	AT1G14790	Bradi3g59910	LOC_Os02g50330
460	1	1	1	0	Dr12369	AT3G49600	Bradi1g07717	NA
461	1	1	1	1	Dr12724	AT3G46740	Bradi1g66820	LOC_Os03g16440
462	1	1	1	1	Dr05340	AT1G73370	Bradi1g29570	LOC_Os04g24430
463	1	1	1	1	Dr09813	AT3G02060	Bradi4g17160	LOC_Os11g32880
464	1	m	m	1	Dr12372	AT1G72520,AT1G17420	Bradi5g11590,Bradi1g72690	LOC_Os03g08220
465	1	1	1	1	Dr06335	AT1G28440	Bradi2g08350	LOC_Os01g13800
466	1	1	1	1	Dr04225	AT1G10490	Bradi2g41187	LOC_Os12g07300
467	m	1	1	1	Dr08289,Dr11232	AT3G12280	Bradi3g41630	LOC_Os08g42600
468	1	1	1	1	Dr08890	AT1G22610	Bradi5g27530	LOC_Os04g59520
469	1	1	0	1	Dr00344	AT5G35750	NA	LOC_Os10g21810
470	1	m	1	1	Dr01514	AT1G21170,AT1G76850	Bradi5g09930	LOC_Os04g34450
471	1	m	1	1	Dr03216	AT2G19170,AT4G30020	Bradi1g34087	LOC_Os06g48650
472	1	1	1	1	Dr05692	AT4G18240	Bradi2g18810	LOC_Os05g45720
473	1	1	1	1	Dr19493	AT3G19190	Bradi1g43830	LOC_Os06g15700
474	1	1	1	1	Dr11278	AT1G27320	Bradi2g59127	LOC_Os01g69920
475	1	1	1	1	Dr15053	AT5G64410	Bradi3g52290	LOC_Os01g43940
476	1	1	1	1	Dr10790	AT1G06950	Bradi3g29750	LOC_Os10g35010
477	1	1	1	1	Dr17768	AT3G44050	Bradi1g08500	LOC_Os03g53920
478	m	1	1	1	Dr17472,Dr16158	AT3G02130	Bradi1g22200	LOC_Os07g41140
479	1	m	1	1	Dr18655	AT1G73460,AT1G73450	Bradi1g10530	LOC_Os03g51020
480	1	m	1	1	Dr11700	AT2G45290,AT3G60750	Bradi1g51670	LOC_Os06g04270
481	1	1	1	1	Dr09200	AT1G06840	Bradi2g62790	LOC_Os01g72990
482	1	1	1	1	Dr16887	AT1G70300	Bradi1g35620	LOC_Os06g42030
483	1	1	1	1	Dr14945	AT3G56370	Bradi1g63200	LOC_Os03g21730
484	1	1	1	1	Dr19828	AT3G06920	Bradi1g53347	LOC_Os07g14530
485	1	1	1	1	Dr15437	AT3G33530	Bradi3g03250	LOC_Os02g04440
486	1	m	1	1	Dr17007	AT5G42020,AT5G28540	Bradi3g01477	LOC_Os02g02410
487	1	1	1	1	Dr07102	AT4G25540	Bradi5g26812	LOC_Os04g58630
488	1	1	1	1	Dr14999	AT2G40840	Bradi1g18650	LOC_Os07g46790
489	1	1	1	0	Dr11668	AT3G50370	Bradi1g60500	NA
490	1	1	m	1	Dr02908	AT5G35970	Bradi3g52690,Bradi4g08630	LOC_Os09g04440
491	1	1	1	1	Dr12256	AT4G00060	Bradi1g32300	LOC_Os06g45800
492	m	1	1	1	Dr04250,Dr09356	AT1G78570	Bradi3g08850	LOC_Os03g17000
493	1	1	1	1	Dr12916	AT5G58140	Bradi5g07360	LOC_Os04g23890
494	1	1	1	1	Dr12132	AT5G26240	Bradi1g11817	LOC_Os03g48940
495	1	1	1	1	Dr16660	AT3G17205	Bradi2g34820	LOC_Os05g06690
496	1	1	1	m	Dr17726	AT3G25690	Bradi2g15630	LOC_Os12g01449,LOC_Os11g01439
497	m	1	m	m	Dr11016,Dr20713	AT3G43920	Bradi3g29287,Bradi2g23187	LOC_Os10g34430,LOC_Os01g68120
498	1	1	1	0	Dr04707	AT1G50500	Bradi2g58070	NA
499	1	1	m	1	Dr03148	AT3G56150	Bradi4g30780,Bradi4g30730,Bradi5g12910	LOC_Os07g03230
500	1	1	1	1	Dr04492	AT1G80410	Bradi2g43650	LOC_Os01g43030
501	1	1	1	1	Dr02976	AT1G79190	Bradi3g34387	LOC_Os10g42510
502	1	1	1	1	Dr01818	AT3G21540	Bradi1g74940	LOC_Os03g05720
503	1	1	1	1	Dr10273	AT3G07100	Bradi5g01280	LOC_Os04g04020
504	1	1	1	1	Dr04381	AT4G02060	Bradi4g04730	LOC_Os12g37400
505	1	1	1	1	Dr16671	AT4G01860	Bradi1g77780	LOC_Os03g02110
506	1	1	1	1	Dr18692	AT5G37510	Bradi1g11520	LOC_Os03g50540
507	1	1	1	1	Dr07486	AT1G80680	Bradi1g73110	LOC_Os03g07580
508	1	1	1	1	Dr14644	AT1G63810	Bradi4g41717	LOC_Os12g06910
509	1	1	1	1	Dr13987	AT1G76140	Bradi3g03185	LOC_Os01g01830
510	1	1	1	1	Dr18955	AT3G12020	Bradi3g57387	LOC_Os02g53520
511	1	1	1	1	Dr01892	AT2G33420	Bradi1g75830	LOC_Os03g04560
512	1	1	1	1	Dr05316	AT5G65620	Bradi3g60550	LOC_Os02g58340
513	1	1	m	1	Dr09803	AT5G51070	Bradi5g08920,Bradi3g44640	LOC_Os02g32520
514	1	1	1	1	Dr07540	AT1G66150	Bradi3g53350	LOC_Os03g50810
515	1	1	1	1	Dr04374	AT3G06810	Bradi1g17950	LOC_Os07g47820
516	1	1	1	1	Dr01259	AT5G44635	Bradi2g31580	LOC_Os05g14590
517	1	m	1	1	Dr04639	AT2G45030,AT1G45332	Bradi1g41990	LOC_Os03g36780
518	1	1	1	1	Dr06746	AT2G01830	Bradi1g10660	LOC_Os03g50860
519	1	1	1	1	Dr10798	AT2G06210	Bradi3g12240	LOC_Os07g29360
520	1	1	m	m	Dr13672	AT3G13300	Bradi1g43097,Bradi3g56517	LOC_Os02g49090,LOC_Os06g19660
521	1	1	1	1	Dr00890	AT5G22010	Bradi4g16040	LOC_Os11g36390
522	1	1	1	1	Dr00598	AT1G17450	Bradi3g49467	LOC_Os02g42200
523	1	1	1	1	Dr16420	AT5G60600	Bradi3g48080	LOC_Os02g39160
524	1	m	1	1	Dr18723	AT3G23270,AT4G14368	Bradi2g17847	LOC_Os05g46740
525	1	1	1	1	Dr17663	AT1G10390	Bradi2g08980	LOC_Os12g06890
526	m	1	1	1	Dr10240,Dr15449	AT2G26650	Bradi2g45170	LOC_Os01g45990
527	1	1	1	1	Dr14411	AT3G24190	Bradi3g55317	LOC_Os02g57160
528	1	1	1	1	Dr14442	AT3G09920	Bradi3g56070	LOC_Os02g57660
529	1	1	1	1	Dr15499	AT2G46520	Bradi2g08070	LOC_Os01g13430
530	1	1	1	1	Dr15983	AT1G06900	Bradi1g63160	LOC_Os03g21810
531	1	1	m	1	Dr15462	AT4G32551	Bradi2g43077,Bradi2g43087	LOC_Os01g42260
532	1	1	0	0	Dr01656	AT2G17820	NA	NA
533	1	1	1	1	Dr06987	AT4G16660	Bradi3g53100	LOC_Os02g48110
534	1	1	1	1	Dr21653	AT4G24280	Bradi2g30560	LOC_Os05g23740
535	1	1	1	0	Dr21102	AT1G76630	Bradi3g32780	NA
536	1	1	1	1	Dr11101	AT2G41820	Bradi1g54280	LOC_Os07g10630
537	1	1	1	1	Dr09496	AT2G27460	Bradi2g23950	LOC_Os05g37120
538	1	1	1	1	Dr14618	AT3G04740	Bradi4g27157	LOC_Os09g10960
539	1	1	1	m	Dr10872	AT2G37050	Bradi4g45227	LOC_Os12g01200,LOC_Os11g01200
540	1	1	1	1	Dr22659	AT1G73430	Bradi3g37370	LOC_Os08g34970
541	1	1	m	m	Dr09895	AT3G44340	Bradi4g07970,Bradi4g19130	LOC_Os12g24250,LOC_Os11g29200
542	1	1	1	1	Dr21645	AT5G12370	Bradi4g39550	LOC_Os12g13590
543	m	1	1	1	Dr15312,Dr00365	AT3G57630	Bradi1g73000	LOC_Os03g07820
544	1	1	1	0	Dr20165	AT2G03140	Bradi4g31060	NA
545	1	1	1	1	Dr15379	AT3G20630	Bradi2g04830	LOC_Os01g08200
546	1	1	m	1	Dr18442	AT4G11130	Bradi1g33920,Bradi5g12757	LOC_Os04g39160
547	1	1	1	1	Dr11951	AT3G51550	Bradi1g63320	LOC_Os01g56330
548	1	1	1	1	Dr13491	AT1G69440	Bradi1g16060	LOC_Os03g33650
549	1	1	1	1	Dr06257	AT5G41770	Bradi1g38380	LOC_Os05g22260
550	1	1	1	1	Dr03982	AT1G09010	Bradi2g26600	LOC_Os05g32530
551	1	1	1	1	Dr15741	AT4G10770	Bradi1g49470	LOC_Os06g03540
552	1	1	1	1	Dr19980	AT2G31320	Bradi1g52530	LOC_Os07g23110
553	1	1	1	1	Dr16644	AT4G16180	Bradi1g64310	LOC_Os03g19690
554	1	1	1	1	Dr17272	AT1G78900	Bradi3g05590	LOC_Os06g45120
555	1	1	m	m	Dr00730	AT4G33520	Bradi3g38790,Bradi1g60840	LOC_Os03g27040,LOC_Os08g37950
556	1	1	1	1	Dr13070	AT1G07510	Bradi2g23357	LOC_Os05g38400
557	1	1	1	0	Dr20155	AT3G18730	Bradi3g60127	NA
558	1	1	1	1	Dr02349	AT2G40730	Bradi2g53460	LOC_Os01g60440
559	1	1	1	1	Dr08907	AT1G21640	Bradi4g23450	LOC_Os11g08670
560	1	1	1	0	Dr14521	AT3G10180	Bradi4g30490	NA
561	1	m	m	m	Dr01936	AT3G53260,AT2G37040	Bradi5g15830,Bradi3g49260	LOC_Os02g41650,LOC_Os04g43800
562	1	1	1	1	Dr10440	AT5G63920	Bradi1g74120	LOC_Os03g06900
563	1	1	m	0	Dr20324	AT5G58160	Bradi3g54030,Bradi2g38520	NA
564	1	1	1	1	Dr19906	AT3G51770	Bradi1g65350	LOC_Os03g18360
565	m	m	m	m	Dr03553,Dr03263,Dr17303	AT4G30190,AT3G47950,AT2G18960,AT5G62670	Bradi5g24690,Bradi3g54177,Bradi1g12117,Bradi4g00517	LOC_Os12g44150,LOC_Os03g48310,LOC_Os02g55400,LOC_Os04g56160
566	1	m	1	1	Dr18919	AT5G20730,AT1G19220	Bradi1g46602	LOC_Os06g09660
567	1	1	1	1	Dr12330	AT5G18860	Bradi2g25527	LOC_Os05g33644
568	1	1	1	1	Dr11810	AT5G51430	Bradi1g32317	LOC_Os06g45830
569	m	1	1	1	Dr15153,Dr02151	AT4G08180	Bradi1g11027	LOC_Os03g49770
570	1	1	1	1	Dr15243	AT1G61010	Bradi1g01140	LOC_Os03g63590
571	1	1	1	1	Dr01482	AT1G25350	Bradi2g05460	LOC_Os01g09000
572	1	m	1	1	Dr08706	AT3G16620,AT2G16640	Bradi2g06810	LOC_Os10g40110
573	1	1	m	m	Dr10781	AT1G17840	Bradi5g16400,Bradi3g29847	LOC_Os10g35180,LOC_Os04g44610
574	1	1	m	m	Dr13323	AT4G35790	Bradi1g53085,Bradi4g36800	LOC_Os07g15680,LOC_Os09g37100
575	1	1	1	1	Dr10909	AT3G55480	Bradi2g62270	LOC_Os01g74180
576	1	1	1	1	Dr01838	AT3G10390	Bradi5g18210	LOC_Os04g47270
577	1	1	1	1	Dr12543	AT1G15130	Bradi3g29880	LOC_Os10g35250
578	1	1	1	1	Dr12470	AT1G77550	Bradi1g72750	LOC_Os03g08140
579	1	1	m	m	Dr08758	AT5G09590	Bradi1g77637,Bradi3g57450	LOC_Os02g53420,LOC_Os03g02260
580	1	1	1	1	Dr04993	AT5G64420	Bradi3g03140	LOC_Os02g04270
581	1	1	1	1	Dr01652	AT1G75820	Bradi1g30160	LOC_Os06g50340
582	1	1	1	1	Dr12696	AT2G38010	Bradi2g44010	LOC_Os01g43520
583	1	1	1	0	Dr06907	AT5G14580	Bradi3g48860	NA
584	1	1	1	1	Dr12503	AT1G50250	Bradi1g29900	LOC_Os06g51029
585	1	1	1	1	Dr17735	AT2G30950	Bradi1g32310	LOC_Os06g45820
586	1	1	1	1	Dr03039	AT5G41150	Bradi1g78620	LOC_Os03g01100
587	1	1	1	1	Dr02983	AT5G16750	Bradi5g20040	LOC_Os04g50660
588	1	1	1	1	Dr04440	AT4G04910	Bradi2g19572	LOC_Os05g44310
589	1	1	1	0	Dr16311	AT2G46560	Bradi2g40942	NA
590	1	1	1	1	Dr20318	AT5G54830	Bradi4g37682	LOC_Os09g38520
591	1	1	m	m	Dr03620	AT1G05200	Bradi1g32800,Bradi1g59600	LOC_Os06g46670,LOC_Os07g01310
592	1	1	1	1	Dr08355	AT4G17380	Bradi1g27377	LOC_Os07g30240
593	1	1	1	1	Dr15079	AT5G45380	Bradi3g21640	LOC_Os10g42960
594	1	1	1	1	Dr07537	AT4G36630	Bradi1g10697	LOC_Os03g50740
595	1	1	1	1	Dr18112	AT2G28470	Bradi1g67760	LOC_Os03g15020
596	1	1	1	0	Dr09905	AT2G40930	Bradi4g19177	NA
597	1	1	0	0	Dr19524	AT5G54380	NA	NA
598	1	m	1	1	Dr16641	AT3G06650,AT5G49460	Bradi2g11480	LOC_Os01g19450
599	1	1	1	1	Dr09257	AT5G53170	Bradi2g43740	LOC_Os01g43150
600	1	1	1	1	Dr06097	AT3G19720	Bradi4g41137	LOC_Os12g07880
601	1	1	1	1	Dr02168	AT1G05150	Bradi1g67270	LOC_Os03g15740
602	1	1	1	1	Dr15190	AT3G19210	Bradi3g58092	LOC_Os02g52510
603	1	1	m	1	Dr02113	AT3G05970	Bradi4g26610,Bradi4g42950	LOC_Os12g04990
604	1	m	1	1	Dr10288	AT5G44530,AT4G20430	Bradi2g51130	LOC_Os01g56320
605	1	1	1	1	Dr17059	AT1G42540	Bradi5g19560	LOC_Os04g49570
606	1	1	m	1	Dr09241	AT1G22870	Bradi1g00390,Bradi2g43580	LOC_Os01g42950
607	1	1	1	1	Dr11640	AT4G09020	Bradi4g32707	LOC_Os09g29404
608	1	1	m	m	Dr01494	AT3G47780	Bradi3g35390,Bradi1g37230	LOC_Os08g30770,LOC_Os06g38950
609	1	1	1	1	Dr18285	AT4G02260	Bradi1g62940	LOC_Os03g22160
610	1	1	m	1	Dr02290	AT1G03190	Bradi1g78740,Bradi2g36360	LOC_Os05g05260
611	1	1	1	1	Dr07721	AT1G13170	Bradi4g39060	LOC_Os12g18770
612	1	1	1	1	Dr06803	AT4G02900	Bradi2g26180	LOC_Os05g32720
613	1	m	1	m	Dr00705	AT3G20540,AT1G50840	Bradi5g23367	LOC_Os08g07840,LOC_Os08g07850
614	1	1	1	1	Dr13549	AT2G07050	Bradi3g03490	LOC_Os02g04710
615	1	m	m	m	Dr03445	AT5G18190,AT3G03940	Bradi2g51370,Bradi1g05950	LOC_Os03g57940,LOC_Os01g56580
616	1	1	1	1	Dr12360	AT1G50480	Bradi4g31680	LOC_Os09g27420
617	1	1	1	1	Dr07961	AT5G04040	Bradi2g50610	LOC_Os01g55650
618	1	1	1	0	Dr14960	AT3G53090	Bradi1g12340	NA
619	1	1	1	1	Dr05281	AT1G50380	Bradi1g29400	LOC_Os06g51410
620	1	1	1	1	Dr09618	AT4G19210	Bradi4g16800	LOC_Os11g34350
621	1	1	1	1	Dr01832	AT5G43530	Bradi5g00770	LOC_Os04g09800
622	1	1	1	1	Dr11942	AT5G58510	Bradi1g65290	LOC_Os03g18440
623	1	1	1	1	Dr10507	AT1G32490	Bradi1g61220	LOC_Os08g24760
624	1	1	1	1	Dr12397	AT5G65110	Bradi4g14090	LOC_Os11g39220
625	1	1	1	1	Dr06042	AT4G37460	Bradi1g59030	LOC_Os07g02300
626	1	1	1	1	Dr23047	AT3G07770	Bradi4g06370	LOC_Os12g32986
627	1	1	1	1	Dr05062	AT4G22120	Bradi2g40490	LOC_Os01g35050
628	1	1	1	1	Dr07763	AT2G33730	Bradi1g11180	LOC_Os03g50090
629	1	1	1	1	Dr18251	AT3G63460	Bradi1g19210	LOC_Os07g46370
630	1	m	1	1	Dr16879	AT3G48060,AT3G48050	Bradi3g59577	LOC_Os02g50840
631	1	1	m	1	Dr04311	AT5G66760	Bradi1g07020,Bradi1g57930	LOC_Os07g04240
632	1	1	1	1	Dr07489	AT5G64570	Bradi5g23470	LOC_Os04g54810
633	1	1	1	1	Dr14650	AT3G27530	Bradi4g05600	LOC_Os12g35360
634	1	1	1	1	Dr10982	AT3G04490	Bradi3g28760	LOC_Os10g33710
635	1	1	1	1	Dr02199	AT4G34310	Bradi1g72280	LOC_Os03g08700
636	1	1	1	1	Dr09850	AT3G27020	Bradi5g08260	LOC_Os04g32050
637	1	1	1	1	Dr04821	AT4G12650	Bradi3g39480	LOC_Os08g38820
638	1	1	1	1	Dr20172	AT2G34357	Bradi3g60080	LOC_Os02g54110
639	1	1	1	1	Dr08668	AT5G06970	Bradi1g20630	LOC_Os03g47930
640	1	1	1	1	Dr06899	AT2G47160	Bradi4g04420	LOC_Os12g37840
641	1	1	1	1	Dr20573	AT4G16760	Bradi1g52320	LOC_Os06g01390
642	1	1	1	1	Dr08905	AT2G13440	Bradi2g61436	LOC_Os01g72980
643	1	1	1	1	Dr14073	AT1G03750	Bradi1g14910	LOC_Os05g15890
644	m	1	1	1	Dr03034,Dr03033	AT3G60240	Bradi1g25002	LOC_Os07g36940
645	1	1	1	1	Dr00409	AT1G29880	Bradi3g41550	LOC_Os08g42560
646	1	1	1	1	Dr00699	AT5G64940	Bradi3g46737	LOC_Os02g36570
647	1	1	1	1	Dr02263	AT1G17220	Bradi3g20520	LOC_Os05g49970
648	1	1	1	m	Dr17011	AT3G15380	Bradi5g26450	LOC_Os04g58504,LOC_Os04g58470
649	1	1	1	1	Dr11437	AT5G33280	Bradi5g23807	LOC_Os04g55210
650	m	1	1	1	Dr00414,Dr11243	AT5G13300	Bradi4g34880	LOC_Os09g33600
651	m	1	m	m	Dr09379,Dr04242	AT2G25760	Bradi2g49590,Bradi2g33037	LOC_Os01g54100,LOC_Os05g11140
652	1	1	1	1	Dr12060	AT1G55740	Bradi3g39220	LOC_Os08g38710
653	1	1	1	1	Dr04207	AT3G13870	Bradi2g41660	LOC_Os01g39310
654	1	1	1	1	Dr19445	AT3G47060	Bradi3g50240	LOC_Os02g43350
655	1	1	1	1	Dr18913	AT1G19230	Bradi4g31130	LOC_Os09g26660
656	1	1	1	1	Dr11195	AT3G03710	Bradi1g56280	LOC_Os07g07310
657	1	1	1	1	Dr05627	AT5G64030	Bradi2g57087	LOC_Os01g66110
658	1	1	1	1	Dr02686	AT1G08600	Bradi3g27970	LOC_Os10g31970
659	1	1	1	1	Dr11110	AT3G57520	Bradi1g54210	LOC_Os07g10840
660	1	1	1	1	Dr06413	AT1G53140	Bradi2g49747	LOC_Os01g54420
661	1	1	1	1	Dr07487	AT1G34210	Bradi3g15660	LOC_Os08g07760
662	1	1	1	1	Dr09802	AT1G12930	Bradi4g16893	LOC_Os11g34120
663	1	1	1	1	Dr17195	AT4G01210	Bradi2g43890	LOC_Os01g43380
664	1	1	m	m	Dr17050	AT4G35300	Bradi3g32210,Bradi3g08690	LOC_Os02g13560,LOC_Os10g39440
665	1	1	1	1	Dr19087	AT1G31480	Bradi3g13467	LOC_Os08g01920
666	1	1	1	1	Dr20083	AT2G29630	Bradi1g12550	LOC_Os03g47610
667	1	1	1	1	Dr04423	AT2G47330	Bradi1g64410	LOC_Os03g19530
668	1	1	1	1	Dr00068	AT5G49960	Bradi2g56274	LOC_Os01g64980
669	1	1	1	1	Dr16045	AT1G07110	Bradi2g34580	LOC_Os05g07130
670	1	1	1	m	Dr07982	AT5G08110	Bradi1g21914	LOC_Os07g41564,LOC_Os02g02150
671	1	m	m	m	Dr16085	AT5G66950,AT2G23520	Bradi1g07540,Bradi4g02980	LOC_Os12g40010,LOC_Os03g55704
672	1	1	1	1	Dr20192	AT1G72560	Bradi1g21620	LOC_Os07g42180
673	m	1	m	m	Dr14232,Dr09473	AT3G11670	Bradi3g45180,Bradi5g09680	LOC_Os02g33580,LOC_Os04g34000
674	1	1	1	m	Dr03304	AT4G31590	Bradi3g19087	LOC_Os09g25900,LOC_Os08g15420
675	1	1	1	1	Dr17036	AT1G20720	Bradi4g37260	LOC_Os09g37920
676	1	1	1	0	Dr03226	AT4G31570	Bradi3g03790	NA
677	1	1	1	1	Dr08937	AT1G06710	Bradi5g14060	LOC_Os04g41140
678	1	1	1	0	Dr07557	AT3G13670	Bradi4g00280	NA
679	1	1	1	1	Dr13508	AT5G07810	Bradi1g22600	LOC_Os07g40730
680	1	1	1	1	Dr15063	AT1G32090	Bradi3g34540	LOC_Os10g42820
681	1	1	1	1	Dr01468	AT4G38440	Bradi1g37370	LOC_Os06g37640
682	m	m	1	1	Dr03074,Dr16945	AT5G55930,AT4G26590	Bradi3g39077	LOC_Os08g38400
683	1	m	m	m	Dr06293	AT5G53430,AT4G27910	Bradi2g45430,Bradi2g07082	LOC_Os01g46700,LOC_Os01g11952
684	1	1	1	1	Dr04261	AT1G07650	Bradi4g28367	LOC_Os09g17630
685	1	1	1	1	Dr05924	AT1G58370	Bradi1g12710	LOC_Os03g47010
686	1	1	1	1	Dr07066	AT4G15560	Bradi2g25550	LOC_Os05g33840
687	1	1	1	1	Dr09453	AT5G04810	Bradi5g26670	LOC_Os04g58780
688	1	1	1	1	Dr06776	AT3G17740	Bradi3g57560	LOC_Os02g53270
689	1	1	1	1	Dr06087	AT2G04660	Bradi5g13780	LOC_Os04g40830
690	1	1	1	1	Dr09754	AT1G78280	Bradi1g60740	LOC_Os03g27250
691	1	1	1	1	Dr06832	AT2G13540	Bradi1g62590	LOC_Os03g22570
692	1	1	1	1	Dr01792	AT3G53180	Bradi3g27877	LOC_Os10g31820
693	1	1	1	1	Dr08766	AT3G51050	Bradi3g00260	LOC_Os02g01070
694	1	1	1	1	Dr17483	AT3G61690	Bradi1g70407	LOC_Os03g11240
695	1	1	1	1	Dr14053	AT3G20475	Bradi3g14127	LOC_Os05g41880
696	1	m	1	1	Dr03494	AT5G57940,AT2G23980	Bradi5g23700	LOC_Os04g55080
697	1	1	1	1	Dr14480	AT2G07690	Bradi3g54190	LOC_Os02g55410
698	1	1	0	0	Dr04131	AT1G67720	NA	NA
699	1	1	m	1	Dr00724	AT5G10200	Bradi5g18230,Bradi4g29160	LOC_Os05g34820
700	1	1	1	1	Dr07646	AT3G28040	Bradi2g61247	LOC_Os01g72700
701	1	1	1	1	Dr07857	AT5G49660	Bradi4g00877	LOC_Os12g43660
702	1	m	1	1	Dr09373	AT2G25800,AT2G20010	Bradi4g28430	LOC_Os09g17760
703	1	m	1	1	Dr12646	AT5G40890,AT3G27170	Bradi4g07880	LOC_Os12g25200
704	1	1	1	1	Dr16024	AT5G01400	Bradi1g16570	LOC_Os07g49320
705	1	1	1	1	Dr16368	AT2G32700	Bradi3g55060	LOC_Os02g56880
706	1	1	1	1	Dr09509	AT5G22470	Bradi3g44840	LOC_Os02g32860
707	1	1	1	1	Dr06140	AT4G34980	Bradi1g68270	LOC_Os03g13930
708	1	1	1	1	Dr12709	AT2G39800	Bradi2g23507	LOC_Os05g38150
709	1	1	1	1	Dr10983	AT1G08620	Bradi2g14600	LOC_Os05g10770
710	1	1	1	1	Dr00362	AT5G13650	Bradi3g10530	LOC_Os02g18450
711	1	1	1	1	Dr11575	AT2G21630	Bradi3g38100	LOC_Os08g36994
712	1	1	1	1	Dr06115	AT2G02220	Bradi3g49370	LOC_Os02g41890
713	1	1	0	0	Dr09330	AT1G53440	NA	NA
714	1	1	m	1	Dr02244	AT5G11720	Bradi2g19280,Bradi1g32650	LOC_Os06g46284
715	1	m	m	1	Dr06139	AT5G27640,AT5G25780	Bradi4g40280,Bradi1g13850	LOC_Os10g41960
716	1	1	1	1	Dr09020	AT5G49760	Bradi4g40160	LOC_Os12g10740
717	1	1	1	1	Dr09733	AT5G10020	Bradi1g20750	LOC_Os07g43350
718	1	1	m	1	Dr03362	AT5G10840	Bradi4g37690,Bradi3g19620	LOC_Os09g38530
719	1	1	1	1	Dr11407	AT5G20250	Bradi1g48050	LOC_Os06g07600
720	1	m	m	m	Dr12165	AT3G22400,AT1G55020	Bradi1g11680,Bradi1g11670	LOC_Os03g49350,LOC_Os03g49380
721	1	1	1	1	Dr10524	AT3G06860	Bradi4g28310	LOC_Os01g24680
722	1	1	1	1	Dr15514	AT1G69830	Bradi2g48150	LOC_Os01g51754
723	1	1	1	1	Dr22350	AT3G10550	Bradi3g42680	LOC_Os08g44260
724	1	1	1	1	Dr12930	AT2G04842	Bradi3g53530	LOC_Os02g33500
725	m	1	1	1	Dr01253,Dr06363	AT5G42080	Bradi2g17090	LOC_Os05g48240
726	m	1	1	1	Dr02014,Dr18257	AT2G47500	Bradi1g64770	LOC_Os03g18980
727	1	1	1	1	Dr03340	AT2G24130	Bradi1g47097	LOC_Os06g08710
728	1	m	1	1	Dr02007	AT5G49360,AT1G02640	Bradi2g48457	LOC_Os11g44950
729	1	1	1	1	Dr04367	AT2G47680	Bradi2g09177	LOC_Os01g15300
730	1	1	m	m	Dr06041	AT5G67360	Bradi1g14860,Bradi1g07840	LOC_Os03g40830,LOC_Os03g55350
731	1	1	1	1	Dr18948	AT5G13640	Bradi4g31540	LOC_Os09g27210
732	1	1	1	1	Dr09230	AT3G08840	Bradi1g16770	LOC_Os07g49110
733	1	1	1	1	Dr06789	AT5G19330	Bradi2g26076	LOC_Os05g33050
734	1	1	1	0	Dr05718	AT2G32940	Bradi4g08587	NA
735	1	1	1	1	Dr13860	AT3G01720	Bradi2g57980	LOC_Os01g67750
736	1	1	m	1	Dr16684	AT1G79940	Bradi5g05060,Bradi1g42010	LOC_Os04g24180
737	1	1	1	1	Dr12643	AT1G67490	Bradi2g59037	LOC_Os01g69210
738	1	1	1	1	Dr10147	AT2G22610	Bradi1g77667	LOC_Os03g02290
739	1	1	1	1	Dr06380	AT3G58640	Bradi2g46340	LOC_Os01g48330
740	m	1	1	1	Dr13842,Dr11294	AT4G33650	Bradi2g58980	LOC_Os01g69130
741	1	1	1	1	Dr07466	AT1G77030	Bradi3g35860	LOC_Os08g32090
742	1	1	1	m	Dr11139	AT5G26710	Bradi2g10180	LOC_Os01g16520,LOC_Os10g22380
743	1	1	1	1	Dr17200	AT1G64110	Bradi2g07520	LOC_Os01g12660
744	1	1	1	1	Dr14089	AT3G57430	Bradi5g01440	LOC_Os04g02850
745	1	1	1	1	Dr20156	AT3G14240	Bradi3g37457	LOC_Os08g35090
746	1	1	1	1	Dr07994	AT5G42950	Bradi1g58030	LOC_Os07g04530
747	1	1	1	1	Dr06740	AT3G02850	Bradi1g44317	LOC_Os06g14030
748	m	1	m	m	Dr15904,Dr11970	AT5G49720	Bradi1g09460,Bradi1g63560	LOC_Os03g52630,LOC_Os03g21210
749	1	1	1	1	Dr15833	AT1G05460	Bradi1g74450	LOC_Os03g06440
750	1	1	1	1	Dr08583	AT4G04940	Bradi1g30580	LOC_Os06g43690
751	1	1	1	1	Dr18690	AT1G49540	Bradi3g39160	LOC_Os08g38570
752	1	1	1	1	Dr13488	AT4G34260	Bradi3g25226	LOC_Os10g19880
753	1	m	m	m	Dr15530	AT1G76810,AT1G76820	Bradi4g43530,Bradi4g06730	LOC_Os01g40150,LOC_Os05g51500
754	1	1	1	0	Dr16084	AT5G66960	Bradi4g31947	NA
755	1	1	1	1	Dr09760	AT2G01690	Bradi1g69520	LOC_Os03g12300
756	1	1	1	1	Dr00694	AT5G64840	Bradi4g14020	LOC_Os11g39020
757	1	1	1	1	Dr14518	AT2G24230	Bradi3g19650	LOC_Os08g17410
758	1	1	1	1	Dr07309	AT1G14830	Bradi1g11500	LOC_Os03g50520
759	1	1	1	1	Dr15456	AT1G15510	Bradi2g15700	LOC_Os05g49920
760	1	1	1	1	Dr02079	AT1G08520	Bradi1g04300	LOC_Os03g59640
761	1	1	1	1	Dr08889	AT1G10950	Bradi4g23990	LOC_Os11g07910
762	1	1	1	m	Dr12906	AT1G76550	Bradi3g53260	LOC_Os06g22060,LOC_Os02g48360
763	1	1	1	1	Dr12748	AT2G37420	Bradi1g66317	LOC_Os03g17164
764	1	1	1	1	Dr11932	AT5G58450	Bradi2g29750	LOC_Os05g27870
765	1	1	1	1	Dr02114	AT3G57420	Bradi2g26607	LOC_Os05g32500
766	1	1	1	1	Dr16415	AT2G28320	Bradi3g28937	LOC_Os10g33930
767	1	1	1	1	Dr17276	AT1G60560	Bradi4g27820	LOC_Os09g13880
768	1	1	1	1	Dr06356	AT3G16260	Bradi2g09007	LOC_Os01g13150
769	1	m	1	1	Dr09554	AT2G21480,AT4G39110	Bradi1g49510	LOC_Os06g03610
770	1	1	1	1	Dr08825	AT3G60190	Bradi3g33850	LOC_Os10g41820
771	1	1	1	1	Dr16664	AT3G17340	Bradi4g09810	LOC_Os11g47320
772	1	1	1	1	Dr14378	AT1G04010	Bradi3g58870	LOC_Os02g56910
773	1	1	1	1	Dr11334	AT5G46280	Bradi2g22360	LOC_Os05g39850
774	1	m	1	0	Dr14727	AT3G24880,AT3G24870	Bradi2g41720	NA
775	1	1	1	1	Dr08999	AT3G59420	Bradi1g29720	LOC_Os03g43670
776	1	m	1	1	Dr10600	AT2G14740,AT2G14720	Bradi3g24680	LOC_Os10g20630
777	1	1	m	1	Dr13600	AT1G73080	Bradi3g37210,Bradi3g34470	LOC_Os08g34640
778	1	1	1	1	Dr08915	AT1G27900	Bradi4g19990	LOC_Os11g20554
779	1	1	1	1	Dr00685	AT1G26850	Bradi4g30270	LOC_Os09g24900
780	1	1	1	1	Dr01457	AT3G13772	Bradi1g37590	LOC_Os06g37160
781	m	1	m	m	Dr07874,Dr05937	AT4G07960	Bradi2g50967,Bradi2g20141,Bradi1g07277	LOC_Os01g56130,LOC_Os05g43530
782	1	m	1	1	Dr07403	AT5G12960,AT5G12950	Bradi3g07047	LOC_Os02g10190
783	1	1	1	1	Dr04379	AT1G33390	Bradi3g59870	LOC_Os02g50370
784	1	1	1	m	Dr10539	AT5G07920	Bradi4g03750	LOC_Os03g31180,LOC_Os12g38780
785	1	1	1	1	Dr07545	AT1G14670	Bradi1g68750	LOC_Os03g13380
786	1	1	1	0	Dr20791	AT2G23740	Bradi3g52951	NA
787	m	1	m	m	Dr08689,Dr00591	AT1G65730	Bradi5g16170,Bradi3g49520	LOC_Os04g44320,LOC_Os02g42220
788	1	1	1	1	Dr00364	AT2G03270	Bradi1g15360	LOC_Os03g38990
789	1	1	1	1	Dr14427	AT5G60790	Bradi3g12610	LOC_Os08g45010
790	1	1	1	1	Dr18648	AT3G58050	Bradi3g21440	LOC_Os10g01610
791	1	1	1	1	Dr04974	AT3G54540	Bradi1g15780	LOC_Os03g32630
792	1	1	1	1	Dr10830	AT4G33070	Bradi1g65440	LOC_Os03g18220
793	1	1	1	1	Dr22044	AT2G38020	Bradi2g45987	LOC_Os01g47650
794	1	1	1	m	Dr05758	AT3G24090	Bradi4g43640	LOC_Os11g03900,LOC_Os12g03720
795	1	m	1	1	Dr00027	AT4G19040,AT5G45560	Bradi3g27852	LOC_Os10g31770
796	1	1	1	1	Dr01949	AT5G20660	Bradi5g15930	LOC_Os04g43916
797	1	1	1	1	Dr11834	AT5G61480	Bradi3g17567	LOC_Os08g05290
798	1	1	m	1	Dr06060	AT1G77590	Bradi4g24280,Bradi4g41590	LOC_Os12g07110
799	1	1	1	1	Dr02241	AT5G46330	Bradi5g21960	LOC_Os04g52780
800	1	1	1	1	Dr06876	AT5G16300	Bradi2g51620	LOC_Os01g56910
801	1	m	1	1	Dr04427	AT5G28680,AT3G04690	Bradi2g31540	LOC_Os05g20150
802	1	1	1	1	Dr07429	AT5G48310	Bradi3g07260	LOC_Os02g10490
803	1	1	1	1	Dr07562	AT4G33210	Bradi3g26160	LOC_Os10g25680
804	1	1	m	1	Dr03174	AT5G13690	Bradi5g24207,Bradi1g62007	LOC_Os04g55730
805	1	1	1	1	Dr15735	AT5G53550	Bradi5g17220	LOC_Os04g45860
806	1	1	1	1	Dr17306	AT5G57360	Bradi1g33610	LOC_Os06g47890
807	1	1	1	1	Dr09565	AT1G79600	Bradi2g30567	LOC_Os05g25840
808	1	1	m	m	Dr10190	AT4G01400	Bradi4g36127,Bradi3g11120	LOC_Os02g25840,LOC_Os09g36230
809	1	1	1	0	Dr10834	AT3G47340	Bradi4g45010	NA
810	1	1	1	1	Dr08963	AT1G22860	Bradi2g39840	LOC_Os05g01360
811	1	1	1	1	Dr07963	AT1G80930	Bradi4g39400	LOC_Os12g15420
812	1	1	1	1	Dr11768	AT3G61130	Bradi4g36050	LOC_Os09g36190
813	m	1	1	1	Dr24323,Dr18281,Dr02026	AT5G23720	Bradi2g11830	LOC_Os01g20940
814	1	1	1	m	Dr14943	AT3G52850	Bradi4g44380	LOC_Os12g02390,LOC_Os11g02464
815	1	m	1	1	Dr02152	AT1G77740,AT1G21980	Bradi1g11040	LOC_Os03g49800
816	1	1	1	1	Dr14116	AT3G47910	Bradi1g74000	LOC_Os03g06950
817	1	1	1	1	Dr00361	AT5G04590	Bradi2g20550	LOC_Os05g42350
818	m	1	1	m	Dr22103,Dr00661	AT3G17630	Bradi4g01526	LOC_Os05g19500,LOC_Os12g42200
819	1	1	1	1	Dr17317	AT5G57590	Bradi3g18970	LOC_Os08g14770
820	1	1	m	1	Dr04555	AT5G53130	Bradi1g38680,Bradi3g09550	LOC_Os06g33570
821	1	1	m	m	Dr20940	AT5G47490	Bradi1g52140,Bradi3g00792	LOC_Os06g01650,LOC_Os02g01490
822	1	1	1	1	Dr15695	AT4G35870	Bradi1g75920	LOC_Os03g04450
823	1	1	1	1	Dr17343	AT4G30790	Bradi3g05970	LOC_Os02g08350
824	1	1	1	1	Dr15916	AT1G04210	Bradi1g08977	LOC_Os03g53250
825	1	1	1	1	Dr17493	AT5G61350	Bradi1g07942	LOC_Os03g55210
826	1	1	1	1	Dr25244	AT4G02350	Bradi2g12680	LOC_Os01g24950
827	1	1	1	1	Dr00567	AT1G14650	Bradi2g09850	LOC_Os02g14780
828	m	1	1	1	Dr02229,Dr02228	AT1G03000	Bradi5g21890	LOC_Os04g52690
829	1	1	1	1	Dr11934	AT3G51740	Bradi1g65110	LOC_Os03g18630
830	1	1	1	1	Dr12252	AT4G22990	Bradi1g49790	LOC_Os06g03860
831	1	1	1	1	Dr16952	AT2G04270	Bradi3g20650	LOC_Os08g23430
832	1	1	1	1	Dr15219	AT5G10240	Bradi2g21050	LOC_Os06g15420
833	1	1	1	1	Dr09189	AT2G44160	Bradi1g04140	LOC_Os03g60090
834	1	1	1	1	Dr14591	AT1G50410	Bradi1g45620	LOC_Os08g08220
835	1	1	1	1	Dr01757	AT2G27900	Bradi3g32660	LOC_Os10g39910
836	1	1	1	1	Dr05906	AT1G09970	Bradi4g00900	LOC_Os12g43640
837	1	1	1	1	Dr10822	AT3G56040	Bradi2g22680	LOC_Os05g39230
838	1	1	1	1	Dr20002	AT3G10370	Bradi5g03810	LOC_Os04g14790
839	1	1	1	1	Dr19123	AT2G32950	Bradi3g57667	LOC_Os02g53140
840	1	1	1	1	Dr11540	AT5G04560	Bradi4g08870	LOC_Os01g11900
841	1	1	1	1	Dr10768	AT1G42440	Bradi1g41930	LOC_Os11g19250
842	1	1	1	1	Dr16285	AT4G03560	Bradi2g46510	LOC_Os01g48680
843	1	1	1	1	Dr22040	AT2G31060	Bradi2g50050	LOC_Os01g54910
844	1	1	1	1	Dr12741	AT1G16480	Bradi3g37252	LOC_Os11g45410
845	1	1	1	1	Dr07736	AT5G63190	Bradi3g14000	LOC_Os08g02690
846	1	1	1	1	Dr06119	AT5G37020	Bradi5g25767	LOC_Os04g57610
847	1	1	1	1	Dr08885	AT1G35530	Bradi4g23960	LOC_Os11g07870
848	1	1	1	1	Dr00483	AT2G02090	Bradi5g18520	LOC_Os04g47830
849	1	1	1	1	Dr18906	AT1G72440	Bradi3g47770	LOC_Os09g02810
850	1	m	1	1	Dr21250	AT3G53510,AT2G39350,AT3G55090,AT5G13580	Bradi1g66120	LOC_Os03g17350
851	1	1	1	1	Dr18343	AT1G22930	Bradi5g10770	LOC_Os04g35840
852	1	1	1	1	Dr01739	AT5G10560	Bradi5g16557	LOC_Os04g44840
853	1	1	1	m	Dr12765	AT5G26360	Bradi1g39090	LOC_Os02g14929,LOC_Os06g34690
854	1	m	m	1	Dr02255	AT4G05420,AT4G21100	Bradi2g42050,Bradi2g14440	LOC_Os05g51480
855	1	1	m	1	Dr01587	AT2G26140	Bradi2g14330,Bradi2g41610	LOC_Os01g39260
856	1	1	m	1	Dr16208	AT5G46070	Bradi2g16627,Bradi3g11377	LOC_Os02g20410
857	1	m	1	1	Dr09762	AT1G70730,AT1G23190	Bradi1g11440	LOC_Os03g50480
858	1	1	1	1	Dr17766	AT5G06530	Bradi1g74640	LOC_Os03g06139
859	1	1	1	1	Dr04143	AT4G09140	Bradi2g61370	LOC_Os01g72880
860	1	1	1	1	Dr11599	AT4G24620	Bradi4g32530	LOC_Os09g29070
861	1	1	1	1	Dr08437	AT1G03090	Bradi4g02380	LOC_Os12g41250
862	1	1	1	1	Dr10002	AT2G16440	Bradi2g40600	LOC_Os01g36390
863	1	1	1	1	Dr13376	AT4G22200	Bradi2g24450	LOC_Os05g35410
864	1	1	1	1	Dr00177	AT3G56960	Bradi1g19050	LOC_Os07g46490
865	1	m	m	m	Dr05656	AT5G21080,AT2G41830	Bradi3g03650,Bradi1g34257	LOC_Os07g10550,LOC_Os02g05040
866	1	1	1	1	Dr07469	AT3G42660	Bradi2g18270	LOC_Os09g06560
867	1	m	1	1	Dr18908	AT3G43220,AT3G14205	Bradi1g72490	LOC_Os03g08430
868	1	1	0	1	Dr22094	AT2G46920	NA	LOC_Os03g25600
869	1	1	1	1	Dr13437	AT5G23050	Bradi4g29410	LOC_Os09g21230
870	1	1	1	1	Dr00697	AT1G71820	Bradi3g59230	LOC_Os02g51430
871	1	1	1	1	Dr17057	AT2G17510	Bradi1g76480	LOC_Os03g03710
872	1	1	1	1	Dr19181	AT3G54230	Bradi2g43127	LOC_Os02g07070
873	1	1	1	1	Dr10188	AT4G12290	Bradi5g04070	LOC_Os04g20164
874	1	1	1	0	Dr06668	AT5G37630	Bradi1g44160	NA
875	1	m	m	m	Dr08737	AT4G00730,AT3G61150	Bradi4g35760,Bradi3g51540	LOC_Os02g45250,LOC_Os09g35760
876	m	1	1	1	Dr13310,Dr19100	AT1G72180	Bradi2g56750	LOC_Os01g65650
877	1	1	1	1	Dr12650	AT1G67420	Bradi1g52690	LOC_Os07g19530
878	1	1	1	1	Dr14355	AT4G14360	Bradi3g28770	LOC_Os10g33720
879	1	1	1	1	Dr02835	AT5G04480	Bradi3g32630	LOC_Os10g39900
880	m	m	1	1	Dr14564,Dr03303	AT4G30360,AT2G24610	Bradi3g53747	LOC_Os02g54760
881	1	1	m	1	Dr07394	AT3G45140	Bradi3g07010,Bradi3g07000	LOC_Os02g10120
882	1	1	1	1	Dr10418	AT5G43670	Bradi1g09100	LOC_Os03g53140
883	1	1	1	1	Dr10862	AT5G60010	Bradi2g54240	LOC_Os01g61880
884	1	1	1	1	Dr02367	AT5G02250	Bradi2g37760	LOC_Os01g62440
885	1	1	1	1	Dr20058	AT4G09510	Bradi3g45530	LOC_Os02g34560
886	m	1	1	m	Dr05846,Dr02333	AT3G08590	Bradi2g53340	LOC_Os01g60190,LOC_Os05g40420
887	1	1	1	1	Dr17305	AT2G18940	Bradi1g31370	LOC_Os05g19380
888	1	1	1	1	Dr01740	AT4G07410	Bradi1g09530	LOC_Os03g52470
889	1	1	m	m	Dr04813	AT1G55620	Bradi3g56670,Bradi3g39350	LOC_Os02g48880,LOC_Os08g38980
890	1	1	1	1	Dr03603	AT2G32415	Bradi1g26337	LOC_Os07g32890
891	1	1	1	1	Dr16461	AT1G24510	Bradi3g33860	LOC_Os06g36700
892	1	m	1	1	Dr09142	AT5G04130,AT3G10270	Bradi2g10040	LOC_Os01g16290
893	m	1	1	1	Dr14510,Dr14506	AT5G17410	Bradi2g57060	LOC_Os04g42330
894	1	1	1	1	Dr19837	AT3G16630	Bradi2g35167	LOC_Os05g06280
895	1	m	1	1	Dr09973	AT2G31650,AT1G05830	Bradi4g08510	LOC_Os09g04890
896	1	1	1	1	Dr11054	AT5G10720	Bradi1g31200	LOC_Os06g44410
897	1	1	1	m	Dr14147	AT2G42520	Bradi1g04860	LOC_Os07g10250,LOC_Os03g59050
898	1	1	1	1	Dr11753	AT3G11830	Bradi3g04430	LOC_Os06g47320
899	1	1	1	1	Dr15311	AT4G12620	Bradi1g47050	LOC_Os06g08790
900	1	1	1	1	Dr20116	AT2G39750	Bradi2g54840	LOC_Os01g62800
901	1	1	1	1	Dr06339	AT1G06290	Bradi3g22660	LOC_Os06g24704
902	1	1	1	1	Dr14151	AT1G55320	Bradi1g04830	LOC_Os03g59080
903	1	1	1	1	Dr09790	AT5G54260	Bradi5g23230	LOC_Os04g54340
904	1	1	1	1	Dr08970	AT1G55090	Bradi1g29020	LOC_Os07g07260
905	1	1	1	1	Dr04421	AT3G66658	Bradi1g17080	LOC_Os07g48920
906	1	1	1	1	Dr14453	AT3G23940	Bradi3g42960	LOC_Os08g44530
907	1	1	1	1	Dr06910	AT3G27730	Bradi3g48850	LOC_Os02g40450
908	1	1	1	1	Dr07396	AT3G20780	Bradi4g27057	LOC_Os09g10770
909	1	1	1	1	Dr04868	AT5G35700	Bradi3g53550	LOC_Os02g48740
910	1	1	1	1	Dr14235	AT2G15900	Bradi4g25047	LOC_Os11g06040
911	1	1	1	1	Dr16428	AT4G31390	Bradi4g22180	LOC_Os11g11000
912	1	1	1	1	Dr03115	AT3G01380	Bradi3g47034	LOC_Os02g37050
913	1	1	1	1	Dr02893	AT1G04110	Bradi1g75550	LOC_Os03g04950
914	1	m	1	1	Dr04558	AT4G11050,AT1G64390	Bradi2g07150	LOC_Os01g12070
915	1	1	1	1	Dr01959	AT4G37870	Bradi1g67730	LOC_Os03g15050
916	1	1	1	1	Dr03186	AT5G58100	Bradi3g43260	LOC_Os02g26984
917	1	1	m	m	Dr03691	AT5G54250	Bradi2g51836,Bradi2g20660	LOC_Os05g42250,LOC_Os01g57370
918	1	1	1	1	Dr13024	AT5G51820	Bradi3g22930	LOC_Os10g11140
919	1	1	1	1	Dr09240	AT3G58610	Bradi2g45330	LOC_Os01g46380
920	1	1	1	1	Dr02340	AT5G58270	Bradi1g63433	LOC_Os06g03770
921	1	1	1	1	Dr18958	AT1G12000	Bradi1g44460	LOC_Os06g13810
922	1	1	1	1	Dr01248	AT5G24260	Bradi3g10630	LOC_Os02g18850
923	1	1	1	1	Dr00674	AT5G15250	Bradi1g45160	LOC_Os06g12370
924	1	1	0	0	Dr09531	AT5G22640	NA	NA
925	1	1	1	1	Dr02225	AT1G16540	Bradi1g32350	LOC_Os06g45860
926	1	1	1	1	Dr20420	AT5G39900	Bradi1g51240	LOC_Os06g05250
927	1	1	1	1	Dr10258	AT2G30600	Bradi1g52450	LOC_Os05g27880
928	1	1	m	m	Dr09739	AT1G78000	Bradi3g35510,Bradi1g71500	LOC_Os03g09970,LOC_Os08g31410
929	1	1	m	m	Dr01386	AT1G63640	Bradi2g49567,Bradi2g19450	LOC_Os01g54080,LOC_Os05g44560
930	1	1	1	1	Dr16937	AT3G07700	Bradi1g02770	LOC_Os09g07660
931	1	1	1	1	Dr10808	AT1G31780	Bradi1g69350	LOC_Os03g12460
932	1	1	1	1	Dr16167	AT5G39040	Bradi1g08280	LOC_Os03g54790
933	1	1	1	1	Dr03787	AT5G64330	Bradi3g46480	LOC_Os02g35970
934	1	1	1	1	Dr04711	AT1G30570	Bradi5g22040	LOC_Os04g52860
935	1	1	1	1	Dr01058	AT3G56640	Bradi1g74170	LOC_Os03g06760
936	1	1	1	1	Dr11120	AT3G28030	Bradi1g70850	LOC_Os03g10780
937	1	m	1	1	Dr10197	AT4G10590,AT4G10570	Bradi3g20790	LOC_Os10g07270
938	1	1	1	1	Dr05883	AT2G30800	Bradi2g51017	LOC_Os01g56190
939	1	1	1	m	Dr19401	AT5G16860	Bradi4g40340	LOC_Os05g23960,LOC_Os04g14130
940	1	1	m	1	Dr05305	AT3G19820	Bradi3g03380,Bradi1g29520	LOC_Os10g25780
941	1	1	1	0	Dr10916	AT3G12380	Bradi2g02976	NA
942	1	1	1	1	Dr12448	AT1G26370	Bradi4g16730	LOC_Os06g09280
943	1	m	1	1	Dr05374	AT1G76390,AT1G20780	Bradi4g39167	LOC_Os12g17900
944	1	1	1	0	Dr21842	AT1G44910	Bradi1g37130	NA
945	1	1	1	1	Dr04136	AT5G50320	Bradi5g13790	LOC_Os04g40840
946	1	1	1	1	Dr01917	AT5G62600	Bradi3g28787	LOC_Os10g33770
947	1	1	m	m	Dr14712	AT5G20950	Bradi1g08560,Bradi1g08570,Bradi1g08550	LOC_Os03g53860,LOC_Os03g53800
948	1	1	1	1	Dr01843	AT4G19490	Bradi5g03600	LOC_Os04g13470
949	1	1	m	1	Dr08679	AT4G21670	Bradi5g16462,Bradi3g49830	LOC_Os02g42600
950	1	1	1	1	Dr02064	AT3G05090	Bradi4g41777	LOC_Os12g06810
951	1	1	1	1	Dr01664	AT1G10580	Bradi1g60420	LOC_Os03g27970
952	1	m	1	1	Dr08696	AT1G31740,AT5G20710	Bradi3g49460	LOC_Os01g34920
953	1	1	1	m	Dr15513	AT3G28730	Bradi2g33580	LOC_Os01g08970,LOC_Os05g08970
954	1	m	m	m	Dr00895	AT4G21750,AT4G04890	Bradi3g15327,Bradi5g22570	LOC_Os04g53540,LOC_Os08g08820
955	1	m	1	1	Dr04856	AT5G55300,AT5G55310	Bradi3g16920	LOC_Os08g05840
956	1	1	1	1	Dr13862	AT3G48430	Bradi2g58130	LOC_Os01g67970
957	1	1	1	1	Dr01319	AT4G18750	Bradi2g06450	LOC_Os01g10800
958	1	1	m	m	Dr09814	AT4G13420	Bradi2g59620,Bradi5g08520	LOC_Os04g32920,LOC_Os01g70490
959	1	1	1	1	Dr03388	AT5G26830	Bradi3g19960	LOC_Os08g19850
960	1	1	1	1	Dr18347	AT5G50310	Bradi5g13770	LOC_Os04g40740
961	1	1	1	1	Dr21025	AT4G13970	Bradi2g36937	LOC_Os07g12520
962	1	1	1	1	Dr10546	AT5G15410	Bradi1g08060	LOC_Os03g55100
963	1	1	1	1	Dr07310	AT1G68050	Bradi4g16630	LOC_Os11g34460
964	1	1	1	1	Dr14545	AT1G79690	Bradi3g53887	LOC_Os02g55030
965	1	1	1	1	Dr04414	AT5G26850	Bradi1g64420	LOC_Os03g19520
966	1	1	1	1	Dr03463	AT3G03790	Bradi1g56600	LOC_Os07g07080
967	1	1	1	1	Dr09785	AT1G18260	Bradi1g67570	LOC_Os03g15350
968	1	1	1	1	Dr10012	AT1G77140	Bradi3g11210	LOC_Os02g24134
969	1	1	1	1	Dr12337	AT3G06290	Bradi1g19627	LOC_Os07g45160
970	1	1	1	1	Dr17319	AT4G30310	Bradi3g05780	LOC_Os02g08130
971	1	1	1	0	Dr09931	AT4G14180	Bradi4g44050	NA
972	1	1	0	0	Dr04290	AT5G65710	NA	NA
973	1	1	1	1	Dr15133	AT1G60890	Bradi1g11530	LOC_Os03g49510
974	1	1	1	1	Dr04368	AT3G06880	Bradi2g27847	LOC_Os05g30010
975	1	1	1	1	Dr09001	AT3G59410	Bradi5g14307	LOC_Os04g41510
976	1	1	1	0	Dr10992	AT4G30150	Bradi1g70936	NA
977	1	1	1	1	Dr09876	AT5G51300	Bradi5g07850	LOC_Os04g31620
978	1	m	m	m	Dr00419	AT4G10440,AT1G33170	Bradi3g30670,Bradi1g52160	LOC_Os06g01450,LOC_Os10g36690
979	1	1	1	1	Dr14434	AT2G31260	Bradi1g68110	LOC_Os03g14380
980	1	1	1	1	Dr16555	AT4G00740	Bradi5g18760	LOC_Os04g48140
981	1	1	1	1	Dr08600	AT1G12360	Bradi1g14940	LOC_Os02g25580
982	1	m	m	m	Dr19786	AT1G15460,AT1G74810	Bradi2g34110,Bradi2g04690	LOC_Os01g08020,LOC_Os05g08430
983	m	m	m	m	Dr03669,Dr03667	AT1G11300,AT4G21390	Bradi1g25180,Bradi1g25187	LOC_Os09g37840,LOC_Os07g36570,LOC_Os07g36590
984	1	1	1	1	Dr13094	AT3G44600	Bradi3g42750	LOC_Os08g44330
985	1	1	1	1	Dr21122	AT5G13030	Bradi1g42660	LOC_Os06g21600
986	1	1	1	1	Dr03492	AT4G04850	Bradi4g01430	LOC_Os12g42300
987	1	m	1	1	Dr02112	AT3G21090,AT1G51500	Bradi2g31910	LOC_Os05g13520
988	1	1	1	1	Dr09535	AT3G52990	Bradi4g42810	LOC_Os11g05110
989	1	1	1	1	Dr06067	AT1G34300	Bradi1g02440	LOC_Os03g62180
990	1	1	m	1	Dr02790	AT5G23880	Bradi2g00840,Bradi4g38660	LOC_Os09g39590
991	1	1	1	1	Dr01580	AT4G38510	Bradi2g47980	LOC_Os01g51380
992	1	1	1	1	Dr11357	AT4G35090	Bradi1g76330	LOC_Os03g03910
993	1	1	1	1	Dr03530	AT5G49830	Bradi1g54537	LOC_Os07g10110
994	1	1	1	1	Dr11085	AT3G05350	Bradi1g54327	LOC_Os07g10540
995	1	1	1	1	Dr16916	AT1G68930	Bradi3g00900	LOC_Os02g01610
996	1	1	1	1	Dr09978	AT5G50170	Bradi5g13380	LOC_Os04g40070
997	1	1	1	1	Dr09596	AT1G79830	Bradi2g16820	LOC_Os05g48620
998	1	1	1	1	Dr04023	AT3G20050	Bradi5g17750	LOC_Os04g46620
999	1	1	1	1	Dr07442	AT3G27325	Bradi4g08907	LOC_Os09g09360
1000	1	1	1	1	Dr03450	AT5G18230	Bradi1g13450	LOC_Os03g44900
1001	1	1	1	1	Dr03212	AT5G52560	Bradi1g34180	LOC_Os06g48760
1002	m	1	1	1	Dr05531,Dr14229	AT5G03540	Bradi4g24960	LOC_Os11g05880
1003	1	1	1	1	Dr02809	AT1G63700	Bradi5g18180	LOC_Os04g47240
1004	1	1	1	1	Dr07788	AT1G17760	Bradi4g03980	LOC_Os12g38380
1005	m	1	1	1	Dr08957,Dr11494	AT5G63770	Bradi4g40090	LOC_Os12g12260
1006	1	1	1	1	Dr01129	AT1G30290	Bradi4g01620	LOC_Os12g42120
1007	1	m	1	1	Dr19394	AT4G00490,AT2G45880	Bradi4g38630	LOC_Os09g39570
1008	1	1	1	1	Dr11442	AT4G31120	Bradi3g03526	LOC_Os02g04660
1009	1	1	1	1	Dr12782	AT3G46290	Bradi1g59210	LOC_Os06g22810
1010	1	1	1	1	Dr02195	AT3G50530	Bradi1g21110	LOC_Os07g42770
1011	1	1	1	1	Dr17588	AT3G59820	Bradi3g48350	LOC_Os02g39550
1012	1	1	m	1	Dr02020	AT1G66340	Bradi4g00200,Bradi1g11540	LOC_Os03g49500
1013	1	1	1	1	Dr02414	AT3G09660	Bradi2g22907	LOC_Os05g38850
1014	1	1	1	1	Dr03231	AT3G28430	Bradi5g05162	LOC_Os04g23210
1015	1	1	m	m	Dr06325	AT5G23450	Bradi5g17160,Bradi3g30830	LOC_Os10g37280,LOC_Os04g45800
1016	1	1	1	1	Dr14964	AT1G03910	Bradi1g05170	LOC_Os03g58590
1017	1	1	m	m	Dr14094	AT5G04500	Bradi1g12290,Bradi2g18300	LOC_Os03g48010,LOC_Os05g46260
1018	1	m	m	m	Dr13847	AT5G50400,AT1G13750	Bradi3g41200,Bradi4g03787	LOC_Os08g41880,LOC_Os12g38760
1019	1	1	1	1	Dr22065	AT5G22030	Bradi4g01310	LOC_Os12g42600
1020	1	1	1	1	Dr01941	AT2G28260	Bradi3g49290	LOC_Os02g41710
1021	1	1	m	1	Dr03144	AT5G16000	Bradi3g56250,Bradi1g43690	LOC_Os06g16330
1022	1	1	1	1	Dr19376	AT1G70070	Bradi3g59790	LOC_Os02g50560
1023	1	1	1	1	Dr10121	AT5G51540	Bradi1g33210	LOC_Os06g47210
1024	1	m	1	0	Dr15080	AT4G19120,AT1G31850	Bradi3g21597	NA
1025	1	1	1	1	Dr13074	AT2G27810	Bradi2g55440	LOC_Os01g63870
1026	m	m	m	1	Dr07590,Dr07589	AT1G79570,AT1G16270	Bradi1g28950,Bradi1g00580	LOC_Os07g25680
1027	1	1	1	1	Dr05724	AT3G20290	Bradi1g33310	LOC_Os06g47330
1028	1	1	1	1	Dr15095	AT1G31360	Bradi1g74287	LOC_Os11g48090
1029	1	1	1	0	Dr08898	AT1G21730	Bradi5g10477	NA
1030	1	1	1	1	Dr18150	AT1G04730	Bradi1g67210	LOC_Os03g15810
1031	1	1	1	1	Dr04665	AT1G77800	Bradi3g57770	LOC_Os02g52960
1032	1	1	1	1	Dr11675	AT2G15620	Bradi3g57990	LOC_Os01g25484
1033	1	m	1	m	Dr10919	AT2G29200,AT2G29140,AT2G29190	Bradi2g39240	LOC_Os01g62650,LOC_Os05g01910
1034	1	1	1	1	Dr14733	AT2G35040	Bradi3g17836	LOC_Os08g10570
1035	1	1	1	1	Dr11073	AT3G04870	Bradi1g54390	LOC_Os07g10490
1036	1	1	1	1	Dr02646	AT4G23440	Bradi2g50590	LOC_Os01g55530
1037	1	1	1	1	Dr09742	AT1G78060	Bradi3g59020	LOC_Os02g51620
1038	1	1	1	1	Dr15484	AT1G79950	Bradi2g42410	LOC_Os01g40980
1039	1	1	1	1	Dr09437	AT1G63020	Bradi2g34876	LOC_Os04g48370
1040	1	1	0	1	Dr26088	ATMG01360	NA	LOC_Os12g33946
1041	1	1	1	1	Dr10587	AT5G67530	Bradi1g71100	LOC_Os03g10400
1042	1	1	1	1	Dr10505	AT3G05420	Bradi1g02597	LOC_Os03g61930
1043	1	1	1	1	Dr20010	AT1G65660	Bradi3g14190	LOC_Os08g03390
1044	1	1	1	1	Dr05115	AT1G79890	Bradi2g31967	LOC_Os05g13300
1045	1	m	m	m	Dr04987	AT5G08670,AT5G08680,AT5G08690	Bradi2g46790,Bradi2g17290	LOC_Os01g49190,LOC_Os05g47980
1046	1	1	1	1	Dr05017	AT3G18370	Bradi2g02010	LOC_Os01g03820
1047	1	1	m	1	Dr12727	AT5G60020	Bradi1g24880,Bradi2g54680	LOC_Os01g62480
1048	1	1	1	1	Dr01134	AT1G72250	Bradi4g01580	LOC_Os12g42160
1049	1	1	1	1	Dr00150	AT5G27540	Bradi1g04330	LOC_Os03g59590
1050	1	1	1	1	Dr08722	AT2G40980	Bradi4g43670	LOC_Os02g29890
1051	1	1	1	1	Dr01144	AT1G30360	Bradi1g58380	LOC_Os07g05570
1052	1	1	1	1	Dr01507	AT5G08530	Bradi1g53800	LOC_Os07g45090
1053	1	1	1	1	Dr05306	AT3G19870	Bradi3g60460	LOC_Os02g58250
1054	1	1	1	1	Dr15492	AT5G09950	Bradi2g42310	LOC_Os01g40720
1055	1	1	1	1	Dr19730	AT1G64550	Bradi3g56780	LOC_Os02g58020
1056	1	1	1	1	Dr08037	AT5G50210	Bradi4g39020	LOC_Os12g19304
1057	m	1	1	1	Dr02494,Dr09925	AT4G13940	Bradi4g19457	LOC_Os11g26850
1058	1	1	0	0	Dr02509	AT3G07330	NA	NA
1059	1	1	1	1	Dr16104	AT1G64960	Bradi1g14620	LOC_Os03g42040
1060	1	1	1	1	Dr07882	AT3G18860	Bradi1g57450	LOC_Os07g03160
1061	1	1	1	1	Dr12468	AT2G05920	Bradi4g41420	LOC_Os10g25450
1062	1	m	1	m	Dr05667	AT2G38080,AT5G03260	Bradi1g74320	LOC_Os11g48060,LOC_Os01g44330
1063	1	1	1	1	Dr11884	AT5G35930	Bradi1g50212	LOC_Os06g02160
1064	1	1	1	1	Dr16656	AT3G06480	Bradi2g03947	LOC_Os11g46240
1065	1	1	1	1	Dr03708	AT1G61140	Bradi2g51727	LOC_Os01g57110
1066	1	1	1	1	Dr05968	AT2G23460	Bradi4g02930	LOC_Os12g40190
1067	1	1	1	1	Dr03112	AT4G34200	Bradi5g24220	LOC_Os04g55720
1068	m	1	m	m	Dr16881,Dr03131	AT5G62890	Bradi3g59600,Bradi3g36010	LOC_Os02g50820,LOC_Os08g32500
1069	1	m	m	m	Dr13043	AT5G02500,AT3G12580	Bradi4g04220,Bradi1g66590,Bradi1g03720,Bradi2g23250	LOC_Os05g38530,LOC_Os01g62290,LOC_Os03g16860,LOC_Os03g60620,LOC_Os11g47760
1070	1	1	1	1	Dr16698	AT5G26742	Bradi1g03180	LOC_Os03g61220
1071	1	1	1	1	Dr09851	AT5G13110	Bradi5g04020	LOC_Os07g22350
1072	1	1	1	1	Dr02852	AT4G00570	Bradi3g30230	LOC_Os10g35960
1073	1	1	m	m	Dr01591	AT5G56890	Bradi2g05910,Bradi2g47920	LOC_Os01g51290,LOC_Os01g09860
1074	1	1	1	1	Dr01989	AT5G20890	Bradi2g16500	LOC_Os03g42220
1075	1	1	m	1	Dr17765	AT1G06820	Bradi4g16010,Bradi1g67480	LOC_Os11g36440
1076	1	1	1	1	Dr20993	AT3G03960	Bradi4g15450	LOC_Os03g59020
1077	1	1	1	1	Dr21042	AT5G48960	Bradi2g08826	LOC_Os01g14810
1078	1	1	1	1	Dr08114	AT1G73920	Bradi2g13827	LOC_Os01g33784
1079	1	m	m	m	Dr06050	AT4G37390,AT2G14960	Bradi1g22830,Bradi2g50840	LOC_Os07g40290,LOC_Os01g55940
1080	1	1	1	1	Dr09304	AT1G15240	Bradi2g15390	LOC_Os05g50660
1081	1	1	1	1	Dr10053	AT5G23080	Bradi1g42320	LOC_Os06g29400
1082	1	1	1	1	Dr17647	AT1G73720	Bradi2g12110	LOC_Os01g21940
1083	1	1	1	1	Dr03289	AT5G57610	Bradi3g60210	LOC_Os02g54510
1084	1	m	1	1	Dr01379	AT5G11670,AT1G79750	Bradi2g48570	LOC_Os01g52500
1085	1	1	1	1	Dr09696	AT5G54510	Bradi2g52000	LOC_Os01g57610
1086	1	1	1	1	Dr15391	AT5G63950	Bradi5g27610	LOC_Os04g59624
1087	1	1	1	1	Dr14482	AT5G35180	Bradi3g37010	LOC_Os08g34060
1088	1	1	1	1	Dr15199	AT5G08570	Bradi5g26140	LOC_Os04g58110
1089	1	m	1	1	Dr14272	AT4G36940,AT2G23420	Bradi1g02490	LOC_Os03g62110
1090	1	1	m	m	Dr09431	AT5G25930	Bradi3g08338,Bradi1g37960	LOC_Os02g12910,LOC_Os06g36270
1091	1	1	0	0	Dr05709	AT2G05760	NA	NA
1092	1	1	1	1	Dr14028	AT4G04670	Bradi1g26317	LOC_Os07g33100
1093	1	1	m	1	Dr06398	AT4G18820	Bradi2g19020,Bradi2g48930	LOC_Os01g53070
1094	1	1	1	1	Dr03346	AT5G57870	Bradi5g14687	LOC_Os04g42140
1095	1	1	1	m	Dr11127	AT5G03280	Bradi4g08380	LOC_Os03g49400,LOC_Os07g06130
1096	1	1	m	m	Dr07434	AT2G04160	Bradi4g33237,Bradi3g07280	LOC_Os02g10520,LOC_Os09g30250
1097	1	1	1	1	Dr01998	AT5G49470	Bradi4g04470	LOC_Os12g37570
1098	1	1	1	1	Dr12817	AT5G60410	Bradi2g38030	LOC_Os05g03430
1099	1	1	1	1	Dr19304	AT5G08500	Bradi5g10930	LOC_Os04g36050
1100	1	1	1	1	Dr00695	AT1G71810	Bradi5g23450	LOC_Os04g54790
1101	1	1	1	1	Dr16995	AT2G20000	Bradi1g35805	LOC_Os06g41750
1102	1	1	m	1	Dr00971	AT3G26370	Bradi1g33280,Bradi3g04480	LOC_Os02g06400
1103	1	1	1	1	Dr18206	AT3G01370	Bradi5g12660	LOC_Os04g39060
1104	1	1	m	m	Dr18243	AT5G19390	Bradi1g62030,Bradi1g19100	LOC_Os07g46450,LOC_Os03g24180
1105	1	1	1	1	Dr19434	AT3G09090	Bradi1g03380	LOC_Os03g61050
1106	1	1	1	1	Dr14552	AT5G57800	Bradi4g30750	LOC_Os09g25850
1107	1	1	1	1	Dr03232	AT2G27100	Bradi1g33970	LOC_Os06g48530
1108	1	1	1	1	Dr10749	AT4G16630	Bradi4g07397	LOC_Os12g29660
1109	1	1	0	1	Dr07853	AT1G75200	NA	LOC_Os03g56390
1110	1	1	1	1	Dr13331	AT3G11710	Bradi1g15370	LOC_Os03g38980
1111	1	1	1	1	Dr00921	AT3G51895	Bradi1g74420	LOC_Os03g06520
1112	1	1	m	m	Dr12438	AT3G01180	Bradi3g59440,Bradi1g45130,Bradi3g27260	LOC_Os02g51070,LOC_Os06g12450,LOC_Os10g30156
1113	1	1	1	1	Dr12800	AT3G55020	Bradi2g54230	LOC_Os01g61860
1114	1	1	1	1	Dr19012	AT4G34710	Bradi1g50067	LOC_Os06g04070
1115	1	m	1	1	Dr08629	AT1G12460,AT1G62950	Bradi1g76660	LOC_Os03g03570
1116	1	m	1	1	Dr11067	AT5G19780,AT5G19770	Bradi1g23770	LOC_Os07g38730
1117	1	1	1	1	Dr02410	AT5G13520	Bradi1g03860	LOC_Os03g60460
1118	1	1	1	1	Dr12959	AT5G56290	Bradi3g39510	LOC_Os08g39080
1119	1	1	m	m	Dr09033	AT2G02480	Bradi4g40240,Bradi4g21057	LOC_Os12g10670,LOC_Os11g13990
1120	1	1	1	1	Dr05074	AT2G40860	Bradi2g40550	LOC_Os01g36080
1121	1	1	1	1	Dr16391	AT3G04470	Bradi3g54910	LOC_Os02g56530
1122	1	1	1	1	Dr09533	AT5G03760	Bradi1g35647	LOC_Os06g42020
1123	1	m	1	1	Dr15066	AT3G13470,AT1G55490	Bradi1g50270	LOC_Os06g02380
1124	1	1	1	1	Dr01397	AT1G53090	Bradi2g48657	LOC_Os01g52640
1125	m	m	m	m	Dr07519,Dr12379	AT5G64220,AT2G22300	Bradi3g23800,Bradi1g71810	LOC_Os10g22950,LOC_Os03g09100
1126	1	1	1	m	Dr00739	AT5G10290	Bradi1g10950	LOC_Os02g18320,LOC_Os03g49620
1127	1	1	1	1	Dr01018	AT2G38840	Bradi1g05490	LOC_Os03g58240
1128	1	1	1	1	Dr14125	AT1G74790	Bradi1g12040	LOC_Os03g48540
1129	1	1	1	1	Dr13885	AT5G48460	Bradi2g13800	LOC_Os01g33080
1130	1	1	m	m	Dr13534	AT5G20350	Bradi1g30560,Bradi3g06210	LOC_Os06g43680,LOC_Os02g09130
1131	1	1	1	1	Dr11146	AT5G04870	Bradi1g06300	LOC_Os03g57450
1132	1	1	1	1	Dr13309	AT1G57770	Bradi1g02150	LOC_Os03g62510
1133	1	1	1	1	Dr02389	AT3G53700	Bradi4g14080	LOC_Os03g40020
1134	1	1	1	1	Dr20304	AT4G30720	Bradi2g25410	LOC_Os05g34040
1135	1	1	1	1	Dr21255	AT3G46220	Bradi2g37530	LOC_Os05g02650
1136	1	1	m	1	Dr18398	AT3G12670	Bradi2g43640,Bradi2g14730	LOC_Os01g43020
1137	m	1	1	1	Dr10810,Dr03960	AT1G31770	Bradi3g16130	LOC_Os08g07010
1138	1	1	1	m	Dr03532	AT3G58560	Bradi3g26410	LOC_Os10g27230,LOC_Os03g07080
1139	1	m	1	1	Dr00464	AT2G17290,AT4G35310	Bradi5g19430	LOC_Os04g49510
1140	1	1	1	1	Dr15652	AT4G02010	Bradi2g08937	LOC_Os01g14932
1141	1	1	1	1	Dr04561	AT3G49170	Bradi2g32290	LOC_Os05g12130
1142	1	1	1	1	Dr01296	AT5G05130	Bradi1g19820	LOC_Os07g44800
1143	1	1	1	1	Dr20919	AT4G22540	Bradi3g16890	LOC_Os08g05870
1144	1	1	0	0	Dr08920	AT1G67530	NA	NA
1145	1	m	m	m	Dr19427	AT5G12250,AT5G62700,AT5G23860,AT5G62690	Bradi2g52790,Bradi1g78210,Bradi2g21340	LOC_Os03g01530,LOC_Os01g18050,LOC_Os01g59150
1146	1	1	1	1	Dr03962	AT2G21470	Bradi1g23100	LOC_Os07g39780
1147	1	1	1	1	Dr14680	AT4G37930	Bradi1g09300	LOC_Os03g52840
1148	1	1	1	1	Dr13498	AT3G55400	Bradi1g70570	LOC_Os03g11120
1149	1	1	1	1	Dr12098	AT5G12860	Bradi4g06300	LOC_Os12g33080
1150	1	1	1	1	Dr04732	AT1G17210	Bradi1g06480	LOC_Os03g57160
1151	1	1	1	1	Dr08187	AT5G14760	Bradi3g03080	LOC_Os02g04170
1152	1	1	1	1	Dr05576	AT1G77600	Bradi2g56220	LOC_Os01g64900
1153	1	1	m	1	Dr07448	AT2G04350	Bradi3g03730,Bradi4g08820	LOC_Os05g25310
1154	1	1	1	1	Dr00005	AT5G45300	Bradi3g02800	LOC_Os02g03690
1155	1	1	1	0	Dr06988	AT2G01440	Bradi3g53090	NA
1156	1	1	1	1	Dr23387	AT5G59900	Bradi2g00520	LOC_Os01g06000
1157	m	m	1	1	Dr18782,Dr13975	AT1G78610,AT3G14810	Bradi3g51250	LOC_Os02g44770
1158	1	m	1	1	Dr14115	AT1G18900,AT1G74750	Bradi4g00490	LOC_Os12g44170
1159	1	1	1	1	Dr09251	AT4G23850	Bradi2g45460	LOC_Os01g46750
1160	1	1	m	1	Dr17541	AT1G67510	Bradi4g39617,Bradi4g20174	LOC_Os12g13300
1161	1	1	1	1	Dr13852	AT3G48500	Bradi2g57887	LOC_Os01g67570
1162	1	1	1	1	Dr19827	AT4G15840	Bradi2g59770	LOC_Os01g70670
1163	1	1	1	1	Dr02055	AT5G18580	Bradi2g35807	LOC_Os05g05710
1164	1	1	1	0	Dr01548	AT4G12750	Bradi4g03303	NA
1165	1	1	1	1	Dr02078	AT5G64050	Bradi3g01950	LOC_Os02g02860
1166	1	1	m	1	Dr14742	AT2G17980	Bradi1g07410,Bradi5g24240	LOC_Os03g42320
1167	1	1	1	1	Dr06906	AT1G60800	Bradi2g04420	LOC_Os01g07630
1168	1	1	1	1	Dr12762	AT5G13550	Bradi4g08520	LOC_Os09g06499
1169	1	1	1	1	Dr15294	AT5G17380	Bradi2g06680	LOC_Os01g32080
1170	1	1	m	m	Dr03285	AT4G30210	Bradi4g37770,Bradi3g18850,Bradi5g24370	LOC_Os09g38620,LOC_Os04g55960,LOC_Os08g14570
1171	1	1	1	1	Dr13553	AT5G52580	Bradi3g53040	LOC_Os02g48000
1172	1	1	1	1	Dr11681	AT5G67030	Bradi5g11750	LOC_Os04g37619
1173	1	1	1	m	Dr07167	AT4G15570	Bradi5g10080	LOC_Os06g20500,LOC_Os03g32526
1174	1	1	1	1	Dr10966	AT3G09040	Bradi2g37360	LOC_Os04g43430
1175	1	1	1	1	Dr02931	AT1G31420	Bradi1g67050	LOC_Os03g16010
1176	1	1	1	1	Dr12834	AT4G26300	Bradi2g34680	LOC_Os05g07030
1177	m	1	m	m	Dr17254,Dr03197	AT2G24370	Bradi1g46860,Bradi3g53660	LOC_Os06g09230,LOC_Os02g54590
1178	1	1	1	1	Dr21049	AT3G62120	Bradi4g07854	LOC_Os12g25710
1179	1	1	1	1	Dr05669	AT4G25730	Bradi2g16130	LOC_Os05g49230
1180	1	1	m	1	Dr09924	AT4G13930	Bradi4g08097,Bradi4g19470	LOC_Os12g22030
1181	1	1	1	1	Dr16248	AT2G34190	Bradi2g50460	LOC_Os01g55500
1182	1	1	1	1	Dr04390	AT3G16910	Bradi1g64640	LOC_Os03g19240
1183	1	1	1	1	Dr10271	AT1G17070	Bradi4g02030	LOC_Os12g42140
1184	1	1	1	1	Dr03811	AT2G22400	Bradi4g32840	LOC_Os09g29630
1185	m	1	1	1	Dr11013,Dr11014	AT4G11160	Bradi2g38310	LOC_Os09g34010
1186	1	1	1	1	Dr09935	AT3G25230	Bradi3g40890	LOC_Os08g41390
1187	1	1	1	1	Dr02170	AT4G34030	Bradi3g36140	LOC_Os08g32850
1188	1	1	1	1	Dr04302	AT3G49650	Bradi1g07190	LOC_Os03g56260
1189	1	m	1	1	Dr17026	AT1G09910,AT1G09890	Bradi3g42610	LOC_Os08g44020
1190	1	1	1	m	Dr02076	AT3G47930	Bradi4g43070	LOC_Os12g04520,LOC_Os11g04740
1191	m	1	1	1	Dr10950,Dr14369	AT1G35710	Bradi3g28380	LOC_Os10g33040
1192	m	1	1	1	Dr11193,Dr03452	AT1G58030	Bradi4g01240	LOC_Os12g42850
1193	1	m	m	m	Dr18930	AT1G54130,AT3G14050	Bradi3g37620,Bradi4g31460	LOC_Os08g35620,LOC_Os09g27050
1194	m	1	m	m	Dr11945,Dr09210	AT2G30490	Bradi2g31510,Bradi2g53470	LOC_Os05g25640,LOC_Os01g60450
1195	1	1	1	1	Dr18420	AT2G41140	Bradi1g19880	LOC_Os07g44710
1196	1	m	m	1	Dr13876	AT4G21270,AT4G05190	Bradi5g22780,Bradi1g59490	LOC_Os04g53760
1197	m	1	1	1	Dr01428,Dr09420	AT3G13690	Bradi2g42830	LOC_Os01g41870
1198	1	1	1	1	Dr13940	AT1G05960	Bradi2g57664	LOC_Os01g67290
1199	1	1	1	1	Dr13307	AT4G24290	Bradi2g61640	LOC_Os07g07194
1200	1	1	1	1	Dr13668	AT5G48300	Bradi3g22330	LOC_Os08g25734
1201	1	1	1	1	Dr18899	AT3G43240	Bradi4g31016	LOC_Os09g26390
1202	1	m	m	m	Dr10540	AT5G15490,AT3G29360	Bradi4g25140,Bradi1g08120	LOC_Os12g25690,LOC_Os12g25700
1203	1	1	1	1	Dr14134	AT5G62620	Bradi1g04957	LOC_Os03g58920
1204	1	1	1	1	Dr02870	AT2G20370	Bradi1g75450	LOC_Os03g05110
1205	1	1	1	1	Dr10670	AT1G45150	Bradi1g23480	LOC_Os07g39300
1206	1	1	1	1	Dr19088	AT1G10240	Bradi5g11330	LOC_Os04g36590
1207	1	1	0	1	Dr11122	AT3G01420	NA	LOC_Os12g26290
1208	1	1	1	1	Dr18209	AT5G22800	Bradi1g44530	LOC_Os06g13660
1209	1	m	m	m	Dr10856	AT1G07940,AT1G07920,AT1G07930,AT5G60390	Bradi1g06870,Bradi1g06851,Bradi4g12750,Bradi0012s00100,Bradi1g06861	LOC_Os03g08010,LOC_Os03g08020,LOC_Os03g08050
1210	1	1	1	1	Dr03169	AT1G49760	Bradi4g08430	LOC_Os09g02700
1211	1	1	1	1	Dr04401	AT3G06720	Bradi2g35050	LOC_Os05g06350
1212	1	1	1	1	Dr14513	AT2G24270	Bradi3g36930	LOC_Os08g34210
1213	1	1	0	0	Dr06525	AT2G32400	NA	NA
1214	1	1	m	m	Dr07457	AT5G40200	Bradi3g59542,Bradi1g44967	LOC_Os06g12780,LOC_Os02g50880
1215	1	1	1	1	Dr06802	AT1G03310	Bradi2g26170	LOC_Os05g32710
1216	1	1	1	1	Dr16638	AT4G02030	Bradi1g09340	LOC_Os03g52770
1217	1	1	1	1	Dr09831	AT2G33540	Bradi4g17960	LOC_Os11g31890
1218	1	1	1	1	Dr04977	AT3G18190	Bradi3g11280	LOC_Os02g22780
1219	1	1	1	1	Dr16064	AT3G45830	Bradi2g37740	LOC_Os05g02680
1220	1	1	1	1	Dr16635	AT3G16950	Bradi2g12520	LOC_Os01g23610
1221	1	1	1	1	Dr10599	AT1G25360	Bradi1g22990	LOC_Os07g39910
1222	1	1	1	1	Dr09518	AT5G22510	Bradi3g44770	LOC_Os02g32730
1223	1	m	1	m	Dr16870	AT2G34250,AT1G29310	Bradi4g28500	LOC_Os09g17840,LOC_Os03g11440,LOC_Os09g17830
1224	1	1	1	1	Dr08138	AT5G60040	Bradi3g43050	LOC_Os04g41490
1225	1	1	1	1	Dr06311	AT1G30000	Bradi2g32570	LOC_Os05g11850
1226	1	1	1	1	Dr01880	AT2G20330	Bradi3g28150	LOC_Os10g32710
1227	1	1	1	1	Dr10473	AT5G19010	Bradi2g36470	LOC_Os05g05160
1228	1	1	1	1	Dr17558	AT1G65430	Bradi5g14350	LOC_Os04g41470
1229	1	1	1	1	Dr02964	AT3G02360	Bradi1g50220	LOC_Os06g02144
1230	1	1	1	m	Dr13174	AT2G34410	Bradi2g15300	LOC_Os01g44040,LOC_Os05g50510
1231	1	1	1	1	Dr16768	AT1G74920	Bradi3g36150	LOC_Os08g32870
1232	1	1	1	1	Dr00349	AT2G21050	Bradi1g68350	LOC_Os03g14080
1233	1	1	1	1	Dr04438	AT2G47240	Bradi2g38490	LOC_Os05g04170
1234	1	1	1	1	Dr14809	AT1G30440	Bradi1g13890	LOC_Os03g43990
1235	1	1	1	0	Dr02664	AT5G04360	Bradi5g00540	NA
1236	1	1	1	1	Dr13367	AT1G77410	Bradi2g24670	LOC_Os05g35360
1237	1	1	1	1	Dr21845	AT1G48900	Bradi2g20340	LOC_Os01g56600
1238	1	1	1	1	Dr09821	AT1G57820	Bradi2g40000	LOC_Os05g01230
1239	1	1	1	1	Dr10933	AT1G04080	Bradi1g70450	LOC_Os03g11200
1240	1	1	0	1	Dr04503	AT5G11380	NA	LOC_Os06g05100
1241	1	1	1	1	Dr16488	AT5G43745	Bradi3g21330	LOC_Os03g06720
1242	m	1	1	1	Dr11408,Dr01988	AT2G43040	Bradi4g04440	LOC_Os12g37780
1243	1	1	0	0	Dr09170	AT3G03580	NA	NA
1244	1	1	1	1	Dr19714	AT5G45900	Bradi2g43480	LOC_Os01g42850
1245	1	m	1	1	Dr11280	AT5G14120,AT3G01930	Bradi3g41320	LOC_Os08g42010
1246	1	1	1	1	Dr14274	AT2G42700	Bradi4g24237	LOC_Os11g06810
1247	1	1	1	1	Dr18663	AT3G17770	Bradi1g10550	LOC_Os03g51000
1248	1	1	1	1	Dr16439	AT4G37510	Bradi2g52920	LOC_Os01g59510
1249	1	1	1	1	Dr03464	AT5G52520	Bradi1g56640	LOC_Os07g07060
1250	1	1	1	1	Dr18323	AT3G23020	Bradi1g74185	LOC_Os03g06710
1251	1	1	1	1	Dr00078	AT1G71240	Bradi2g56190	LOC_Os01g64870
1252	m	1	1	1	Dr04465,Dr19776	AT2G26640	Bradi3g07730	LOC_Os06g39750
1253	1	1	1	1	Dr14767	AT2G30070	Bradi1g32380	LOC_Os06g45940
1254	1	m	m	m	Dr06607	AT1G18160,AT1G73660	Bradi1g45040,Bradi3g59510	LOC_Os06g12590,LOC_Os02g50970
1255	1	1	m	1	Dr09493	AT5G03940	Bradi4g25490,Bradi4g25510	LOC_Os11g05556
1256	1	1	0	0	Dr03141	AT3G48000	NA	NA
1257	1	1	1	1	Dr12927	AT5G38880	Bradi4g29570	LOC_Os09g21780
1258	1	1	1	1	Dr14171	AT1G20980	Bradi3g40240	LOC_Os08g40260
1259	1	m	1	1	Dr00309	AT3G56140,AT2G40400	Bradi2g53780	LOC_Os01g61120
1260	1	1	1	1	Dr15728	AT2G46700	Bradi1g35090	LOC_Os06g50030
1261	1	1	1	m	Dr15273	AT3G18350	Bradi3g10840	LOC_Os05g17990,LOC_Os10g03830
1262	1	1	1	1	Dr00741	AT1G62830	Bradi3g58720	LOC_Os02g51880
1263	1	1	1	1	Dr02872	AT1G04780	Bradi1g28990	LOC_Os07g25460
1264	1	1	1	1	Dr10092	AT4G34830	Bradi3g22720	LOC_Os10g10170
1265	1	1	1	1	Dr07521	AT1G77680	Bradi3g58790	LOC_Os02g51780
1266	1	1	1	1	Dr12450	AT3G14350	Bradi1g72430	LOC_Os03g08550
1267	1	1	1	1	Dr18649	AT2G40360	Bradi3g39580	LOC_Os07g25440
1268	1	1	1	1	Dr18142	AT2G38120	Bradi2g55340	LOC_Os01g63770
1269	1	1	1	1	Dr07192	AT3G48470	Bradi3g47867	LOC_Os02g38680
1270	1	1	0	0	Dr03199	AT5G35360	NA	NA
1271	1	1	1	1	Dr19067	AT2G18900	Bradi4g02100	LOC_Os12g41620
1272	1	1	1	1	Dr15832	AT1G03100	Bradi3g27027	LOC_Os10g28665
1273	m	m	m	m	Dr10978,Dr02235	AT4G14350,AT1G03920	Bradi2g20200,Bradi4g02130,Bradi3g28710	LOC_Os05g43570,LOC_Os10g33640,LOC_Os12g19290
1274	1	m	1	1	Dr14258	AT1G09980,AT1G58350	Bradi4g41790	LOC_Os12g06800
1275	1	1	1	1	Dr18643	AT1G55250	Bradi2g33230	LOC_Os10g41590
1276	1	1	1	m	Dr07999	AT5G66750	Bradi1g10360	LOC_Os03g51230,LOC_Os09g27060
1277	1	1	m	m	Dr10969	AT3G09100	Bradi4g40600,Bradi4g22137	LOC_Os11g11070,LOC_Os12g09120
1278	1	1	1	1	Dr17491	AT3G01100	Bradi4g03360	LOC_Os12g39320
1279	1	1	1	1	Dr17158	AT1G70940	Bradi2g44987	LOC_Os01g45550
1280	m	m	m	m	Dr03893,Dr03892	AT3G54700,AT2G32830,AT2G38940	Bradi1g00700,Bradi3g12590,Bradi5g02730,Bradi3g27680	LOC_Os04g10750,LOC_Os08g45000,LOC_Os10g30790
1281	1	1	m	m	Dr15240	AT5G35980	Bradi3g52607,Bradi5g20787	LOC_Os04g51370,LOC_Os02g47410
1282	1	1	1	1	Dr19932	AT2G40460	Bradi2g30380	LOC_Os05g27010
1283	1	1	1	1	Dr08372	AT3G22960	Bradi1g55500	LOC_Os07g08340
1284	1	1	m	m	Dr10841	AT3G51850	Bradi2g54080,Bradi2g22750	LOC_Os01g61590,LOC_Os05g39090
1285	1	1	1	1	Dr04802	AT5G47780	Bradi3g20550	LOC_Os08g23780
1286	1	1	1	1	Dr09963	AT5G48450	Bradi2g03777	LOC_Os01g01030
1287	1	1	1	1	Dr07533	AT1G24764	Bradi3g59920	LOC_Os02g50320
1288	1	1	1	1	Dr00207	AT4G36390	Bradi4g14840	LOC_Os11g38030
1289	1	1	1	1	Dr02920	AT3G22150	Bradi5g20810	LOC_Os04g51350
1290	1	1	1	1	Dr18433	AT1G23800	Bradi1g43770	LOC_Os06g15990
1291	1	m	1	1	Dr19743	AT2G07750,AT1G63250	Bradi3g56100	LOC_Os02g57980
1292	1	m	1	1	Dr12692	AT3G54140,AT5G01180	Bradi2g02822	LOC_Os01g04950
1293	1	1	1	1	Dr01849	AT2G28000	Bradi5g02890	LOC_Os12g17910
1294	1	1	1	1	Dr00075	AT5G08720	Bradi1g02450	LOC_Os03g62170
1295	1	1	1	1	Dr08347	AT3G48150	Bradi3g50600	LOC_Os02g43920
1296	1	1	1	1	Dr20767	AT1G17870	Bradi1g09950	LOC_Os03g51920
1297	1	m	1	1	Dr08953	AT2G44090,AT3G59910	Bradi4g20950	LOC_Os11g14180
1298	1	1	1	1	Dr13441	AT4G31210	Bradi1g43607	LOC_Os06g16980
1299	1	1	1	1	Dr19442	AT3G47000	Bradi2g23720	LOC_Os05g37700
1300	m	1	1	1	Dr24546,Dr07735	AT3G26100	Bradi4g39080	LOC_Os12g18650
1301	1	m	1	1	Dr07082	AT1G54710,AT1G03380	Bradi2g25677	LOC_Os05g33610
1302	1	1	1	1	Dr05396	AT3G51460	Bradi4g42300	LOC_Os02g34884
1303	1	1	1	1	Dr09173	AT5G56350	Bradi2g10530	LOC_Os01g16960
1304	1	1	1	1	Dr08763	AT2G16485	Bradi4g35977	LOC_Os09g36090
1305	1	1	1	1	Dr05134	AT4G11270	Bradi1g39938	LOC_Os06g22550
1306	1	1	1	1	Dr21012	AT1G08720	Bradi1g74480	LOC_Os03g06410
1307	1	1	1	1	Dr07406	AT5G19620	Bradi3g07090	LOC_Os02g10260
1308	1	1	m	1	Dr02373	AT2G01480	Bradi2g23277,Bradi2g54630	LOC_Os05g38490
1309	1	1	1	1	Dr11295	AT4G24840	Bradi1g01740	LOC_Os03g63250
1310	1	1	1	1	Dr13848	AT1G24340	Bradi2g57867	LOC_Os01g67550
1311	1	1	1	1	Dr08479	AT3G56990	Bradi1g49657	LOC_Os06g03780
1312	1	1	1	1	Dr14083	AT5G49570	Bradi1g26930	LOC_Os07g31460
1313	m	1	1	1	Dr20851,Dr19489	AT2G19130	Bradi1g25090	LOC_Os07g36780
1314	1	1	m	1	Dr10011	AT2G21520	Bradi3g11197,Bradi3g03020	LOC_Os02g04020
1315	1	1	1	1	Dr08542	AT5G46240	Bradi3g09290	LOC_Os02g14840
1316	1	1	1	1	Dr13171	AT2G42880	Bradi2g44350	LOC_Os01g43910
1317	1	1	1	1	Dr04346	AT3G20580	Bradi1g25910	LOC_Os06g47110
1318	1	1	1	1	Dr12770	AT3G12360	Bradi1g66220	LOC_Os03g17240
1319	1	1	1	1	Dr14532	AT4G30700	Bradi1g47160	LOC_Os06g08660
1320	1	1	1	1	Dr10717	AT1G20230	Bradi2g27440	LOC_Os05g30710
1321	1	1	1	1	Dr05054	AT2G01210	Bradi2g13790	LOC_Os01g33090
1322	1	1	1	1	Dr14907	AT4G25120	Bradi1g27110	LOC_Os07g30980
1323	1	1	1	1	Dr12415	AT1G22060	Bradi3g03290	LOC_Os10g21940
1324	m	m	m	1	Dr14422,Dr09907	AT4G13700,AT3G07130	Bradi3g19760,Bradi2g10990	LOC_Os08g17784
1325	1	m	1	1	Dr12091	AT5G19450,AT5G12480	Bradi1g24240	LOC_Os07g38120
1326	1	1	m	m	Dr00312	AT1G22410	Bradi1g21330,Bradi1g60750	LOC_Os07g42960,LOC_Os03g27230
1327	1	1	1	1	Dr16751	AT2G06510	Bradi3g57290	LOC_Os02g53680
1328	1	m	1	1	Dr02963	AT3G03060,AT5G16930	Bradi3g52367	LOC_Os02g46990
1329	1	1	1	1	Dr12348	AT2G02040	Bradi1g10490	LOC_Os03g51050
1330	1	1	1	1	Dr00354	AT5G26340	Bradi1g69710	LOC_Os03g11900
1331	1	1	1	1	Dr09279	AT5G52910	Bradi2g15960	LOC_Os05g11980
1332	1	1	m	1	Dr21660	AT5G40760	Bradi5g13860,Bradi3g47910	LOC_Os02g38840
1333	1	1	1	m	Dr01082	AT1G80260	Bradi4g02710	LOC_Os12g41290,LOC_Os02g32340
1334	1	1	m	m	Dr01990	AT1G56560	Bradi2g12427,Bradi1g64150	LOC_Os03g20020,LOC_Os01g22900
1335	1	1	1	1	Dr06086	AT1G36370	Bradi2g56557	LOC_Os01g65410
1336	1	1	1	1	Dr16316	AT4G24020	Bradi2g08177	LOC_Os01g13540
1337	1	1	1	1	Dr02681	AT3G07020	Bradi5g01230	LOC_Os04g04254
1338	1	1	1	1	Dr19393	AT1G63660	Bradi3g20590	LOC_Os08g23730
1339	1	1	1	1	Dr00742	AT1G78240	Bradi3g58730	LOC_Os02g51860
1340	m	1	m	m	Dr04227,Dr01437	AT1G17720	Bradi1g37760,Bradi3g08400	LOC_Os02g13110,LOC_Os06g36770
1341	1	1	1	1	Dr17284	AT1G51590	Bradi5g20920	LOC_Os04g51690
1342	1	m	1	1	Dr09345	AT3G58750,AT2G42790	Bradi3g08910	LOC_Os02g13840
1343	1	1	1	1	Dr13659	AT5G47750	Bradi3g39070	LOC_Os08g38320
1344	1	m	1	1	Dr01603	AT5G11800,AT2G19600	Bradi1g37860	LOC_Os06g36590
1345	1	1	1	1	Dr03179	AT1G70160	Bradi4g29590	LOC_Os09g22440
1346	1	1	1	1	Dr02226	AT5G08470	Bradi3g42670	LOC_Os08g44240
1347	1	1	1	1	Dr05070	AT1G29400	Bradi1g52280	LOC_Os02g48790
1348	m	m	m	m	Dr16139,Dr17479	AT5G15470,AT3G01040	Bradi4g03670,Bradi1g70290	LOC_Os12g38930,LOC_Os03g11330
1349	1	1	1	m	Dr01802	AT4G00660	Bradi5g16700	LOC_Os02g42860,LOC_Os04g45040
1350	1	1	1	1	Dr01396	AT1G53050	Bradi2g06230	LOC_Os01g10430
1351	1	1	1	1	Dr14075	AT1G28340	Bradi1g26830	LOC_Os07g31840
1352	1	1	1	1	Dr11304	AT3G25140	Bradi3g43810	LOC_Os02g29530
1353	1	1	1	1	Dr03561	AT2G14170	Bradi1g54940	LOC_Os07g09060
1354	1	m	1	m	Dr07970	AT1G18500,AT1G74040	Bradi4g43130	LOC_Os12g04440,LOC_Os11g04670
1355	1	m	1	1	Dr10981	AT5G28850,AT1G54450,AT5G28900	Bradi3g28740	LOC_Os10g33680
1356	m	1	m	m	Dr22965,Dr03299	AT2G29110	Bradi2g41790,Bradi4g30810	LOC_Os02g54640,LOC_Os09g25960,LOC_Os09g25980
1357	m	m	m	m	Dr09144,Dr18362	AT5G12180,AT5G19360	Bradi2g52870,Bradi2g21390	LOC_Os05g41270,LOC_Os01g59360
1358	m	1	1	1	Dr19454,Dr22365	AT1G07230	Bradi1g03250	LOC_Os03g61130
1359	1	1	1	1	Dr07193	AT5G40740	Bradi4g39430	LOC_Os02g22370
1360	1	1	1	1	Dr00782	AT3G17920	Bradi1g69590	LOC_Os03g12160
1361	1	1	1	1	Dr03301	AT3G19240	Bradi3g05830	LOC_Os02g08190
1362	1	1	1	1	Dr00937	AT4G14850	Bradi4g16267	LOC_Os11g37330
1363	1	1	m	m	Dr07362	AT1G73590	Bradi3g59520,Bradi1g45020	LOC_Os02g50960,LOC_Os06g12610
1364	1	1	1	1	Dr15464	AT1G80350	Bradi2g46700	LOC_Os01g49000
1365	m	1	m	m	Dr09710,Dr09711	AT4G21380	Bradi2g51967,Bradi1g14060	LOC_Os03g35600,LOC_Os01g57560
1366	1	m	1	1	Dr15661	AT5G49380,AT3G06670	Bradi2g12530	LOC_Os01g23590
1367	1	m	0	1	Dr10068	AT1G12380,AT1G62870	NA	LOC_Os02g25230
1368	1	1	1	1	Dr03826	AT3G54860	Bradi1g75720	LOC_Os04g14654
1369	m	1	1	1	Dr08840,Dr11866	AT5G46630	Bradi3g52130	LOC_Os02g46510
1370	1	1	1	1	Dr16649	AT3G06510	Bradi4g09920	LOC_Os11g45710
1371	1	1	1	1	Dr05324	AT2G17140	Bradi3g02950	LOC_Os02g03930
1372	1	1	1	1	Dr00121	AT3G44200	Bradi2g55930	LOC_Os01g64490
1373	1	1	1	1	Dr15525	AT5G20610	Bradi2g48082	LOC_Os01g51640
1374	1	m	1	1	Dr00543	AT1G01580,AT1G01590	Bradi5g19150	LOC_Os04g48930
1375	1	1	1	1	Dr14370	AT2G34970	Bradi3g54980	LOC_Os02g56740
1376	1	1	1	1	Dr02648	AT4G09980	Bradi3g27790	LOC_Os10g31030
1377	1	1	1	1	Dr11444	AT1G80460	Bradi5g23940	LOC_Os04g55410
1378	1	m	1	1	Dr16156	AT5G61000,AT5G08020	Bradi1g69980	LOC_Os03g11540
1379	1	1	1	1	Dr06321	AT2G34960	Bradi2g06700	LOC_Os01g11160
1380	1	1	1	1	Dr01577	AT1G55150	Bradi2g05990	LOC_Os01g10050
1381	1	1	1	1	Dr00417	AT5G17270	Bradi1g28660	LOC_Os07g27180
1382	1	1	0	0	Dr15905	AT3G47110	NA	NA
1383	1	1	1	1	Dr11370	AT2G43400	Bradi3g30480	LOC_Os10g37210
1384	1	1	1	m	Dr13819	AT1G04170	Bradi4g02587	LOC_Os12g07740,LOC_Os12g41400
1385	m	m	m	m	Dr03595,Dr14052	AT1G76160,AT4G22010	Bradi1g26470,Bradi1g32470	LOC_Os06g46500,LOC_Os07g32660
1386	1	1	m	m	Dr04472	AT1G80300	Bradi2g45140,Bradi3g07830	LOC_Os02g11740,LOC_Os01g45910
1387	1	1	1	1	Dr05654	AT1G19440	Bradi2g16050	LOC_Os05g49290
1388	1	1	1	m	Dr06168	AT3G18000	Bradi2g47290	LOC_Os01g50032,LOC_Os01g50030
1389	1	1	1	1	Dr02257	AT4G21060	Bradi3g14370	LOC_Os08g03670
1390	1	1	1	m	Dr07384	AT2G44350	Bradi3g06930	LOC_Os02g10070,LOC_Os11g33240
1391	1	1	1	1	Dr05407	AT1G65070	Bradi5g26420	LOC_Os04g58410
1392	1	1	m	1	Dr20405	AT4G38130	Bradi1g37290,Bradi3g08060	LOC_Os06g38470
1393	1	1	m	m	Dr16350	AT2G20300	Bradi5g15285,Bradi3g55237	LOC_Os04g43020,LOC_Os02g57080
1394	1	1	m	m	Dr01479	AT3G47570	Bradi4g16130,Bradi3g49640	LOC_Os11g36140,LOC_Os11g36090,LOC_Os12g42520
1395	1	1	m	m	Dr13434	AT1G68940	Bradi1g43637,Bradi3g56317	LOC_Os06g16410,LOC_Os02g49520
1396	1	1	1	1	Dr10967	AT4G28570	Bradi3g49085	LOC_Os02g40840
1397	1	1	m	m	Dr19914	AT3G42670	Bradi1g16720,Bradi2g26500	LOC_Os05g32610,LOC_Os07g49210
1398	1	1	1	1	Dr14423	AT1G31800	Bradi3g55450	LOC_Os02g57290
1399	1	m	1	1	Dr03580	AT1G70580,AT1G23310	Bradi1g59220	LOC_Os07g01760
1400	m	m	m	m	Dr21516,Dr03288	AT4G29040,AT2G20140	Bradi1g65070,Bradi1g16750	LOC_Os07g49150,LOC_Os03g18690
1401	1	1	1	1	Dr14807	AT1G30470	Bradi2g42070	LOC_Os05g51490
1402	1	1	1	m	Dr07587	AT1G53750	Bradi1g46760	LOC_Os06g09290,LOC_Os02g54340
1403	1	1	1	1	Dr01214	AT5G24300	Bradi1g48610	LOC_Os06g06560
1404	1	m	1	1	Dr09021	AT5G49740,AT5G49730	Bradi5g11147	LOC_Os04g36720
1405	1	1	1	0	Dr03775	AT2G22530	Bradi3g60040	NA
1406	1	1	1	1	Dr09267	AT2G46340	Bradi2g15900	LOC_Os05g49590
1407	1	1	1	1	Dr12093	AT2G41900	Bradi1g11760	LOC_Os03g49170
1408	1	m	1	1	Dr18140	AT5G05730,AT2G29690	Bradi1g03260	LOC_Os03g61120
1409	1	1	1	m	Dr16509	AT2G16390	Bradi3g19890	LOC_Os06g14440,LOC_Os07g25390
1410	1	1	1	m	Dr13839	AT5G42740	Bradi2g37400	LOC_Os06g14510,LOC_Os03g56460
1411	1	1	1	1	Dr10472	AT5G18980	Bradi1g61790	LOC_Os03g24730
1412	m	m	m	m	Dr06463,Dr10085	AT5G66210,AT2G17890	Bradi3g02600,Bradi1g52567	LOC_Os07g22710,LOC_Os02g03410
1413	1	1	1	1	Dr01908	AT3G23330	Bradi1g20737	LOC_Os07g39090
1414	1	1	1	1	Dr17457	AT1G69070	Bradi1g15110	LOC_Os03g40110
1415	1	1	1	1	Dr07292	AT1G73360	Bradi3g57567	LOC_Os06g10600
1416	1	1	1	m	Dr16030	AT4G23100	Bradi2g38340	LOC_Os05g03820,LOC_Os07g27790
1417	1	m	1	1	Dr12325	AT5G41670,AT1G64190	Bradi1g54350	LOC_Os11g29400
1418	m	1	1	1	Dr17703,Dr10419	AT3G54660	Bradi1g74180	LOC_Os03g06740
1419	m	1	1	1	Dr25356,Dr25281	AT3G24495	Bradi2g05160	LOC_Os01g08540
1420	1	1	1	1	Dr08340	AT4G38050	Bradi1g27197	LOC_Os07g30810
1421	1	1	1	1	Dr05270	AT1G52980	Bradi1g62330	LOC_Os03g22890
1422	1	1	1	1	Dr14937	AT4G00370	Bradi4g38740	LOC_Os09g39680
1423	m	1	1	1	Dr12945,Dr16959	AT5G55230	Bradi1g36150	LOC_Os06g40840
1424	1	1	1	1	Dr14746	AT2G32240	Bradi5g21740	LOC_Os04g52460
1425	1	1	1	1	Dr00905	AT4G27020	Bradi2g52270	LOC_Os01g58114
1426	1	m	1	1	Dr00615	AT1G10870,AT1G60860	Bradi3g49447	LOC_Os02g42134
1427	1	1	1	1	Dr25288	AT1G67930	Bradi2g27060	LOC_Os05g31490
1428	1	m	m	1	Dr19516	AT4G21490,AT4G05020	Bradi3g14800,Bradi2g51830	LOC_Os05g26660
1429	1	1	m	m	Dr09201	AT5G58300	Bradi2g53420,Bradi2g22180	LOC_Os01g60330,LOC_Os05g40200
1430	1	1	m	1	Dr09811	AT5G07360	Bradi4g17046,Bradi4g17052	LOC_Os11g33090
1431	1	m	1	1	Dr12290	AT5G05620,AT3G61650	Bradi2g34960	LOC_Os05g06450
1432	1	1	1	1	Dr03799	AT3G11560	Bradi3g38560	LOC_Os08g37610
1433	1	1	1	1	Dr05393	AT4G38270	Bradi1g29784	LOC_Os10g21890
1434	1	1	1	1	Dr17130	AT5G62190	Bradi4g35490	LOC_Os09g34910
1435	1	1	1	1	Dr08602	AT1G08130	Bradi3g29530	LOC_Os10g34750
1436	1	1	1	1	Dr02217	AT4G15110	Bradi3g05400	LOC_Os02g07680
1437	1	m	m	1	Dr14656	AT1G10090,AT1G58520	Bradi1g12670,Bradi4g00860	LOC_Os12g43720
1438	1	1	1	1	Dr03455	AT3G03770	Bradi1g56540	LOC_Os07g07230
1439	1	1	0	0	Dr03501	AT1G45160	NA	NA
1440	1	1	1	1	Dr15098	AT2G15820	Bradi3g52580	LOC_Os02g47360
1441	1	1	1	1	Dr03398	AT1G15740	Bradi5g14870	LOC_Os04g42470
1442	1	1	1	1	Dr16500	AT4G21530	Bradi3g60190	LOC_Os02g54490
1443	1	1	1	1	Dr12446	AT4G14210	Bradi1g72400	LOC_Os03g08570
1444	1	1	1	1	Dr02948	AT4G19020	Bradi1g66167	LOC_Os05g13780
1445	m	1	1	1	Dr15727,Dr08760	AT2G21300	Bradi5g17020	LOC_Os04g45580
1446	1	1	m	m	Dr09833	AT5G23670	Bradi2g59530,Bradi4g18210	LOC_Os11g31640,LOC_Os01g70380
1447	1	1	0	0	Dr15229	AT4G19380	NA	NA
1448	1	1	1	1	Dr00793	AT3G25840	Bradi4g00230	LOC_Os12g44330
1449	m	1	m	m	Dr14431,Dr03871	AT3G45090	Bradi1g29210,Bradi3g55550,Bradi4g38950	LOC_Os09g39870,LOC_Os02g57400
1450	1	1	1	1	Dr02411	AT3G08650	Bradi1g76820	LOC_Os05g25194
1451	1	m	1	1	Dr04552	AT5G63630,AT5G08610	Bradi1g38660	LOC_Os06g33520
1452	1	1	1	1	Dr17544	AT4G13430	Bradi3g02487	LOC_Os02g03260
1453	1	1	1	1	Dr07855	AT5G49555	Bradi4g00950	LOC_Os12g43590
1454	1	1	1	1	Dr06989	AT3G18040	Bradi1g34700	LOC_Os06g49430
1455	1	1	1	1	Dr04972	AT1G17980	Bradi3g03930	LOC_Os06g21470
1456	1	1	1	1	Dr10752	AT1G20080	Bradi3g12250	LOC_Os02g25060
1457	1	1	1	0	Dr11803	AT4G38120	Bradi3g17027	NA
1458	m	m	m	m	Dr02401,Dr02180	AT5G42870,AT3G09560	Bradi4g13710,Bradi2g23040	LOC_Os11g40080,LOC_Os05g38710
1459	1	1	1	1	Dr09434	AT1G51940	Bradi2g49400	LOC_Os01g53840
1460	1	1	1	1	Dr17367	AT1G30220	Bradi1g58430	LOC_Os07g05640
1461	1	1	1	1	Dr14551	AT5G49150	Bradi4g30665	LOC_Os09g25650
1462	1	m	1	1	Dr02572	AT5G27410,AT3G05190	Bradi1g61860	LOC_Os03g24460
1463	1	m	1	m	Dr09591	AT5G25754,AT5G25757	Bradi2g07690	LOC_Os05g13950,LOC_Os01g12870
1464	1	1	1	0	Dr18985	AT5G51710	Bradi1g76640	NA
1465	1	1	1	1	Dr16978	AT3G13770	Bradi1g36010	LOC_Os06g41040
1466	1	1	m	m	Dr12349	AT5G17330	Bradi1g10480,Bradi3g37830,Bradi5g11600	LOC_Os03g51080,LOC_Os08g36320,LOC_Os04g37460
1467	1	1	1	1	Dr14306	AT1G27520	Bradi3g59640	LOC_Os02g50780
1468	1	1	1	1	Dr13863	AT4G14030	Bradi2g58677	LOC_Os01g68770
1469	m	1	1	1	Dr16562,Dr16564	AT1G62740	Bradi3g50110	LOC_Os02g43020
1470	1	1	1	1	Dr08300	AT5G61790	Bradi2g01430	LOC_Os04g32950
1471	1	1	1	1	Dr10083	AT4G38890	Bradi5g01730	LOC_Os04g02730
1472	1	1	1	1	Dr05064	AT1G70820	Bradi1g41957	LOC_Os06g28194
1473	1	1	1	1	Dr02143	AT3G13682	Bradi3g14870	LOC_Os08g04780
1474	1	1	1	1	Dr05750	AT3G19490	Bradi4g08260	LOC_Os09g02214
1475	1	1	0	0	Dr09971	AT5G48740	NA	NA
1476	1	1	1	1	Dr02077	AT5G04060	Bradi2g27070	LOC_Os05g31480
1477	1	1	1	1	Dr10536	AT3G02090	Bradi1g70180	LOC_Os03g11410
1478	1	m	1	1	Dr15736	AT4G24100,AT4G10730	Bradi3g31110	LOC_Os10g37480
1479	1	1	m	m	Dr05267	AT4G35230	Bradi1g76227,Bradi3g32330	LOC_Os03g04050,LOC_Os10g39670
1480	1	1	1	1	Dr07854	AT1G19430	Bradi1g07110	LOC_Os03g56380
1481	1	1	1	0	Dr14460	AT1G63490	Bradi1g29247	NA
1482	1	1	1	1	Dr15537	AT5G11980	Bradi4g05710	LOC_Os12g35290
1483	1	1	1	1	Dr19115	AT3G18660	Bradi2g56810	LOC_Os01g65780
1484	m	1	1	1	Dr14642,Dr04303	AT2G16250	Bradi1g10260	LOC_Os03g51440
1485	1	m	1	1	Dr15638	AT3G60030,AT2G47070	Bradi1g02760	LOC_Os03g61760
1486	1	1	m	m	Dr10207	AT2G39340	Bradi2g54290,Bradi2g23017	LOC_Os05g38730,LOC_Os01g61930
1487	1	1	0	1	Dr20382	ATMG00520	NA	LOC_Os12g33956
1488	1	1	1	1	Dr11778	AT4G36210	Bradi1g77750	LOC_Os03g02170
1489	1	1	1	1	Dr03806	AT5G65290	Bradi3g58580	LOC_Os02g52160
1490	1	1	m	m	Dr11861	AT1G32450	Bradi3g53380,Bradi3g52096	LOC_Os02g46460,LOC_Os02g48570
1491	1	1	1	1	Dr19000	AT1G32900	Bradi2g41590	LOC_Os07g22930
1492	1	1	1	0	Dr12344	AT3G11450	Bradi5g07300	NA
1493	1	1	m	1	Dr14891	AT4G30110	Bradi1g53670,Bradi1g34140	LOC_Os07g12900
1494	1	1	m	m	Dr03810	AT5G64290	Bradi4g32730,Bradi3g38580	LOC_Os09g29430,LOC_Os08g37600
1495	1	1	1	1	Dr13262	AT5G48390	Bradi2g57415	LOC_Os01g66690
1496	1	1	1	1	Dr17638	AT5G18525	Bradi2g12247	LOC_Os01g22390
1497	1	1	1	1	Dr09219	AT3G10960	Bradi2g30850	LOC_Os05g26840
1498	1	1	1	1	Dr03321	AT2G23890	Bradi4g30660	LOC_Os09g25640
1499	1	1	1	1	Dr08350	AT1G05940	Bradi3g50560	LOC_Os02g43860
1500	1	1	1	1	Dr15515	AT3G13860	Bradi2g18260	LOC_Os05g46290
1501	1	m	1	1	Dr14217	AT5G04770,AT3G10600	Bradi4g42150	LOC_Os11g05690
1502	1	1	1	1	Dr12242	AT4G20940	Bradi1g58260	LOC_Os07g05190
1503	1	1	1	1	Dr07204	AT1G27880	Bradi5g13920	LOC_Os04g40970
1504	1	1	1	1	Dr21059	AT4G01690	Bradi2g11107	LOC_Os01g18320
1505	1	1	1	1	Dr11209	AT5G03800	Bradi1g56040	LOC_Os07g07620
1506	1	m	1	1	Dr20316	AT2G24200,AT4G30920	Bradi3g54020	LOC_Os02g55140
1507	1	1	1	1	Dr12405	AT2G22240	Bradi1g71667	LOC_Os03g09250
1508	1	1	1	m	Dr12408	AT5G10180	Bradi1g71510	LOC_Os03g09940,LOC_Os03g09930
1509	1	1	1	1	Dr06838	AT4G33760	Bradi2g00477	LOC_Os01g06020
1510	1	1	1	1	Dr02230	AT1G79150	Bradi1g59970	LOC_Os06g30320
1511	1	1	1	1	Dr16913	AT3G02330	Bradi3g32282	LOC_Os10g40920
1512	1	1	1	1	Dr18172	AT5G59010	Bradi1g03420	LOC_Os03g61010
1513	1	1	1	1	Dr10079	AT1G19835	Bradi1g68460	LOC_Os03g14250
1514	1	1	1	1	Dr16097	AT4G33300	Bradi4g03230	LOC_Os12g39620
1515	1	1	1	1	Dr07751	AT1G48360	Bradi1g48100	LOC_Os06g07490
1516	1	1	1	1	Dr05555	AT1G43620	Bradi2g56102	LOC_Os01g64750
1517	1	1	1	1	Dr00562	AT3G15470	Bradi3g49817	LOC_Os02g42590
1518	1	1	1	1	Dr15639	AT3G62240	Bradi2g31550	LOC_Os05g19970
1519	1	1	1	1	Dr11685	AT5G42920	Bradi3g57940	LOC_Os02g52820
1520	1	1	1	1	Dr11349	AT5G63120	Bradi2g58360	LOC_Os01g68320
1521	1	1	1	1	Dr04712	AT5G58230	Bradi1g13930	LOC_Os03g43890
1522	1	1	1	1	Dr10333	AT3G44330	Bradi3g13000	LOC_Os08g01180
1523	1	1	1	1	Dr17468	AT1G69220	Bradi1g08287	LOC_Os03g54780
1524	1	1	m	m	Dr00461	AT1G65920	Bradi3g51950,Bradi5g19367	LOC_Os02g45980,LOC_Os04g49430
1525	1	1	1	1	Dr15214	AT2G16920	Bradi2g01840	LOC_Os01g03520
1526	1	1	1	m	Dr02399	AT5G22330	Bradi2g54390	LOC_Os01g62040,LOC_Os07g08170
1527	1	1	1	1	Dr04983	AT4G04350	Bradi2g01504	LOC_Os01g03020
1528	1	1	1	1	Dr08337	AT2G44950	Bradi4g25177	LOC_Os04g46450
1529	1	1	1	1	Dr17108	AT4G11720	Bradi4g35730	LOC_Os05g18730
1530	1	1	1	1	Dr09994	AT1G60780	Bradi2g47620	LOC_Os01g50770
1531	1	1	1	1	Dr05936	AT1G58440	Bradi1g69170	LOC_Os03g12910
1532	1	1	1	1	Dr07477	AT1G26810	Bradi1g45150	LOC_Os06g12390
1533	1	1	1	1	Dr11862	AT5G46570	Bradi3g33950	LOC_Os10g42110
1534	1	1	1	m	Dr15343	AT1G08090	Bradi3g01270	LOC_Os02g02170,LOC_Os02g02190
1535	1	1	1	1	Dr03243	AT4G31540	Bradi1g33940	LOC_Os06g48330
1536	1	1	1	1	Dr11060	AT2G18710	Bradi3g19100	LOC_Os08g15460
1537	1	1	0	0	Dr08638	AT1G01900	NA	NA
1538	1	1	1	1	Dr13516	AT1G26560	Bradi1g70170	LOC_Os03g11420
1539	1	1	1	1	Dr02125	AT5G19220	Bradi1g09537	LOC_Os03g52460
1540	1	1	1	1	Dr13439	AT3G21670	Bradi3g47010	LOC_Os04g39030
1541	1	1	1	1	Dr13264	AT5G36950	Bradi2g25260	LOC_Os05g34460
1542	1	1	m	m	Dr18914	AT1G74960	Bradi1g20860,Bradi1g60300	LOC_Os03g28420,LOC_Os07g42420
1543	1	1	1	1	Dr13457	AT1G69020	Bradi4g32987	LOC_Os09g29950
1544	1	1	1	1	Dr16425	AT2G39190	Bradi3g54690	LOC_Os02g56200
1545	1	1	1	1	Dr15860	AT3G21430	Bradi3g01340	LOC_Os03g43800
1546	1	1	m	m	Dr10953	AT1G02205	Bradi3g48997,Bradi3g28460	LOC_Os10g33250,LOC_Os02g40784
1547	m	1	1	1	Dr02044,Dr02045	AT5G27680	Bradi2g35707	LOC_Os05g05810
1548	1	1	1	1	Dr03503	AT5G14520	Bradi1g11730	LOC_Os03g49210
1549	1	1	1	1	Dr12482	AT5G21930	Bradi1g72790	LOC_Os03g08070
1550	1	1	1	1	Dr17537	AT5G14230	Bradi5g14137	LOC_Os04g41280
1551	1	1	1	1	Dr16921	AT5G15740	Bradi1g43560	LOC_Os06g17390
1552	1	1	1	1	Dr02091	AT2G40890	Bradi2g21300	LOC_Os05g41440
1553	1	m	1	1	Dr02215	AT1G56140,AT1G56130	Bradi5g21870	LOC_Os04g52600
1554	1	m	1	m	Dr08952	AT3G59920,AT2G44100	Bradi2g25210	LOC_Os05g23860,LOC_Os05g34540
1555	1	1	m	m	Dr02218	AT1G31070	Bradi3g17870,Bradi5g21650	LOC_Os04g52370,LOC_Os08g10600
1556	1	1	1	1	Dr12179	AT2G32120	Bradi1g69700	LOC_Os03g11910
1557	1	1	m	m	Dr15136	AT3G26618	Bradi1g10900,Bradi1g10880	LOC_Os07g39870,LOC_Os03g49580
1558	1	1	m	1	Dr17462	AT5G15810	Bradi1g66740,Bradi1g57370	LOC_Os03g57280
1559	1	1	1	1	Dr06423	AT2G37690	Bradi2g06160	LOC_Os01g10280
1560	1	1	1	1	Dr01369	AT3G02280	Bradi2g49010	LOC_Os01g53250
1561	1	1	1	1	Dr10932	AT3G16840	Bradi5g15377	LOC_Os04g43140
1562	1	1	1	1	Dr05867	AT5G05200	Bradi2g36950	LOC_Os07g12530
1563	1	m	1	1	Dr19915	AT4G00020,AT5G01630	Bradi2g03990	LOC_Os01g07110
1564	1	1	m	1	Dr05008	AT2G23140	Bradi3g17252,Bradi1g20170	LOC_Os08g01900
1565	1	1	1	1	Dr06394	AT4G18810	Bradi3g09010	LOC_Os02g13970
1566	1	1	1	1	Dr17164	AT1G18550	Bradi2g42970	LOC_Os01g42070
1567	1	1	1	1	Dr03413	AT5G48520	Bradi1g47080	LOC_Os06g08730
1568	1	1	1	1	Dr09443	AT1G72990	Bradi2g18440	LOC_Os05g46200
1569	1	1	1	0	Dr04454	AT3G17360	Bradi1g20060	NA
1570	1	1	1	1	Dr11477	AT2G25290	Bradi4g37590	LOC_Os09g38390
1571	1	1	1	1	Dr01625	AT4G34940	Bradi4g36390	LOC_Os09g36550
1572	1	m	1	1	Dr14026	AT3G20410,AT4G04720	Bradi1g26310	LOC_Os07g33110
1573	1	1	1	1	Dr02232	AT1G30680	Bradi1g32410	LOC_Os06g45980
1574	1	1	1	1	Dr09258	AT4G01030	Bradi2g14750	LOC_Os05g50950
1575	1	1	1	1	Dr10521	AT4G02390	Bradi2g12700	LOC_Os01g24940
1576	1	1	0	0	Dr16549	AT2G46570	NA	NA
1577	1	1	1	0	Dr10065	AT3G03380	Bradi3g53160	NA
1578	1	1	1	1	Dr13673	AT3G63370	Bradi5g12970	LOC_Os04g39410
1579	1	1	1	1	Dr13002	AT5G57090	Bradi1g31530	LOC_Os06g44970
1580	1	1	1	1	Dr18296	AT3G03810	Bradi2g38540	LOC_Os05g04190
1581	1	1	m	1	Dr14989	AT1G56110	Bradi1g18730,Bradi1g32180	LOC_Os03g22880
1582	1	1	1	1	Dr08255	AT3G26810	Bradi5g08680	LOC_Os04g32460
1583	1	1	1	1	Dr11938	AT5G05450	Bradi2g03960	LOC_Os01g07080
1584	1	1	1	1	Dr01439	AT4G29490	Bradi3g08420	LOC_Os02g13140
1585	1	1	1	1	Dr07939	AT2G01730	Bradi4g29760	LOC_Os09g23380
1586	1	1	1	1	Dr06465	AT1G19850	Bradi5g25157	LOC_Os04g56850
1587	1	m	1	1	Dr05749	AT5G58050,AT5G58170	Bradi3g06402	LOC_Os02g09450
1588	1	1	1	1	Dr09718	AT4G39530	Bradi2g62180	LOC_Os08g25280
1589	1	1	1	1	Dr17180	AT1G25570	Bradi2g02700	LOC_Os01g04720
1590	1	1	1	1	Dr16778	AT5G12200	Bradi2g52850	LOC_Os01g59340
1591	1	1	1	1	Dr10946	AT5G46050	Bradi3g28410	LOC_Os10g33210
1592	m	1	1	1	Dr01669,Dr01668,Dr01666	AT1G20160	Bradi1g07700	LOC_Os09g30458
1593	1	m	m	m	Dr08864	AT1G35670,AT4G09570	Bradi4g40300,Bradi4g24390	LOC_Os11g07040,LOC_Os12g07230
1594	1	m	1	1	Dr17427	AT1G55930,AT3G13070	Bradi1g15270	LOC_Os03g39640
1595	1	1	1	1	Dr17196	AT4G23650	Bradi2g43910	LOC_Os01g43410
1596	1	1	1	1	Dr14898	AT1G50430	Bradi3g43120	LOC_Os02g26650
1597	1	1	1	1	Dr02607	AT3G54870	Bradi1g74827	LOC_Os03g05820
1598	1	1	1	1	Dr06083	AT1G72090	Bradi1g54570	LOC_Os04g35480
1599	1	1	1	1	Dr02267	AT2G20790	Bradi4g06100	LOC_Os12g34370
1600	1	1	1	1	Dr21688	AT1G13160	Bradi5g22790	LOC_Os04g53770
1601	1	1	1	1	Dr03382	AT3G05530	Bradi1g48010	LOC_Os06g07630
1602	1	1	1	1	Dr15037	AT5G46580	Bradi1g01021	LOC_Os03g63910
1603	1	1	m	m	Dr13196	AT4G29840	Bradi2g17620,Bradi2g47240	LOC_Os05g47640,LOC_Os01g49890
1604	1	1	m	1	Dr07222	AT1G43710	Bradi3g45260,Bradi5g09817	LOC_Os02g33710
1605	1	1	1	1	Dr11330	AT1G67580	Bradi5g13980	LOC_Os04g41100
1606	1	1	1	1	Dr14877	AT1G33410	Bradi3g03637	LOC_Os02g04970
1607	1	1	1	1	Dr14919	AT5G24970	Bradi1g28540	LOC_Os07g27480
1608	1	1	1	1	Dr02068	AT2G26460	Bradi4g26590	LOC_Os11g04950
1609	1	1	1	1	Dr12436	AT1G74600	Bradi4g30190	LOC_Os09g24680
1610	1	1	1	1	Dr13525	AT5G35170	Bradi3g19850	LOC_Os08g19140
1611	1	1	1	1	Dr14747	AT2G35155	Bradi4g00270	LOC_Os08g31470
1612	m	1	1	1	Dr07450,Dr13646,Dr13655	AT1G55850	Bradi4g33090	LOC_Os09g30130
1613	1	1	1	1	Dr02939	AT1G64990	Bradi5g20597	LOC_Os04g51180
1614	1	1	1	m	Dr17183	AT3G18080	Bradi1g19270	LOC_Os01g32364,LOC_Os07g46280
1615	1	1	0	0	Dr16865	AT1G62340	NA	NA
1616	1	1	1	1	Dr02207	AT1G79440	Bradi3g05490	LOC_Os02g07760
1617	1	1	1	1	Dr06567	AT1G73710	Bradi1g28220	LOC_Os07g28900
1618	1	1	1	m	Dr08747	AT1G64650	Bradi1g77580	LOC_Os03g02380,LOC_Os10g37520
1619	m	1	1	1	Dr02812,Dr14448	AT5G04460	Bradi3g56010	LOC_Os02g57750
1620	1	1	1	1	Dr05603	AT1G34320	Bradi2g56500	LOC_Os01g65330
1621	1	1	1	1	Dr10961	AT3G07050	Bradi1g31710	LOC_Os01g27730
1622	1	m	1	1	Dr20608	AT3G60320,AT1G02110	Bradi3g33490	LOC_Os10g41310
1623	1	1	1	1	Dr07585	AT1G72390	Bradi3g23167	LOC_Os10g25200
1624	1	1	1	1	Dr19386	AT2G23380	Bradi1g48340	LOC_Os06g16390
1625	1	1	1	1	Dr17736	AT4G16570	Bradi1g52270	LOC_Os06g01640
1626	1	1	0	0	Dr16868	AT1G55180	NA	NA
1627	1	1	1	1	Dr05761	AT5G61970	Bradi3g07210	LOC_Os08g23360
1628	1	1	m	1	Dr20124	AT2G39730	Bradi4g09125,Bradi4g09120	LOC_Os11g47970
1629	1	1	1	1	Dr00877	AT4G31200	Bradi1g32970	LOC_Os06g46880
1630	1	1	1	1	Dr10931	AT4G13510	Bradi5g15360	LOC_Os04g43070
1631	m	m	1	1	Dr10911,Dr02366	AT5G02100,AT3G09300,AT5G59420	Bradi1g66687	LOC_Os03g16690
1632	1	m	1	1	Dr12341	AT5G56680,AT1G70980	Bradi2g35987	LOC_Os01g27520
1633	m	1	1	1	Dr02971,Dr15056	AT5G46910	Bradi3g34240	LOC_Os10g42690
1634	1	1	1	1	Dr13235	AT2G04740	Bradi1g42730	LOC_Os06g21330
1635	m	m	m	m	Dr13454,Dr03089,Dr16919	AT2G03890,AT1G26270	Bradi1g43570,Bradi4g32960	LOC_Os09g29890,LOC_Os06g17290
1636	m	1	m	m	Dr14172,Dr12907	AT1G76490	Bradi3g40210,Bradi4g33910	LOC_Os08g40180,LOC_Os09g31970
1637	1	m	1	1	Dr11237	AT5G61840,AT1G27440	Bradi2g59410	LOC_Os01g70200
1638	1	1	1	1	Dr10583	AT1G27460	Bradi1g71190	LOC_Os03g10350
1639	1	1	1	1	Dr14756	AT1G10180	Bradi1g24297	LOC_Os07g38060
1640	1	1	1	1	Dr13793	AT3G03305	Bradi2g57490	LOC_Os01g66920
1641	1	1	1	1	Dr21052	AT1G48310	Bradi1g20197	LOC_Os07g44210
1642	1	1	1	1	Dr13124	AT2G46370	Bradi2g14830	LOC_Os05g50890
1643	1	1	m	1	Dr02184	AT5G49980	Bradi3g58327,Bradi3g58320	LOC_Os02g52230
1644	1	1	1	1	Dr07421	AT4G19180	Bradi1g55820	LOC_Os10g21000
1645	1	1	1	1	Dr13967	AT3G59660	Bradi4g35301	LOC_Os09g34130
1646	1	1	m	m	Dr14017	AT3G21690	Bradi1g15670,Bradi1g15680	LOC_Os03g37490,LOC_Os03g37640
1647	1	m	1	1	Dr13588	AT3G21240,AT1G51680	Bradi3g05750	LOC_Os02g08100
1648	1	1	1	1	Dr02865	AT1G15780	Bradi3g12660	LOC_Os08g45080
1649	1	1	1	1	Dr13855	AT1G67680	Bradi2g57350	LOC_Os01g66560
1650	1	1	1	1	Dr16395	AT4G14330	Bradi3g54890	LOC_Os02g56540
1651	1	1	1	1	Dr00859	AT5G54570	Bradi1g33040	LOC_Os06g46940
1652	1	1	1	1	Dr06952	AT5G14720	Bradi1g42257	LOC_Os06g29120
1653	1	1	1	1	Dr04992	AT2G01320	Bradi2g01610	LOC_Os01g03144
1654	m	1	1	1	Dr14109,Dr03555	AT1G18890	Bradi1g12150	LOC_Os03g48270
1655	m	1	m	m	Dr19444,Dr19443	AT2G39940	Bradi2g55210,Bradi2g23730	LOC_Os05g37690,LOC_Os01g63420
1656	1	1	m	m	Dr10257	AT1G20560	Bradi1g76170,Bradi1g76157	LOC_Os03g04120,LOC_Os03g04130
1657	1	1	1	0	Dr08911	AT1G77300	Bradi3g45727	NA
1658	1	1	1	1	Dr06340	AT5G54080	Bradi1g52291	LOC_Os06g01360
1659	1	m	m	m	Dr12827	AT2G40116,AT3G08510	Bradi1g16560,Bradi4g45180	LOC_Os07g49330,LOC_Os12g37560
1660	1	1	1	1	Dr13856	AT1G67690	Bradi2g57910	LOC_Os01g67590
1661	1	1	1	1	Dr01962	AT5G64440	Bradi5g02380	LOC_Os04g01250
1662	1	1	m	m	Dr13045	AT3G46510	Bradi4g04270,Bradi1g66610	LOC_Os03g16824,LOC_Os12g38210
1663	1	1	1	1	Dr00230	AT1G72550	Bradi4g06310	LOC_Os05g48510
1664	1	1	m	m	Dr02058	AT3G05060	Bradi1g62430,Bradi1g18440	LOC_Os03g22740,LOC_Os03g22730
1665	1	m	m	m	Dr18327	AT1G59740,AT1G33440	Bradi5g10920,Bradi4g21790	LOC_Os04g36040,LOC_Os11g12740
1666	1	m	1	m	Dr09893	AT5G40870,AT3G27190	Bradi4g34600	LOC_Os09g32820,LOC_Os08g41790
1667	1	1	1	1	Dr20992	AT3G17900	Bradi1g74840	LOC_Os03g05812
1668	1	1	1	1	Dr15255	AT5G16150	Bradi2g02230	LOC_Os01g04190
1669	1	1	m	1	Dr15212	AT1G01510	Bradi1g76791,Bradi3g31947	LOC_Os10g38900
1670	1	1	1	1	Dr12530	AT3G15410	Bradi3g56757	LOC_Os02g58030
1671	1	1	1	1	Dr16348	AT1G48520	Bradi4g16830	LOC_Os11g34210
1672	1	1	1	1	Dr10997	AT4G30080	Bradi1g33160	LOC_Os06g47150
1673	1	1	1	1	Dr07727	AT1G13180	Bradi3g47800	LOC_Os02g38340
1674	1	1	1	1	Dr08692	AT3G19840	Bradi3g29247	LOC_Os10g34380
1675	1	1	1	1	Dr10897	AT5G09550	Bradi1g66490	LOC_Os03g16900
1676	1	1	1	1	Dr16632	AT3G05740	Bradi4g10110	LOC_Os11g44910
1677	1	1	1	1	Dr17539	AT5G14210	Bradi4g20000	LOC_Os11g20360
1678	1	1	1	m	Dr17639	AT1G02500	Bradi2g12160	LOC_Os01g22010,LOC_Os05g04510
1679	1	1	1	1	Dr14373	AT3G24170	Bradi3g55030	LOC_Os02g56850
1680	1	1	1	1	Dr03219	AT4G29950	Bradi3g40590	LOC_Os08g40620
1681	1	1	1	1	Dr05275	AT5G23430	Bradi5g26190	LOC_Os04g58130
1682	1	1	1	1	Dr09038	AT5G13480	Bradi2g60817	LOC_Os01g72220
1683	1	1	1	1	Dr16905	AT3G30841	Bradi4g05830	LOC_Os12g35040
1684	1	1	m	m	Dr03157	AT2G32990	Bradi3g59810,Bradi4g29640	LOC_Os02g50490,LOC_Os09g23084
1685	1	1	m	m	Dr10070	AT2G36530	Bradi1g68080,Bradi3g22550	LOC_Os03g14450,LOC_Os10g08550
1686	1	1	1	1	Dr06214	AT3G24550	Bradi2g31990	LOC_Os05g12680
1687	1	1	1	1	Dr07003	AT1G09060	Bradi1g62640	LOC_Os03g22540
1688	1	1	1	1	Dr01953	AT2G28450	Bradi5g02300	LOC_Os04g01480
1689	1	1	1	1	Dr10598	AT1G27752	Bradi1g70890	LOC_Os03g10750
1690	1	1	1	1	Dr18926	AT4G35740	Bradi3g57087	LOC_Os02g54020
1691	1	1	1	1	Dr09735	AT4G39660	Bradi1g73120	LOC_Os03g07570
1692	1	1	1	1	Dr16951	AT3G13220	Bradi1g36410	LOC_Os06g40550
1693	m	1	1	1	Dr02617,Dr15322	AT3G04580	Bradi5g00700	LOC_Os04g08740
1694	m	1	1	1	Dr15642,Dr01987	AT5G26751	Bradi2g08890	LOC_Os01g14860
1695	1	1	0	0	Dr07996	AT1G49270	NA	NA
1696	m	1	1	1	Dr17605,Dr17607	AT1G65610	Bradi5g14580	LOC_Os04g41970
1697	1	1	1	1	Dr03429	AT1G04200	Bradi2g51430	LOC_Os01g56630
1698	1	1	1	1	Dr18147	AT2G38110	Bradi2g55290	LOC_Os01g63580
1699	1	1	1	1	Dr01735	AT1G48930	Bradi5g26010	LOC_Os04g57860
1700	1	1	1	1	Dr09406	AT5G56730	Bradi2g41220	LOC_Os01g37825
1701	1	1	1	1	Dr10489	AT3G05030	Bradi1g18360	LOC_Os07g47100
1702	1	m	1	1	Dr10836	AT1G07180,AT2G29990	Bradi2g53970	LOC_Os01g61410
1703	1	1	1	1	Dr01102	AT3G10420	Bradi1g55007	LOC_Os07g08970
1704	1	1	1	1	Dr06620	AT5G35370	Bradi3g57900	LOC_Os02g52850
1705	1	1	1	1	Dr13004	AT5G08450	Bradi1g20510	LOC_Os07g29450
1706	1	1	1	1	Dr03604	AT1G05180	Bradi1g03800	LOC_Os03g60550
1707	1	m	1	m	Dr11247	AT5G13280,AT5G14060	Bradi1g01800	LOC_Os07g20544,LOC_Os03g63330
1708	1	1	1	1	Dr00798	AT1G73930	Bradi1g67540	LOC_Os03g15390
1709	1	1	m	m	Dr02438	AT2G40280	Bradi2g53870,Bradi2g22550	LOC_Os05g39520,LOC_Os01g61250
1710	1	1	1	1	Dr09427	AT5G19740	Bradi2g49510	LOC_Os01g54010
1711	1	1	1	1	Dr10581	AT5G67320	Bradi1g52640	LOC_Os07g22220
1712	1	1	m	m	Dr07031	AT1G54610	Bradi1g18450,Bradi2g12937	LOC_Os07g47180,LOC_Os01g27020
1713	1	1	1	1	Dr18148	AT2G29650	Bradi2g10810	LOC_Os01g17240
1714	1	1	1	1	Dr06047	AT1G47240	Bradi4g03490	LOC_Os12g39180
1715	1	1	m	m	Dr01467	AT5G12000	Bradi2g41900,Bradi3g08127	LOC_Os02g12660,LOC_Os01g39970
1716	1	1	1	1	Dr16498	AT3G23070	Bradi4g14900	LOC_Os11g37990
1717	1	1	1	1	Dr00814	AT2G20810	Bradi5g23250	LOC_Os04g54360
1718	1	1	1	1	Dr00869	AT5G50390	Bradi3g14600	LOC_Os08g04400
1719	1	1	1	1	Dr01705	AT5G23390	Bradi3g49747	LOC_Os02g42530
1720	1	1	1	1	Dr20177	AT5G46290	Bradi1g46610	LOC_Os06g09630
1721	1	1	1	1	Dr17270	AT3G20250	Bradi3g40520	LOC_Os08g40830
1722	1	1	1	1	Dr06953	AT5G62790	Bradi2g00650	LOC_Os01g01710
1723	1	1	1	1	Dr06499	AT4G38470	Bradi4g36880	LOC_Os09g37230
1724	1	1	1	1	Dr16645	AT3G06580	Bradi1g02810	LOC_Os03g61710
1725	1	1	1	1	Dr01915	AT4G21150	Bradi2g58370	LOC_Os01g68324
1726	1	1	1	1	Dr13281	AT4G24270	Bradi3g13610	LOC_Os08g02130
1727	1	1	1	1	Dr09863	AT1G27980	Bradi2g03740	LOC_Os01g01080
1728	1	1	1	1	Dr23350	AT3G20150	Bradi1g15330	LOC_Os03g39020
1729	1	1	1	m	Dr02810	AT4G00360	Bradi3g51370	LOC_Os02g44654,LOC_Os04g47250
1730	m	1	1	1	Dr07699,Dr07701	AT4G20360	Bradi3g47690	LOC_Os02g38210
1731	1	1	1	0	Dr15671	AT2G03150	Bradi1g37780	NA
1732	1	1	m	m	Dr01971	AT1G09430	Bradi4g09770,Bradi4g04390	LOC_Os12g37870,LOC_Os11g47330
1733	1	1	1	1	Dr14341	AT1G04400	Bradi3g49204	LOC_Os02g41550
1734	1	1	1	1	Dr02862	AT2G20320	Bradi1g75390	LOC_Os03g05200
1735	1	1	1	1	Dr00558	AT2G18220	Bradi3g29890	LOC_Os10g35280
1736	1	1	1	1	Dr17413	AT2G26990	Bradi2g10780	LOC_Os01g17180
1737	1	1	1	1	Dr17038	AT1G21630	Bradi1g29690	LOC_Os06g51250
1738	1	1	1	1	Dr14391	AT1G11390	Bradi5g24836	LOC_Os04g56510
1739	1	1	1	1	Dr04324	AT1G18580	Bradi1g60010	LOC_Os03g30000
1740	1	1	m	m	Dr09246	AT1G65930	Bradi2g45420,Bradi2g08700	LOC_Os01g14580,LOC_Os01g46610,LOC_Os05g49760
1741	1	1	1	1	Dr09823	AT5G61900	Bradi3g44400	LOC_Os02g32160
1742	1	1	1	1	Dr11448	AT2G31170	Bradi4g37620	LOC_Os09g38420
1743	1	1	1	1	Dr08328	AT4G17330	Bradi3g33240	LOC_Os10g41030
1744	1	1	1	1	Dr02062	AT1G54570	Bradi2g12850	LOC_Os01g26039
1745	1	1	1	1	Dr07109	AT3G48990	Bradi5g26740	LOC_Os04g58710
1746	1	1	1	1	Dr03454	AT5G35220	Bradi1g06080	LOC_Os03g57840
1747	1	1	m	m	Dr19626	AT3G46920	Bradi1g47570,Bradi1g30720	LOC_Os06g43840,LOC_Os06g08280
1748	1	m	1	1	Dr02245	AT1G80830,AT1G15960	Bradi1g32640	LOC_Os06g46310
1749	1	1	1	1	Dr07256	AT1G34420	Bradi4g40990	LOC_Os12g08180
1750	1	m	m	m	Dr08016	AT3G02210,AT5G60920	Bradi1g08310,Bradi1g08130,Bradi1g22037	LOC_Os07g41310,LOC_Os05g32110
1751	1	1	1	1	Dr12688	AT5G58860	Bradi2g55280	LOC_Os01g63540
1752	1	1	1	1	Dr06882	AT2G16430	Bradi2g51600	LOC_Os01g56880
1753	1	1	1	1	Dr07369	AT2G22480	Bradi4g30260	LOC_Os09g24910
1754	1	1	1	m	Dr00305	AT3G08820	Bradi4g44712	LOC_Os12g01850,LOC_Os11g01836
1755	1	1	m	m	Dr08234	AT5G50780	Bradi5g04777,Bradi3g43270	LOC_Os04g24550,LOC_Os02g27000
1756	1	1	1	1	Dr06438	AT4G32850	Bradi1g37940	LOC_Os06g36360
1757	1	1	1	1	Dr11346	AT2G19880	Bradi2g58060	LOC_Os01g67870
1758	1	1	1	1	Dr11425	AT2G11000	Bradi3g54430	LOC_Os02g55950
1759	m	1	m	m	Dr14246,Dr12761	AT5G09810	Bradi4g41850,Bradi1g02580	LOC_Os11g06390,LOC_Os03g61970
1760	1	1	1	1	Dr05402	AT4G38360	Bradi1g29840	LOC_Os06g51100
1761	1	1	1	1	Dr16072	AT1G49380	Bradi1g07340	LOC_Os03g55970
1762	m	1	1	0	Dr16277,Dr09607	AT1G77210	Bradi4g28000	NA
1763	1	1	1	1	Dr01544	AT4G32620	Bradi2g05030	LOC_Os01g08430
1764	1	m	1	1	Dr06437	AT4G29130,AT2G19860	Bradi2g18877	LOC_Os05g45590
1765	1	1	1	1	Dr17058	AT1G42970	Bradi1g76470	LOC_Os03g03720
1766	1	1	1	1	Dr12374	AT1G09900	Bradi3g46270	LOC_Os02g35750
1767	1	1	1	1	Dr07014	AT5G18570	Bradi1g18570	LOC_Os07g47300
1768	1	1	1	1	Dr10597	AT5G67470	Bradi1g70900	LOC_Os10g20710
1769	1	1	1	1	Dr14101	AT5G62710	Bradi4g00550	LOC_Os12g44090
1770	1	1	1	1	Dr17428	AT5G48160	Bradi4g06390	LOC_Os12g32980
1771	1	1	1	1	Dr16023	AT3G55950	Bradi2g38200	LOC_Os05g03620
1772	1	1	1	1	Dr12730	AT2G40700	Bradi2g39180	LOC_Os05g01990
1773	1	1	1	1	Dr18176	AT2G37840	Bradi1g66950	LOC_Os03g16130
1774	1	1	m	m	Dr01417	AT4G26270	Bradi2g05720,Bradi1g49300	LOC_Os06g05860,LOC_Os01g09570
1775	1	m	1	1	Dr08082	AT5G07320,AT5G51050	Bradi1g36572	LOC_Os06g40200
1776	1	1	1	1	Dr14728	AT4G19610	Bradi5g21380	LOC_Os04g52200
1777	m	1	1	1	Dr20125,Dr12721	AT3G55550	Bradi1g38317	LOC_Os12g38610
1778	1	1	1	1	Dr02900	AT2G20340	Bradi1g28960	LOC_Os07g25590
1779	1	1	1	1	Dr10812	AT2G35610	Bradi1g15410	LOC_Os03g38930
1780	1	1	1	1	Dr04768	AT1G28060	Bradi3g02870	LOC_Os09g07500
1781	1	1	1	1	Dr05548	AT3G15130	Bradi5g26900	LOC_Os04g58980
1782	1	1	1	1	Dr01307	AT5G45780	Bradi3g09060	LOC_Os02g14120
1783	m	1	1	1	Dr17316,Dr21515	AT5G57580	Bradi3g46060	LOC_Os02g35470
1784	1	1	0	0	Dr11087	AT1G31690	NA	NA
1785	1	1	1	1	Dr19777	AT5G19990	Bradi3g07700	LOC_Os02g11050
1786	1	1	1	1	Dr02252	AT1G30460	Bradi1g32560	LOC_Os06g46400
1787	1	1	1	1	Dr19535	AT1G74030	Bradi4g29250	LOC_Os09g20820
1788	1	1	1	1	Dr12925	AT5G06940	Bradi5g13170	LOC_Os04g39650
1789	1	m	m	m	Dr06957	AT5G38560,AT1G68690	Bradi2g00900,Bradi1g42294	LOC_Os06g29340,LOC_Os01g02040
1790	1	1	1	1	Dr21035	AT2G26570	Bradi1g60510	LOC_Os03g27800
1791	1	1	1	1	Dr07314	AT5G16630	Bradi3g36277	LOC_Os08g33082
1792	1	1	1	1	Dr10228	AT2G25530	Bradi1g01420	LOC_Os03g63500
1793	1	1	1	1	Dr12169	AT4G02780	Bradi2g33686	LOC_Os02g17780
1794	1	1	1	1	Dr18965	AT1G04910	Bradi4g19197	LOC_Os11g29120
1795	1	1	1	1	Dr10016	AT3G14390	Bradi3g11130	LOC_Os02g24354
1796	m	1	1	1	Dr04867,Dr16968	AT5G55390	Bradi4g27190	LOC_Os08g24946
1797	1	1	1	1	Dr07657	AT3G26570	Bradi3g47550	LOC_Os02g38020
1798	1	1	m	m	Dr17043	AT5G17310	Bradi3g01640,Bradi4g37350	LOC_Os02g02560,LOC_Os09g38030
1799	1	1	1	1	Dr11227	AT4G02930	Bradi1g01580	LOC_Os03g63410
1800	1	1	1	1	Dr07558	AT3G12010	Bradi3g25620	LOC_Os10g26140
1801	1	1	1	0	Dr03885	AT5G04240	Bradi1g74997	NA
1802	m	1	m	m	Dr11246,Dr09828	AT5G62000	Bradi2g59480,Bradi4g17410	LOC_Os11g32110,LOC_Os01g70270
1803	1	m	1	1	Dr14091	AT1G56190,AT3G12780	Bradi2g21120	LOC_Os05g41640
1804	1	1	1	1	Dr07500	AT3G25660	Bradi5g23667	LOC_Os04g55050
1805	1	m	1	1	Dr10750	AT4G35010,AT2G16730	Bradi3g42330	LOC_Os08g43570
1806	1	m	1	1	Dr18991	AT2G45300,AT1G48860	Bradi1g51660	LOC_Os06g04280
1807	1	m	1	1	Dr20790	AT4G34370,AT2G16090	Bradi1g69300	LOC_Os03g13100
1808	1	1	1	1	Dr04121	AT1G24460	Bradi3g47860	LOC_Os02g38480
1809	1	1	1	1	Dr01099	AT3G09880	Bradi1g12470	LOC_Os03g47790
1810	1	1	1	1	Dr09464	AT3G52490	Bradi5g09657	LOC_Os04g33980
1811	1	1	1	1	Dr15958	AT3G08860	Bradi2g22410	LOC_Os05g39770
1812	1	1	1	1	Dr09827	AT1G08660	Bradi1g67467	LOC_Os11g36420
1813	1	1	1	1	Dr12445	AT1G14000	Bradi1g20390	LOC_Os07g43900
1814	1	1	m	1	Dr19306	AT5G08490	Bradi5g10954,Bradi3g00880	LOC_Os02g18810
1815	1	1	m	m	Dr12932	AT4G26690	Bradi5g13120,Bradi3g47340	LOC_Os04g39610,LOC_Os02g37590
1816	1	1	m	m	Dr08443	AT2G32010	Bradi1g05920,Bradi1g55760	LOC_Os07g07950,LOC_Os03g57950
1817	1	m	1	1	Dr01634	AT4G34950,AT2G16660	Bradi4g36420	LOC_Os09g36600
1818	1	1	1	1	Dr06322	AT1G17120	Bradi1g39110	LOC_Os06g34830
1819	1	1	m	1	Dr09995	AT5G40440	Bradi4g39490,Bradi1g41860	LOC_Os06g27890
1820	1	m	1	1	Dr12042	AT5G28350,AT3G61480	Bradi3g60200	LOC_Os02g54500
1821	1	1	1	1	Dr03387	AT4G02050	Bradi4g30290	LOC_Os09g24924
1822	1	1	1	1	Dr02266	AT4G15475	Bradi4g11900	LOC_Os11g42160
1823	1	1	1	1	Dr17471	AT2G03670	Bradi5g14660	LOC_Os04g42110
1824	1	m	1	0	Dr15357	AT3G24715,AT1G04700	Bradi4g02900	NA
1825	1	1	1	0	Dr11175	AT3G43610	Bradi5g18610	NA
1826	1	1	1	1	Dr16853	AT1G62390	Bradi1g33010	LOC_Os09g04990
1827	1	1	1	1	Dr16043	AT5G01310	Bradi1g65450	LOC_Os03g18210
1828	1	m	1	1	Dr02559	AT5G63570,AT3G48730	Bradi3g41270	LOC_Os08g41990
1829	1	1	m	m	Dr20184	AT1G60420	Bradi1g60260,Bradi1g23520	LOC_Os03g29190,LOC_Os03g29240
1830	1	1	1	1	Dr10241	AT1G15490	Bradi2g45160	LOC_Os01g45960
1831	1	1	1	1	Dr06855	AT5G35630	Bradi5g24550	LOC_Os04g56400
1832	1	1	1	1	Dr14420	AT2G33150	Bradi3g55420	LOC_Os02g57260
1833	1	1	1	1	Dr03993	AT2G26870	Bradi2g61140	LOC_Os01g72520
1834	1	1	1	1	Dr14056	AT3G53360	Bradi5g15860	LOC_Os06g30940
1835	1	1	1	1	Dr16901	AT5G38530	Bradi1g35600	LOC_Os06g42560
1836	1	1	1	1	Dr01728	AT5G23190	Bradi3g29310	LOC_Os10g34480
1837	1	1	m	m	Dr03802	AT5G64300	Bradi3g38570,Bradi3g46530	LOC_Os02g36340,LOC_Os08g37605
1838	1	1	1	1	Dr15869	AT5G64610	Bradi1g20770	LOC_Os07g43360
1839	1	1	1	1	Dr18696	AT5G35570	Bradi4g31480	LOC_Os09g27080
1840	1	1	1	1	Dr06624	AT3G15220	Bradi1g26670	LOC_Os07g32400
1841	1	1	1	1	Dr12437	AT2G02980	Bradi1g05610	LOC_Os03g58100
1842	1	1	1	1	Dr13304	AT5G49880	Bradi2g16210	LOC_Os01g65580
1843	1	m	1	1	Dr01449	AT1G17470,AT1G72660	Bradi2g41580	LOC_Os05g28940
1844	1	1	1	1	Dr01473	AT1G69850	Bradi1g37330	LOC_Os06g38294
1845	1	1	1	1	Dr12571	AT1G71270	Bradi1g59910	LOC_Os03g30460
1846	1	1	m	1	Dr09159	AT4G33030	Bradi3g34340,Bradi2g26870	LOC_Os05g32140
1847	1	1	1	1	Dr01821	AT3G44880	Bradi1g75270	LOC_Os03g05310
1848	1	1	1	1	Dr06221	AT3G16060	Bradi2g44040	LOC_Os01g43580
1849	1	1	1	1	Dr13913	AT1G70610	Bradi2g58380	LOC_Os01g68330
1850	1	1	1	1	Dr09830	AT1G28110	Bradi4g17900	LOC_Os11g31980
1851	1	1	1	1	Dr10558	AT1G18670	Bradi1g22690	LOC_Os07g40550
1852	1	1	1	1	Dr00662	AT4G29060	Bradi3g05950	LOC_Os12g35630
1853	1	1	m	1	Dr10935	AT1G04510	Bradi3g28280,Bradi1g75750	LOC_Os10g32880
1854	1	m	1	1	Dr06524	AT5G54810,AT4G27070	Bradi3g14490	LOC_Os08g04180
1855	1	1	1	1	Dr16354	AT5G43940	Bradi3g55220	LOC_Os02g57040
1856	1	1	m	m	Dr05893	AT3G57610	Bradi1g11720,Bradi1g72980	LOC_Os03g49220,LOC_Os03g07840
1857	1	1	1	1	Dr05996	AT5G66920	Bradi1g58840	LOC_Os07g02810
1858	1	m	m	m	Dr11339	AT3G26020,AT4G15415	Bradi3g14090,Bradi1g01930,Bradi5g13810	LOC_Os08g02860,LOC_Os03g62730,LOC_Os04g40860
1859	1	1	1	1	Dr07304	AT3G52640	Bradi3g59880	LOC_Os02g50360
1860	m	1	1	1	Dr10289,Dr14790	AT5G08560	Bradi4g03690	LOC_Os02g19210
1861	1	1	1	1	Dr14450	AT2G45910	Bradi3g51397	LOC_Os10g40100
1862	1	1	1	1	Dr02363	AT5G13840	Bradi2g62140	LOC_Os01g74146
1863	1	1	m	m	Dr21271	AT5G13210	Bradi3g05960,Bradi1g50940,Bradi1g31060	LOC_Os09g32370,LOC_Os02g08330,LOC_Os06g44240
1864	1	1	1	1	Dr02209	AT1G79460	Bradi5g21387	LOC_Os04g52230
1865	1	1	1	1	Dr11148	AT5G06400	Bradi4g07790	LOC_Os12g27060
1866	1	1	1	1	Dr21314	AT5G35910	Bradi3g27252	LOC_Os10g30100
1867	m	1	1	m	Dr07820,Dr13622	AT2G26980	Bradi4g26410	LOC_Os11g03970,LOC_Os12g03810
1868	1	1	1	1	Dr07483	AT4G39640	Bradi5g12205	LOC_Os04g38450
1869	1	1	1	1	Dr05564	AT3G19300	Bradi5g27240	LOC_Os04g59320
1870	1	1	1	1	Dr10927	AT4G13550	Bradi5g15300	LOC_Os04g43030
1871	1	1	1	1	Dr11130	AT5G38640	Bradi1g13770	LOC_Os03g44310
1872	m	1	1	m	Dr16297,Dr06364	AT2G46500	Bradi3g10620	LOC_Os05g51230,LOC_Os06g23290,LOC_Os02g18840
1873	1	m	1	1	Dr04866	AT4G22285,AT4G22350	Bradi1g51880	LOC_Os09g24250
1874	1	1	1	1	Dr16256	AT5G51280	Bradi3g03990	LOC_Os02g05660
1875	m	1	1	1	Dr11328,Dr11327	AT5G40780	Bradi3g14140	LOC_Os08g03350
1876	1	1	1	1	Dr18297	AT4G02400	Bradi1g62850	LOC_Os03g22320
1877	1	1	1	m	Dr10471	AT2G43020	Bradi5g22220	LOC_Os04g53195,LOC_Os04g53190
1878	1	1	1	1	Dr10093	AT1G19920	Bradi5g01950	LOC_Os04g02050
1879	1	1	1	1	Dr00490	AT3G02710	Bradi3g60667	LOC_Os02g58460
1880	1	1	1	1	Dr04162	AT3G24503	Bradi2g42360	LOC_Os01g40860
1881	1	1	1	1	Dr08279	AT3G19340	Bradi4g07450	LOC_Os12g29550
1882	1	1	1	1	Dr07015	AT5G57655	Bradi1g18550	LOC_Os07g47290
1883	1	1	1	1	Dr16411	AT5G60710	Bradi3g54750	LOC_Os02g56280
1884	1	1	1	1	Dr16687	AT5G17250	Bradi4g05550	LOC_Os10g08940
1885	1	1	m	1	Dr04219	AT5G09900	Bradi1g17990,Bradi1g01560	LOC_Os03g63430
1886	1	1	0	0	Dr12218	AT4G23990	NA	NA
1887	1	1	1	1	Dr01829	AT2G46060	Bradi3g27740	LOC_Os10g30910
1888	1	1	1	1	Dr11544	AT2G30390	Bradi2g62550	LOC_Os05g29760
1889	1	1	1	1	Dr03329	AT1G16180	Bradi3g53870	LOC_Os02g54990
1890	1	m	1	m	Dr04998	AT1G71040,AT1G23010	Bradi2g01850	LOC_Os01g03530,LOC_Os01g03549
1891	1	1	1	1	Dr09248	AT5G53450	Bradi2g45450	LOC_Os01g46720
1892	1	1	m	m	Dr01882	AT3G23920	Bradi3g28210,Bradi1g75610	LOC_Os10g32810,LOC_Os03g04770
1893	1	1	1	m	Dr18330	AT1G09830	Bradi4g21820	LOC_Os08g09210,LOC_Os12g09540
1894	1	1	1	1	Dr21963	AT1G19720	Bradi3g35210	LOC_Os03g59264
1895	1	1	1	m	Dr14629	AT4G37670	Bradi4g42970	LOC_Os07g39690,LOC_Os03g31690
1896	1	m	1	1	Dr11971	AT1G07705,AT5G59710	Bradi5g25870	LOC_Os02g54120
1897	1	m	1	m	Dr06104	AT1G77380,AT5G09220	Bradi2g24910	LOC_Os01g66010,LOC_Os05g34980
1898	1	1	1	1	Dr00932	AT4G14820	Bradi4g15307	LOC_Os04g14450
1899	1	1	1	1	Dr01897	AT4G28600	Bradi3g28490	LOC_Os10g33290
1900	1	1	1	1	Dr04113	AT3G46610	Bradi4g39100	LOC_Os12g18640
1901	1	1	1	1	Dr05299	AT5G16370	Bradi5g26000	LOC_Os04g57850
1902	m	m	m	1	Dr18922,Dr20182	AT1G19170,AT3G42950	Bradi4g31250,Bradi3g56787	LOC_Os09g26800
1903	1	1	1	1	Dr05898	AT1G75210	Bradi1g07140	LOC_Os03g56310
1904	1	1	1	0	Dr04181	AT5G62530	Bradi2g18550	NA
1905	1	1	1	1	Dr03468	AT5G20930	Bradi1g08540	LOC_Os03g53880
1906	1	1	1	1	Dr05286	AT5G23300	Bradi5g26080	LOC_Os04g57950
1907	1	1	1	1	Dr06905	AT5G14590	Bradi5g15210	LOC_Os04g42920
1908	1	1	1	1	Dr04789	AT4G12680	Bradi1g43130	LOC_Os06g19630
1909	1	1	1	1	Dr09089	AT4G20740	Bradi1g55540	LOC_Os07g08180
1910	1	1	1	0	Dr15412	AT2G13610	Bradi5g27650	NA
1911	1	1	1	1	Dr12300	AT1G08860	Bradi2g27267	LOC_Os05g30970
1912	1	1	1	1	Dr10043	AT3G27960	Bradi3g52930	LOC_Os02g47880
1913	1	1	m	m	Dr20920	AT1G12110	Bradi3g33040,Bradi3g16670,Bradi3g33030	LOC_Os08g05910,LOC_Os10g40600
1914	1	1	1	1	Dr05942	AT3G07140	Bradi4g19100	LOC_Os11g28980
1915	1	1	1	1	Dr15701	AT3G61050	Bradi1g52680	LOC_Os07g22640
1916	1	1	1	1	Dr08143	AT1G18560	Bradi2g00992	LOC_Os01g02100
1917	1	1	1	0	Dr03068	AT3G44730	Bradi5g12890	NA
1918	1	1	1	1	Dr14361	AT3G04480	Bradi3g54847	LOC_Os02g56565
1919	1	1	1	1	Dr15538	AT5G57030	Bradi2g41890	LOC_Os01g39960
1920	1	1	1	1	Dr18944	AT5G12080	Bradi1g46387	LOC_Os06g10410
1921	1	1	1	1	Dr13483	AT5G43100	Bradi1g22850	LOC_Os07g40260
1922	1	1	1	1	Dr13416	AT1G73990	Bradi3g56280	LOC_Os02g49570
1923	1	1	1	1	Dr21319	AT5G17930	Bradi3g49040	LOC_Os05g05450
1924	1	1	1	1	Dr15820	AT3G59990	Bradi3g41840	LOC_Os12g43370
1925	1	1	1	1	Dr06152	AT4G31180	Bradi4g43390	LOC_Os02g46130
1926	1	m	1	1	Dr08562	AT1G75680,AT1G19940	Bradi4g36240	LOC_Os09g36350
1927	1	1	1	1	Dr08807	AT2G44710	Bradi5g17270	LOC_Os04g45930
1928	1	1	1	1	Dr02961	AT1G31970	Bradi1g52650	LOC_Os07g20580
1929	1	1	0	0	Dr21071	AT5G01590	NA	NA
1930	1	m	1	1	Dr02036	AT4G12770,AT4G12780	Bradi4g05310	LOC_Os12g36180
1931	1	1	1	1	Dr01905	AT2G20420	Bradi3g49070	LOC_Os02g40830
1932	1	1	1	1	Dr10968	AT4G14310	Bradi3g15570	LOC_Os02g56520
1933	1	1	1	1	Dr13206	AT1G15110	Bradi2g01370	LOC_Os01g02890
1934	1	1	1	1	Dr03611	AT4G21820	Bradi1g26170	LOC_Os07g33370
1935	1	1	1	1	Dr05206	AT4G38500	Bradi1g29960	LOC_Os06g50860
1936	1	1	1	1	Dr10150	AT4G10760	Bradi3g51437	LOC_Os02g45110
1937	1	1	1	1	Dr07323	AT1G22730	Bradi1g69580	LOC_Os03g12180
1938	m	1	m	m	Dr05683,Dr22102	AT1G27680	Bradi2g14970,Bradi1g53500	LOC_Os07g13980,LOC_Os05g50380
1939	1	1	1	1	Dr21257	AT1G07710	Bradi1g66210	LOC_Os03g17250
1940	1	1	1	1	Dr19099	AT1G57870	Bradi1g02160	LOC_Os03g62500
1941	1	1	1	1	Dr07520	AT5G10270	Bradi2g61310	LOC_Os01g72790
1942	1	1	1	1	Dr00673	AT1G74470	Bradi3g59430	LOC_Os02g51080
1943	1	1	1	1	Dr15861	AT1G12940	Bradi2g47640	LOC_Os01g50820
1944	1	1	1	1	Dr07191	AT3G13880	Bradi2g61387	LOC_Os01g72930
1945	1	1	1	1	Dr08094	AT5G63110	Bradi3g22370	LOC_Os08g25570
1946	1	1	1	1	Dr14740	AT5G18820	Bradi4g38090	LOC_Os09g38980
1947	1	1	1	m	Dr14267	AT1G43170	Bradi4g24610	LOC_Os12g07010,LOC_Os11g06750
1948	m	1	1	1	Dr00057,Dr18672	AT1G31930	Bradi3g00530	LOC_Os11g10050
1949	1	1	1	1	Dr05274	AT2G02860	Bradi3g56740	LOC_Os02g58080
1950	1	1	1	1	Dr11331	AT4G24830	Bradi4g01920	LOC_Os12g13320
1951	1	1	1	1	Dr20939	AT4G17300	Bradi1g27450	LOC_Os07g30200
1952	1	1	1	1	Dr09519	AT3G44680	Bradi5g09190	LOC_Os04g33480
1953	m	1	m	1	Dr12376,Dr10504	AT1G18070	Bradi3g12030,Bradi5g05200	LOC_Os04g20220
1954	1	1	1	1	Dr12463	AT2G26260	Bradi1g60280	LOC_Os03g29170
1955	1	1	1	1	Dr06826	AT4G39280	Bradi3g58130	LOC_Os10g26130
1956	1	1	1	1	Dr00352	AT3G22380	Bradi1g24100	LOC_Os07g38360
1957	1	1	0	1	Dr01251	AT3G49220	NA	LOC_Os01g13320
1958	1	1	1	1	Dr02259	AT1G01280	Bradi3g14390	LOC_Os08g03682
1959	1	1	1	1	Dr16412	AT2G37230	Bradi3g01116	LOC_Os02g02020
1960	1	1	1	1	Dr10156	AT4G00720	Bradi3g31480	LOC_Os10g37740
1961	1	1	1	1	Dr07732	AT5G50280	Bradi1g27140	LOC_Os05g22870
1962	1	m	m	m	Dr01306	AT2G30980,AT4G18710,AT1G06390	Bradi2g32620,Bradi2g06490	LOC_Os01g10840,LOC_Os05g11730
1963	1	1	m	m	Dr01308	AT2G30970	Bradi3g09050,Bradi1g38280	LOC_Os02g14110,LOC_Os06g35540
1964	1	1	1	1	Dr07474	AT4G24530	Bradi4g30070	LOC_Os09g24570
1965	1	1	1	1	Dr09408	AT1G73020	Bradi2g47780	LOC_Os01g51040
1966	1	1	1	1	Dr13353	AT1G21680	Bradi1g02270	LOC_Os03g62370
1967	1	1	0	0	Dr19416	AT3G53950	NA	NA
1968	m	m	m	m	Dr07294,Dr06759	AT2G01910,AT1G14690	Bradi1g68710,Bradi4g31800	LOC_Os09g27700,LOC_Os03g13460
1969	1	1	m	m	Dr19505	AT2G20900	Bradi5g23130,Bradi3g15500	LOC_Os08g08110,LOC_Os04g54200
1970	1	1	1	1	Dr12187	AT3G04910	Bradi1g23970	LOC_Os07g38530
1971	1	1	m	m	Dr10478	AT5G18590	Bradi4g11310,Bradi4g05610	LOC_Os11g43590,LOC_Os12g35350
1972	m	m	m	m	Dr07871,Dr18678	AT5G65770,AT5G65780	Bradi2g50990,Bradi1g78130,Bradi3g32830	LOC_Os05g48450,LOC_Os03g01600,LOC_Os01g56140
1973	1	m	1	m	Dr02237	AT3G22270,AT1G79090	Bradi2g51080	LOC_Os02g31220,LOC_Os01g56300
1974	1	1	1	1	Dr04102	AT3G48380	Bradi4g39067	LOC_Os12g18760
1975	1	1	1	1	Dr09012	AT2G43330	Bradi5g14367	LOC_Os04g41460
1976	1	1	1	1	Dr02146	AT3G17970	Bradi1g11110	LOC_Os03g50010
1977	1	m	1	1	Dr14689	AT3G53030,AT3G44850	Bradi1g08660	LOC_Os03g53720
1978	1	1	1	1	Dr17534	AT5G60160	Bradi4g39590	LOC_Os12g13390
1979	1	1	1	1	Dr21267	AT3G55260	Bradi2g37460	LOC_Os05g02510
1980	1	m	1	1	Dr08728	AT1G12640,AT1G63050	Bradi3g51577	LOC_Os02g45344
1981	1	1	1	1	Dr10061	AT3G57180	Bradi4g00640	LOC_Os06g30380
1982	m	1	1	1	Dr01016,Dr16485	AT5G28840	Bradi3g26860	LOC_Os10g28200
1983	1	1	1	1	Dr10952	AT4G16480	Bradi5g15440	LOC_Os04g43210
1984	m	m	m	m	Dr12577,Dr03161,Dr13866,Dr14301	AT4G00990,AT1G62310,AT3G07610,AT1G11950	Bradi4g29622,Bradi4g27417	LOC_Os03g31594,LOC_Os02g58210
1985	1	1	1	1	Dr01994	AT1G09280	Bradi4g04567	LOC_Os12g37630
1986	1	1	1	1	Dr09798	AT1G52310	Bradi2g03480	LOC_Os01g01410
1987	1	1	1	1	Dr19197	AT4G17090	Bradi3g33730	LOC_Os10g41550
1988	1	1	1	1	Dr17744	AT4G14570	Bradi3g26780	LOC_Os10g28020
1989	m	m	m	m	Dr03684,Dr11205,Dr19513	AT1G11260,AT3G19930	Bradi1g59420,Bradi1g24820	LOC_Os07g37320,LOC_Os07g01560
1990	1	m	m	m	Dr16725	AT1G20550,AT1G76270	Bradi3g42600,Bradi5g18377	LOC_Os08g44015,LOC_Os04g47520
1991	1	1	1	1	Dr14969	AT2G39210	Bradi1g05180	LOC_Os03g58580
1992	1	1	1	1	Dr17459	AT3G02300	Bradi1g15060	LOC_Os03g40260
1993	m	1	1	1	Dr02719,Dr01804	AT1G63300	Bradi3g30277	LOC_Os10g36060
1994	1	1	1	1	Dr06100	AT1G77280	Bradi4g23407	LOC_Os11g08950
1995	1	1	1	1	Dr12072	AT1G48760	Bradi2g13750	LOC_Os01g32880
1996	1	1	1	1	Dr13244	AT5G05010	Bradi3g34620	LOC_Os05g24601
1997	1	m	1	1	Dr17615	AT5G61460,AT5G07660	Bradi4g08527	LOC_Os12g44390
1998	1	1	1	1	Dr00943	AT4G26330	Bradi1g74547	LOC_Os03g06290
[truncated: 16,444 more rows]
