# Supplementary material for: Genome sequencing of the staple food crop white Guinea yam enables the development of a molecular marker for sex determination
Source: BMC Biol. 2017 Sep 19;15:86. doi: 10.1186/s12915-017-0419-x (PMC5604175; doi:10.1186/s12915-017-0419-x)
Supplement: Supplementary file 6 — Gene orthology between seven angiosperms showing presence, absence, and duplication between species. (XLSX 2360 kb) [file 12915_2017_419_MOESM6_ESM.xlsx]

## Sheet: Supplemental dataset S4
Additional file 6: Supplemental dataset S4. Gene orthology between seven angiosperms showing presence (1), absence (0) and duplicate (m) between species (confidence score >0.8).
Cluster ID	D. rotundata	A. thaliana	B. distachyon	O. sativa	Elaeis guineensis	Phoenix dactylifera	Musa acuminata	D. rotundata gene	A. thaliana gene	B. distachyon gene	O. sativa gene	Elaeis guineensis gene	Phoenix dactylifera gene	Musa acuminata gene
1	1	1	1	1	1	1	1	Dr15979	AT3G10915	Bradi1g63140	LOC_Os03g21840	LOC105044811	LOC103702124	Ma03_g09590
2	1	1	1	1	1	1	1	Dr15546	AT1G17160	Bradi2g45890	LOC_Os01g47550	LOC105048953	LOC103704312	Ma00_g00020
3	1	1	1	1	1	1	1	Dr14216	AT5G22320	Bradi2g61810	LOC_Os01g73560	LOC105038279	LOC103703116	Ma06_g37490
4	1	1	1	1	m	m	1	Dr14066	AT1G61040	Bradi4g05840	LOC_Os12g35030	LOC105048310,LOC105040849	LOC103715837,LOC103702552	Ma01_g09790
5	1	1	1	1	1	m	1	Dr06775	AT1G73470	Bradi4g31750	LOC_Os09g27610	LOC105041915	LOC103706782,LOC103708610	Ma08_g23570
6	0	1	1	1	1	1	1	NA	AT1G01120	Bradi1g68430	LOC_Os03g14170	LOC105042699	LOC103722923	Ma05_g11040
7	0	0	1	1	0	0	0	NA	NA	Bradi1g20395	LOC_Os02g07495	NA	NA	NA
8	0	0	1	1	0	0	0	NA	NA	Bradi4g16327	LOC_Os11g35320	NA	NA	NA
9	0	0	1	1	0	0	0	NA	NA	Bradi2g07370	LOC_Os01g12460	NA	NA	NA
10	0	0	1	1	0	0	0	NA	NA	Bradi5g25175	LOC_Os10g09620	NA	NA	NA
11	1	1	1	1	1	1	1	Dr12132	AT5G26240	Bradi1g11817	LOC_Os03g48940	LOC105032466	LOC103715739	Ma04_g06880
12	0	0	1	1	0	0	0	NA	NA	Bradi2g16511	LOC_Os04g06970	NA	NA	NA
13	0	0	1	1	0	0	0	NA	NA	Bradi4g11338	LOC_Os11g43500	NA	NA	NA
14	1	1	m	m	m	m	1	Dr11064	AT1G05590	Bradi1g23740,Bradi1g69660	LOC_Os03g11980,LOC_Os07g38790	LOC105036046,LOC105055403	LOC103716985,LOC103723816	Ma02_g09760
15	1	1	1	1	m	m	1	Dr17195	AT4G01210	Bradi2g43890	LOC_Os01g43380	LOC105047532,LOC105041800	LOC103716003,LOC103708367	Ma04_g08450
16	1	1	1	1	1	1	1	Dr14386	AT5G44000	Bradi3g55150	LOC_Os02g56970	LOC105055760	LOC103711849	Ma09_g17530
17	0	0	1	1	0	0	0	NA	NA	Bradi2g19285	LOC_Os05g25974	NA	NA	NA
18	1	1	1	1	1	1	1	Dr09164	AT3G03610	Bradi1g63829	LOC_Os03g20670	LOC105061345	LOC103723011	Ma10_g30860
19	0	0	1	1	0	0	0	NA	NA	Bradi2g54750	LOC_Os01g62605	NA	NA	NA
20	0	0	m	1	0	0	0	NA	NA	Bradi4g42756,Bradi4g42744	LOC_Os09g09330	NA	NA	NA
21	1	m	m	m	m	m	m	Dr09954	AT5G48500,AT5G18310	Bradi4g19620,Bradi2g58507,Bradi1g41750	LOC_Os01g68570,LOC_Os12g22800,LOC_Os06g23910,LOC_Os11g22960	LOC105034233,LOC105048873,LOC105037694,LOC105036283	LOC103716036,LOC103715205,LOC103695748,LOC103705732	Ma10_g11480,Ma03_g19740,Ma10_g28900,Ma06_g29590,Ma03_g17670,Ma06_g09210,Ma08_g29000
22	1	0	m	m	m	m	m	Dr00455	NA	Bradi5g19417,Bradi3g05110	LOC_Os04g49500,LOC_Os02g07190	LOC105049222,LOC105034059	LOC103723964,LOC103704981	Ma11_g15420,Ma03_g24790
23	1	1	1	1	1	1	1	Dr05427	AT3G52570	Bradi2g55740	LOC_Os01g64262	LOC105061440	LOC103706574	Ma10_g17240
24	0	1	m	m	m	m	m	NA	AT1G32690	Bradi5g19990,Bradi3g52180	LOC_Os04g50176,LOC_Os02g46620	LOC105053855,LOC105043917	LOC103704702,LOC103711772	Ma11_g21650,Ma04_g33850,Ma02_g11630
25	1	1	1	1	1	m	1	Dr01776	AT4G11560	Bradi2g40147	LOC_Os01g34330	LOC105054856	LOC103705583,LOC103698541	Ma01_g10740
26	0	m	m	m	0	0	0	NA	AT3G21750,AT1G07250,AT1G07240,AT3G21790,AT3G21760	Bradi1g26750,Bradi1g26760,Bradi1g24667	LOC_Os07g32060,LOC_Os07g32020,LOC_Os07g32010,LOC_Os07g37690	NA	NA	NA
27	m	1	1	1	1	1	1	Dr13170,Dr13169	AT5G46420	Bradi2g16350	LOC_Os05g49130	LOC105048899	LOC103712681	Ma08_g27750
28	0	0	1	1	0	0	0	NA	NA	Bradi4g24820	LOC_Os11g06310	NA	NA	NA
29	0	0	1	1	0	0	0	NA	NA	Bradi3g02590	LOC_Os02g03400	NA	NA	NA
30	1	1	m	m	1	1	1	Dr01116	AT3G22200	Bradi5g21710,Bradi3g17762	LOC_Os04g52450,LOC_Os08g10510	LOC105059874	LOC103713189	Ma05_g00320
31	1	1	1	1	1	1	1	Dr21255	AT3G46220	Bradi2g37530	LOC_Os05g02650	LOC105057011	LOC103721900	Ma05_g06990
32	0	1	1	1	1	1	1	NA	AT5G45650	Bradi2g48740	LOC_Os01g52750	LOC105041100	LOC103717211	Ma06_g27870
33	1	0	1	1	1	1	0	Dr05877	NA	Bradi3g45620	LOC_Os02g34700	LOC105061376	LOC103719302	NA
34	1	1	1	1	m	m	m	Dr17272	AT1G78900	Bradi3g05590	LOC_Os06g45120	LOC105039332,LOC105050418	LOC103707052,LOC103701470	Ma11_g07700,Ma09_g23510,Ma01_g01200
35	1	1	1	1	1	1	1	Dr01993	AT5G49580	Bradi1g02800	LOC_Os03g61730	LOC105039980	LOC103715768	Ma03_g25650
36	0	1	1	1	1	1	1	NA	AT1G60790	Bradi5g15190	LOC_Os04g42900	LOC105058806	LOC103723133	Ma03_g15710
37	1	1	1	1	1	1	1	Dr10732	AT2G20930	Bradi4g36650	LOC_Os09g36976	LOC105055121	LOC103718898	Ma01_g08330
38	m	m	m	m	m	m	m	Dr19702,Dr09494	AT4G39200,AT2G21580,AT5G04750,AT4G34555	Bradi4g38580,Bradi3g44950,Bradi3g42869,Bradi3g42900	LOC_Os08g44480,LOC_Os09g39540,LOC_Os08g44460,LOC_Os02g33070	LOC105052114,LOC105038253,LOC105061429,LOC105049754,LOC105049038	LOC103705611,LOC103703096,LOC103696668,LOC103706584,LOC103706583	Ma07_g03400,Ma02_g22260,Ma01_g20380,Ma03_g23760,Ma10_g15760
39	1	m	m	m	m	m	m	Dr12616	AT3G03170,AT5G56550,AT4G26288	Bradi2g49320,Bradi3g51920,Bradi3g08620	LOC_Os02g45930,LOC_Os02g13370,LOC_Os05g44900,LOC_Os01g53730	LOC105042235,LOC105040513,LOC105058905	LOC103718019,LOC103717561,LOC103713433,LOC103723717,LOC103696084	Ma02_g05650,Ma10_g21300,Ma06_g16420,Ma06_g13510,Ma05_g08970
40	1	1	1	1	1	1	1	Dr03551	AT1G59720	Bradi1g54840	LOC_Os07g09370	LOC105046423	LOC103712051	Ma10_g09870
41	m	m	m	m	m	m	m	Dr09362,Dr09361	AT2G33790,AT1G28290,AT2G34700	Bradi2g18910,Bradi2g48670,Bradi2g48680,Bradi2g18920	LOC_Os01g52660,LOC_Os05g45480,LOC_Os01g52650	LOC105048077,LOC105047419,LOC105040974	LOC103710247,LOC103708940	Ma08_g28290,Ma04_g24740
42	1	1	m	m	m	1	1	Dr09500	AT3G52720	Bradi5g09340,Bradi3g44940	LOC_Os04g33660,LOC_Os02g33030	LOC105038255,LOC105052122	LOC103703095	Ma02_g08780
43	1	m	m	m	m	1	0	Dr02224	AT1G31190,AT3G02870	Bradi1g15350,Bradi3g05226	LOC_Os03g39000,LOC_Os02g07350	LOC105036034,LOC105049214	LOC103697686	NA
44	1	1	1	1	1	1	1	Dr01916	AT1G08610	Bradi3g28747	LOC_Os10g33700	LOC105033622	LOC103716082	Ma11_g14980
45	1	1	1	1	1	1	m	Dr11659	AT3G24860	Bradi3g38682	LOC_Os08g37810	LOC105056785	LOC103699939	Ma05_g26700,Ma10_g24630
46	1	m	m	m	m	1	m	Dr08749	AT4G27700,AT3G08920	Bradi4g35810,Bradi1g65600	LOC_Os09g36040,LOC_Os03g18020	LOC105054630,LOC105044699	LOC103709618	Ma03_g12190,Ma10_g22950
47	1	0	1	1	m	1	1	Dr16253	NA	Bradi2g50520	LOC_Os01g55560	LOC105047373,LOC105044296	LOC103709476	Ma06_g28500
48	0	0	1	1	0	0	0	NA	NA	Bradi1g19760	LOC_Os07g44860	NA	NA	NA
49	0	m	m	m	m	m	1	NA	AT3G60380,AT4G16790	Bradi3g50582,Bradi3g33420	LOC_Os10g41250,LOC_Os02g43900	LOC105043709,LOC105053965	LOC103711694,LOC103716329	Ma11_g19330
50	0	0	1	1	0	0	0	NA	NA	Bradi4g19730	LOC_Os05g51090	NA	NA	NA
51	1	1	1	1	m	m	m	Dr06140	AT4G34980	Bradi1g68270	LOC_Os03g13930	LOC105053756,LOC105044054	LOC103706170,LOC103700878	Ma05_g11190,Ma02_g13100
52	1	1	1	1	1	1	1	Dr05315	AT1G16280	Bradi1g20340	LOC_Os07g43980	LOC105042398	LOC103716982	Ma05_g09650
53	1	1	1	1	1	1	1	Dr05896	AT5G42760	Bradi1g07120	LOC_Os03g56370	LOC105060104	LOC103705363	Ma07_g08090
54	1	1	1	1	1	1	1	Dr10598	AT1G27752	Bradi1g70890	LOC_Os03g10750	LOC105057923	LOC103718581	Ma03_g31310
55	1	1	1	1	1	1	1	Dr06064	AT1G71190	Bradi2g61534	LOC_Os01g73120	LOC105051925	LOC103701271	Ma06_g27380
56	1	1	1	1	m	m	m	Dr13404	AT3G16150	Bradi5g24227	LOC_Os04g55710	LOC105052929,LOC105049536	LOC103712109,LOC103711935	Ma08_g19880,Ma09_g25750
57	0	0	1	1	0	0	0	NA	NA	Bradi1g43787	LOC_Os06g15820	NA	NA	NA
58	m	1	m	m	m	m	m	Dr08852,Dr11875	AT1G49950	Bradi2g42240,Bradi4g01770	LOC_Os12g41920,LOC_Os01g40670	LOC105046701,LOC105032634,LOC105033130	LOC103703646,LOC103710510,LOC103697710	Ma02_g14870,Ma06_g32960
59	1	1	1	1	1	1	1	Dr00967	AT1G79915	Bradi1g30350	LOC_Os06g43250	LOC105033450	LOC103711496	Ma04_g12820
60	0	0	1	1	0	0	0	NA	NA	Bradi2g03850	LOC_Os10g07556	NA	NA	NA
61	1	1	1	1	m	m	m	Dr07542	AT1G14710	Bradi1g68600	LOC_Os03g13560	LOC105033283,LOC105056388	LOC103713273,LOC103711107	Ma10_g17870,Ma03_g01950
62	0	m	m	m	0	0	0	NA	AT5G05860,AT3G11340,AT3G55700	Bradi1g53560,Bradi1g53550,Bradi2g19780,Bradi1g53527	LOC_Os07g13800,LOC_Os07g13634,LOC_Os03g60960,LOC_Os07g13660	NA	NA	NA
63	0	1	1	1	0	0	m	NA	AT2G45940	Bradi5g13180	LOC_Os04g39660	NA	NA	Ma09_g27480,Ma09_g27500,Ma09_g27490
64	1	1	1	1	1	1	1	Dr15691	AT4G07390	Bradi1g28010	LOC_Os07g29610	LOC105042556	LOC103708680	Ma08_g14130
65	0	0	1	1	m	m	1	NA	NA	Bradi5g10470	LOC_Os04g35500	LOC105038422,LOC105051828	LOC103719951,LOC103701413	Ma06_g25560
66	1	1	1	m	1	1	1	Dr02323	AT1G04590	Bradi4g26050	LOC_Os11g03200,LOC_Os12g02950	LOC105046210	LOC103717887	Ma05_g18300
67	1	1	1	1	m	1	1	Dr12580	AT1G34130	Bradi5g26030	LOC_Os04g57890	LOC105058956,LOC105055433	LOC103716881	Ma03_g00100
68	0	0	1	1	0	0	0	NA	NA	Bradi1g28320	LOC_Os08g02996	NA	NA	NA
69	1	1	m	m	m	m	m	Dr06035	AT5G43150	Bradi1g70780,Bradi1g28620	LOC_Os07g02460,LOC_Os03g10860	LOC105033255,LOC105032524,LOC105058472	LOC103705280,LOC103700814,LOC103709215	Ma04_g14160,Ma07_g27800,Ma07_g00620
70	0	1	1	1	1	1	1	NA	AT5G60590	Bradi1g71070	LOC_Os03g10450	LOC105036729	LOC103705923	Ma09_g03130
71	1	1	1	1	1	1	1	Dr10623	AT5G43120	Bradi1g70670	LOC_Os03g10980	LOC105044680	LOC103707390	Ma04_g07030
72	1	1	m	m	1	1	m	Dr17050	AT4G35300	Bradi3g32210,Bradi3g08690	LOC_Os02g13560,LOC_Os10g39440	LOC105035825	LOC103697953	Ma05_g15750,Ma04_g32420
73	0	0	1	1	0	0	0	NA	NA	Bradi2g16460	LOC_Os01g34630	NA	NA	NA
74	1	1	1	1	1	1	1	Dr06945	AT3G48190	Bradi2g00627	LOC_Os01g01689	LOC105056273	LOC103702060	Ma06_g10690
75	1	1	1	1	1	1	1	Dr20560	AT5G43630	Bradi2g51500	LOC_Os01g56780	LOC105055997	LOC103718778	Ma02_g19330
76	0	0	1	1	0	0	0	NA	NA	Bradi2g32833	LOC_Os05g11580	NA	NA	NA
77	0	m	m	m	m	m	m	NA	AT4G17245,AT5G47610	Bradi3g50140,Bradi1g15627	LOC_Os02g01700,LOC_Os02g43120	LOC105043527,LOC105054720,LOC105059493,LOC105054350	LOC103724154,LOC103721766,LOC103708500	Ma06_g38830,Ma04_g33630,Ma01_g13450
78	0	1	1	1	1	1	1	NA	AT3G58130	Bradi5g26260	LOC_Os04g58210	LOC105058989	LOC103698060	Ma10_g07940
79	0	1	1	1	1	1	1	NA	AT3G05625	Bradi2g12600	LOC_Os01g24090	LOC105039887	LOC103719766	Ma08_g06380
80	m	m	m	m	m	m	m	Dr11001,Dr10733	AT3G53420,AT2G37180,AT2G37170,AT5G60660,AT4G35100,AT2G16850	Bradi3g49360,Bradi5g15970,Bradi1g28760	LOC_Os02g41860,LOC_Os07g26690	LOC105054514,LOC105044284,LOC105044023,LOC105044283	LOC103708406,LOC103719589,LOC103703966,LOC103708407	Ma04_g27400,Ma02_g13080,Ma02_g00190,Ma11_g00520,Ma05_g11240,Ma08_g14890,Ma04_g22160
81	m	m	m	m	m	m	m	Dr08175,Dr01365	AT1G10586,AT1G10585,AT4G20970	Bradi3g08810,Bradi2g00720,Bradi2g00740,Bradi2g00730	LOC_Os01g01870,LOC_Os01g01840,LOC_Os02g13670	LOC105056299,LOC105040557,LOC105058719,LOC105048079	LOC103701976,LOC103705848,LOC103710251	Ma07_g11850,Ma03_g21690,Ma05_g08730,Ma08_g20960
82	1	1	1	1	1	1	1	Dr09952	AT5G48470	Bradi4g19560	LOC_Os11g23790	LOC105034657	LOC103698055	Ma08_g28950
83	m	m	m	m	m	m	1	Dr11340,Dr13857	AT5G14310,AT3G27320	Bradi4g39410,Bradi2g57920	LOC_Os01g67600,LOC_Os12g15400	LOC105053003,LOC105051355	LOC103714471,LOC103719639	Ma07_g24530
84	m	0	m	m	1	m	m	Dr02274,Dr02275	NA	Bradi2g13290,Bradi3g10870,Bradi1g57240	LOC_Os01g29240,LOC_Os07g22510,LOC_Os01g29280	LOC105039777	LOC103707561,LOC103696625	Ma07_g03750,Ma05_g29250
85	1	0	1	1	m	m	m	Dr08508	NA	Bradi2g25376	LOC_Os05g34150	LOC105057828,LOC105057829,LOC105034177	LOC103721793,LOC103721850	Ma05_g29880,Ma10_g01890,Ma03_g26170
86	0	0	1	1	0	0	0	NA	NA	Bradi2g41510	LOC_Os01g39000	NA	NA	NA
87	0	0	1	1	0	0	0	NA	NA	Bradi1g59280	LOC_Os07g01870	NA	NA	NA
88	1	m	1	m	m	m	m	Dr14267	AT1G61580,AT1G43170	Bradi4g24610	LOC_Os12g07010,LOC_Os11g06750	LOC105038358,LOC105038030	LOC103704368,LOC103710091	Ma11_g08620,Ma00_g03400,Ma07_g03230
89	1	1	1	1	1	1	1	Dr03327	AT2G24820	Bradi3g53860	LOC_Os02g54980	LOC105039555	LOC103707410	Ma07_g16170
90	0	0	1	1	0	0	0	NA	NA	Bradi3g31600	LOC_Os10g38000	NA	NA	NA
91	0	0	1	1	0	0	0	NA	NA	Bradi4g40675	LOC_Os12g08980	NA	NA	NA
92	1	1	1	1	1	1	1	Dr03404	AT1G80030	Bradi3g54550	LOC_Os02g56040	LOC105033553	LOC103719527	Ma11_g06440
93	1	1	1	1	m	m	m	Dr08775	AT4G01290	Bradi1g52110	LOC_Os06g01680	LOC105054971,LOC105059524	LOC103712233,LOC103710699	Ma01_g01790,Ma11_g07400
94	1	m	1	1	0	0	0	Dr09025	AT4G21130,AT4G05410	Bradi4g01810	LOC_Os03g42770	NA	NA	NA
95	1	m	1	1	1	1	1	Dr12341	AT5G56680,AT1G70980	Bradi2g35987	LOC_Os01g27520	LOC105045391	LOC103708028	Ma06_g20600
96	0	m	m	m	0	m	m	NA	AT3G05890,AT3G05880	Bradi1g61460,Bradi1g20220,Bradi2g36770	LOC_Os07g44180,LOC_Os05g04700,LOC_Os03g25460	NA	LOC103696737,LOC103696736	Ma01_g12270,Ma11_g00570,Ma08_g22910,Ma02_g20260,Ma09_g16080,Ma11_g16170
97	m	m	m	m	m	m	m	Dr08745,Dr07454,Dr17112,Dr13064,Dr03814,Dr06487,Dr00663,Dr14154,Dr01105,Dr11696,Dr02405,Dr15376,Dr12383,Dr04095,Dr19209,Dr19001,Dr05887,Dr18412	AT5G18810,AT3G49430,AT3G53500,AT3G13570,AT5G52040,AT2G24590,AT1G13190,AT1G51510,AT3G55460,AT1G02840,AT5G04280,AT3G10400,AT5G51120,AT2G37340,AT3G50670,AT1G23860,AT5G65260,AT5G55670,AT1G55310,AT5G64200,AT4G35785,AT1G50300,AT4G25500,AT4G31580,AT3G61860	Bradi1g18070,Bradi2g37640,Bradi3g21360,Bradi1g04561,Bradi1g12460,Bradi4g33020,Bradi3g38797,Bradi1g77520,Bradi1g29180,Bradi1g46980,Bradi3g30430,Bradi4g03940,Bradi3g48460,Bradi5g01430,Bradi3g45070,Bradi5g12840,Bradi3g02226,Bradi2g36710,Bradi3g38990,Bradi4g37160,Bradi1g19280,Bradi2g11990,Bradi3g34860,Bradi1g55020,Bradi1g61730,Bradi2g00370,Bradi3g53760,Bradi3g58600,Bradi1g29990,Bradi1g61330	LOC_Os12g38430,LOC_Os07g08960,LOC_Os06g08840,LOC_Os05g30140,LOC_Os05g04850,LOC_Os02g39720,LOC_Os09g12800,LOC_Os03g22380,LOC_Os10g02630,LOC_Os02g52140,LOC_Os05g02880,LOC_Os08g37960,LOC_Os04g02870,LOC_Os02g03040,LOC_Os02g15310,LOC_Os03g17710,LOC_Os03g25770,LOC_Os03g59550,LOC_Os09g37720,LOC_Os08g38240,LOC_Os01g06290,LOC_Os02g33320,LOC_Os03g24890,LOC_Os02g54770,LOC_Os07g19560,LOC_Os06g50890,LOC_Os08g…	LOC105059330,LOC105045656,LOC105032168,LOC105042571,LOC105053471,LOC105043456,LOC105052727,LOC105056782,LOC105050326,LOC105060451,LOC105053664,LOC105034078,LOC105058417,LOC105059092,LOC105054592,LOC105035861,LOC105059292,LOC105034265,LOC105045761,LOC105056820,LOC105055148,LOC105043591,LOC105032660	LOC103717959,LOC103710164,LOC103719552,LOC103708683,LOC103699088,LOC103716111,LOC103710941,LOC103705473,LOC103704619,LOC103697541,LOC103707972,LOC103719471,LOC103706553,LOC103702826	Ma09_g16570,Ma04_g25860,Ma06_g17010,Ma03_g16850,Ma08_g09970,Ma04_g13580,Ma10_g28660,Ma05_g29840,Ma00_g02270,Ma02_g24090,Ma08_g00240,Ma03_g28400,Ma01_g10610,Ma08_g34640,Ma02_g14390,Ma05_g05110,Ma06_g11830,Ma02_g00880,Ma09_g22150,Ma11_g15960,Ma06_g28920,Ma03_g12090,Ma07_g18080,Ma03_g22230,Ma01_g00340,Ma05_g10230,Ma05_g10920,Ma07_g04030,Ma08_g25590
98	0	0	1	1	0	0	0	NA	NA	Bradi3g29940	LOC_Os10g35300	NA	NA	NA
99	m	m	m	m	m	m	m	Dr00453,Dr00451,Dr14504,Dr18995	AT2G05970,AT4G22660,AT5G24040,AT1G65740,AT5G25290,AT3G03730,AT2G17036,AT2G17030,AT2G17690,AT2G14290,AT2G26160,AT4G22060,AT5G55150,AT2G24250,AT3G25750,AT2G33200	Bradi4g42646,Bradi2g17646,Bradi3g11500,Bradi4g37280,Bradi2g38850,Bradi1g48988,Bradi4g37290,Bradi1g32475,Bradi2g61296,Bradi4g14780,Bradi2g16467,Bradi4g14670,Bradi1g48965,Bradi1g11140,Bradi4g14771,Bradi4g04511,Bradi4g23360,Bradi4g14722	LOC_Os11g38100,LOC_Os04g08510,LOC_Os10g07430,LOC_Os11g05580,LOC_Os02g03660,LOC_Os06g49340,LOC_Os01g33650,LOC_Os05g40430,LOC_Os08g33010,LOC_Os11g38190,LOC_Os11g39609,LOC_Os03g50050,LOC_Os03g51090,LOC_Os11g38140,LOC_Os12g05709,LOC_Os12g05609,LOC_Os11g38070,LOC_Os02g44990	LOC105035616,LOC105037533,LOC105032951,LOC105059248,LOC105056040,LOC105051675,LOC105036862,LOC105033137,LOC105042841,LOC105045125,LOC105055346,LOC105042835,LOC105055251	LOC103723998,LOC103701129,LOC103721860,LOC103697832,LOC103724220,LOC103719653,LOC103700067,LOC103718783	Ma01_g03640,Ma09_g02170,Ma03_g11340,Ma05_g21590,Ma11_g17590,Ma01_g17570,Ma07_g08590,Ma10_g31200,Ma03_g15200,Ma07_g08560,Ma05_g10780
100	1	0	1	1	m	m	m	Dr17627	NA	Bradi5g17722	LOC_Os04g46580	LOC105053992,LOC105043657	LOC103716562,LOC103711645	Ma05_g13360,Ma04_g33510
101	1	m	m	m	m	m	m	Dr05276	AT1G61240,AT1G11170	Bradi1g29321,Bradi1g24590	LOC_Os06g51520,LOC_Os07g37760	LOC105032557,LOC105055478	LOC103721469,LOC103716387,LOC103698025	Ma04_g05420,Ma03_g06860
102	1	1	1	1	1	1	m	Dr01771	AT4G00450	Bradi1g21177	LOC_Os07g45400	LOC105034038	LOC103722361	Ma04_g32840,Ma04_g21280
103	1	1	1	1	1	1	1	Dr12342	AT1G54780	Bradi2g25910	LOC_Os05g33280	LOC105060437	LOC103712339	Ma03_g08990
104	0	0	1	1	0	0	0	NA	NA	Bradi2g54350	LOC_Os01g62000	NA	NA	NA
105	1	m	1	1	m	m	m	Dr15035	AT5G46590,AT4G17980	Bradi3g33957	LOC_Os10g42130	LOC105043851,LOC105053877	LOC103711801,LOC103704683	Ma05_g20400,Ma05_g03210
106	0	0	1	1	0	0	0	NA	NA	Bradi4g18320	LOC_Os03g63870	NA	NA	NA
107	0	m	m	m	m	m	m	NA	AT5G05960,AT3G53980	Bradi2g30490,Bradi5g09610,Bradi2g54970	LOC_Os04g33920,LOC_Os05g06780,LOC_Os01g62980	LOC105046334,LOC105046333	LOC103704106,LOC103704105	Ma10_g22460,Ma10_g02380
108	1	1	1	1	1	1	1	Dr16247	AT1G29220	Bradi2g50450	LOC_Os01g55490	LOC105044164	LOC103706867	Ma00_g00220
109	1	0	m	m	m	m	m	Dr16272	NA	Bradi1g08183,Bradi3g15946	LOC_Os10g18490,LOC_Os08g07180,LOC_Os08g07170	LOC105046691,LOC105056850	LOC103720189,LOC103704571,LOC103704578	Ma08_g17600,Ma03_g17370,Ma08_g17530
110	1	1	1	1	1	1	1	Dr13510	AT3G29290	Bradi1g70330	LOC_Os03g11310	LOC105055996	LOC103709263	Ma04_g14270
111	m	m	m	m	m	m	m	Dr11176,Dr17145,Dr19011	AT5G04890,AT2G27140,AT1G54400	Bradi4g01190,Bradi3g27360,Bradi1g13261,Bradi3g29220,Bradi1g74620,Bradi3g27350	LOC_Os10g30180,LOC_Os10g30162,LOC_Os03g45340,LOC_Os05g51440,LOC_Os03g06170	LOC105047802,LOC105042374,LOC105042375,LOC105053248,LOC105053251	LOC103719922,LOC103707097,LOC103708243,LOC103719923,LOC103720460	Ma07_g28790,Ma09_g26300,Ma09_g10120,Ma07_g28800,Ma05_g09430,Ma06_g31650
112	1	1	1	1	1	1	1	Dr08129	AT5G55100	Bradi2g47450	LOC_Os01g50320	LOC105046502	LOC103708183	Ma08_g03790
113	1	1	1	1	1	1	1	Dr21520	AT5G65490	Bradi3g37260	LOC_Os08g34740	LOC105057649	LOC103714662	Ma09_g13140
114	1	1	1	1	1	1	1	Dr16923	AT3G02260	Bradi4g08567	LOC_Os09g07300	LOC105060303	LOC103712757	Ma01_g12400
115	0	0	1	1	m	m	m	NA	NA	Bradi1g63810	LOC_Os03g20730	LOC105032272,LOC105061358	LOC103697846,LOC103707668	Ma09_g16900,Ma05_g07480,Ma06_g33850
116	1	1	1	1	1	1	0	Dr03557	AT2G02590	Bradi1g05156	LOC_Os03g58620	LOC105053936	LOC103722258	NA
117	1	1	1	1	1	1	1	Dr09917	AT3G22980	Bradi1g13520	LOC_Os03g44780	LOC105054755	LOC103721162	Ma02_g19150
118	0	1	1	1	1	1	m	NA	AT4G16650	Bradi5g17710	LOC_Os04g46570	LOC105053990	LOC103711649	Ma04_g24060,Ma07_g07070
119	m	m	m	m	m	m	m	Dr25912,Dr18113	AT1G76680,AT1G76690	Bradi1g45880,Bradi5g11261,Bradi2g35900	LOC_Os06g11210,LOC_Os06g11290,LOC_Os06g11240	LOC105051591,LOC105038559	LOC103704761,LOC103701623	Ma03_g02640,Ma02_g22720
120	0	0	1	1	1	0	1	NA	NA	Bradi1g25822	LOC_Os07g34610	LOC105046891	NA	Ma06_g26070
121	0	0	1	1	0	0	0	NA	NA	Bradi2g41990	LOC_Os04g36630	NA	NA	NA
122	0	1	1	1	1	1	0	NA	ATCG01100	Bradi1g46654	LOC_Os10g21396	ndhA	ndhA	NA
123	1	m	m	m	m	m	m	Dr09354	AT1G29660,AT5G45670	Bradi2g49781,Bradi2g48760,Bradi2g19650	LOC_Os05g44200,LOC_Os01g52770,LOC_Os01g54470	LOC105047463,LOC105037113	LOC103717207,LOC103708948	Ma03_g16970,Ma06_g27800
124	0	1	1	1	1	1	1	NA	AT1G78530	Bradi2g08660	LOC_Os01g14510	LOC105048573	LOC103703335	Ma10_g15400
125	1	1	1	1	m	m	m	Dr19919	AT1G07030	Bradi1g65170	LOC_Os03g18550	LOC105044727,LOC105057152	LOC103717483,LOC103720209	Ma06_g24470,Ma10_g13250
126	0	0	1	1	0	0	0	NA	NA	Bradi3g34721	LOC_Os08g28430	NA	NA	NA
127	0	1	1	1	1	1	1	NA	AT5G45390	Bradi3g21620	LOC_Os10g43050	LOC105042525	LOC103714513	Ma06_g03030
128	0	m	m	m	1	1	1	NA	AT1G60190,AT1G10560	Bradi4g29360,Bradi3g35830	LOC_Os09g21120,LOC_Os08g32060	LOC105050331	LOC103710056	Ma09_g14010
129	1	1	1	1	1	1	1	Dr08584	AT2G07170	Bradi4g37910	LOC_Os09g38710	LOC105050421	LOC103707049	Ma09_g23560
130	1	1	m	m	m	m	1	Dr06902	AT5G62960	Bradi2g04430,Bradi3g02880	LOC_Os02g03790,LOC_Os01g07700	LOC105058816,LOC105035260	LOC103723125,LOC103724178	Ma06_g10400
131	1	1	1	1	1	1	1	Dr08620	AT1G32810	Bradi5g04577	LOC_Os04g14510	LOC105034615	LOC103722918	Ma05_g21230
132	1	1	m	m	1	1	1	Dr01467	AT5G12000	Bradi2g41900,Bradi3g08127	LOC_Os02g12660,LOC_Os01g39970	LOC105047692	LOC103720337	Ma08_g05530
133	m	m	m	m	m	m	m	Dr03489,Dr11132	AT5G06510,AT3G05690	Bradi1g13680,Bradi4g01380	LOC_Os12g42400,LOC_Os03g44540	LOC105033074,LOC105034307	LOC103722493,LOC103705719	Ma05_g02520,Ma04_g38010,Ma07_g07830
134	1	m	1	1	m	1	1	Dr20909	AT4G31810,AT3G60510	Bradi3g32960	LOC_Os10g40540	LOC105043600,LOC105054032	LOC103712166	Ma04_g33580
135	1	1	1	1	1	1	0	Dr02518	AT2G43110	Bradi5g05700	LOC_Os04g28060	LOC105035440	LOC103696800	NA
136	1	m	1	1	m	m	1	Dr16165	AT5G15610,AT3G02200	Bradi5g02340	LOC_Os04g01290	LOC105046671,LOC105056986	LOC103718226,LOC103704486	Ma09_g10600
137	1	1	1	1	1	1	1	Dr04443	AT1G02420	Bradi1g70637	LOC_Os03g11020	LOC105059773	LOC103705387	Ma05_g08760
138	0	0	1	1	0	0	0	NA	NA	Bradi4g44704	LOC_Os11g01842	NA	NA	NA
139	1	1	1	1	1	m	1	Dr13668	AT5G48300	Bradi3g22330	LOC_Os08g25734	LOC105060488	LOC103702362,LOC103710666	Ma01_g00130
140	0	m	m	m	m	m	m	NA	AT1G11125,AT1G61170	Bradi2g51750,Bradi1g15460	LOC_Os01g57150,LOC_Os03g38640	LOC105032662,LOC105046994	LOC103714615,LOC103721464	Ma07_g00060,Ma04_g34190
141	1	m	m	1	1	1	1	Dr18657	AT2G39518,AT2G39530	Bradi4g16570,Bradi4g16565	LOC_Os11g34730	LOC105056408	LOC103713766	Ma02_g23560
142	0	1	1	1	1	1	1	NA	AT3G13040	Bradi1g34470	LOC_Os06g49040	LOC105049248	LOC103712260	Ma10_g23180
143	1	1	1	1	1	1	1	Dr09903	AT3G57360	Bradi4g34460	LOC_Os09g32700	LOC105048946	LOC103716133	Ma10_g14390
144	1	m	m	m	m	m	m	Dr09466	AT3G11660,AT3G52470,AT5G22200,AT3G44220	Bradi4g41990,Bradi4g25120,Bradi3g13027	LOC_Os08g01220,LOC_Os12g06260,LOC_Os11g05860	LOC105052073,LOC105038308,LOC105035820	LOC103724082,LOC103714280,LOC103703140	Ma09_g08620,Ma09_g30260,Ma08_g34830,Ma10_g04510
145	1	m	m	m	m	m	m	Dr13480	AT4G34290,AT2G14880	Bradi1g07880,Bradi4g06670	LOC_Os03g55310,LOC_Os12g32280	LOC105058027,LOC105058655	LOC103707776,LOC103707367,LOC103700804	Ma10_g18090,Ma03_g31400
146	1	m	1	1	1	1	m	Dr21518	AT5G04850,AT3G10640	Bradi2g39980	LOC_Os05g01250	LOC105051087	LOC103708051	Ma06_g25100,Ma06_g17930
147	0	0	1	1	0	0	0	NA	NA	Bradi1g68730	LOC_Os03g13400	NA	NA	NA
148	0	0	1	1	0	0	0	NA	NA	Bradi3g56917	LOC_Os02g49986	NA	NA	NA
149	1	1	1	1	0	0	0	Dr15447	AT2G26710	Bradi2g04660	LOC_Os01g29150	NA	NA	NA
150	0	0	1	1	0	0	0	NA	NA	Bradi4g01547	LOC_Os12g42190	NA	NA	NA
151	1	1	1	1	m	m	m	Dr02422	AT2G40120	Bradi2g54100	LOC_Os01g61620	LOC105034807,LOC105045831	LOC103718123,LOC103718363	Ma10_g03360,Ma04_g19410
152	1	1	1	1	m	m	1	Dr13234	AT3G07890	Bradi3g22450	LOC_Os08g25010	LOC105050517,LOC105039493	LOC103713557,LOC103702322	Ma01_g00070
153	0	0	1	1	0	0	0	NA	NA	Bradi2g39207	LOC_Os10g04110	NA	NA	NA
154	m	1	1	1	1	1	1	Dr12612,Dr12611	AT5G15680	Bradi3g60610	LOC_Os02g58410	LOC105046808	LOC103713534	Ma01_g02410
155	1	1	1	1	1	1	1	Dr18714	AT2G02955	Bradi1g56620	LOC_Os05g28460	LOC105054991	LOC103706392	Ma03_g00270
156	0	1	m	1	0	0	0	NA	AT1G66310	Bradi4g23995,Bradi1g49527	LOC_Os11g15620	NA	NA	NA
157	1	1	1	1	1	1	1	Dr20163	AT1G54050	Bradi3g60100	LOC_Os02g54140	LOC105042017	LOC103716960	Ma08_g24440
158	m	1	m	m	m	m	1	Dr09379,Dr04242	AT2G25760	Bradi2g49590,Bradi2g33037	LOC_Os01g54100,LOC_Os05g11140	LOC105047439,LOC105040538,LOC105040627	LOC103717844,LOC103708420,LOC103722014	Ma06_g28070
159	1	1	1	1	1	1	m	Dr02001	AT1G65270	Bradi4g20700	LOC_Os11g16320	LOC105051477	LOC103714843	Ma06_g13990,Ma08_g19110
160	0	0	1	1	0	0	0	NA	NA	Bradi1g03760	LOC_Os03g60580	NA	NA	NA
161	1	1	m	m	m	m	m	Dr19505	AT2G20900	Bradi5g23130,Bradi3g15500	LOC_Os08g08110,LOC_Os04g54200	LOC105052685,LOC105045440	LOC103717315,LOC103709886	Ma11_g24320,Ma05_g28700
162	1	1	1	1	1	1	1	Dr10955	AT2G35920	Bradi3g28477	LOC_Os10g33275	LOC105044205	LOC103716252	Ma08_g12340
163	1	1	1	1	m	m	m	Dr01347	AT5G46030	Bradi1g49230	LOC_Os02g04160	LOC105047470,LOC105048089,LOC105041229	LOC103708955,LOC103723411	Ma10_g27760,Ma04_g37550
164	1	1	1	1	1	1	1	Dr07358	AT1G70740	Bradi4g29930	LOC_Os09g24330	LOC105036299	LOC103706191	Ma06_g05820
165	1	1	1	1	m	1	1	Dr08284	AT5G13390	Bradi4g17287	LOC_Os11g32470	LOC105060374,LOC105051135	LOC103697202	Ma03_g20510
166	0	1	1	1	1	1	1	NA	AT1G06720	Bradi1g63330	LOC_Os03g21530	LOC105054006	LOC103711632	Ma08_g10910
167	0	1	1	1	1	1	1	NA	AT5G60690	Bradi3g28970	LOC_Os10g33960	LOC105044293	LOC103708411	Ma05_g20850
168	1	1	1	1	1	1	1	Dr08776	AT4G01310	Bradi1g76880	LOC_Os03g03360	LOC105043313	LOC103707530	Ma05_g22670
169	1	m	m	m	m	1	m	Dr03167	AT5G67210,AT3G50220	Bradi5g24040,Bradi1g33300	LOC_Os04g55640,LOC_Os02g06380,LOC_Os06g47310	LOC105035337,LOC105052803	LOC103696619	Ma09_g25730,Ma10_g09990,Ma08_g03280
170	0	0	1	1	0	0	0	NA	NA	Bradi2g43357	LOC_Os05g46090	NA	NA	NA
171	1	m	1	1	1	1	1	Dr09746	AT5G63670,AT5G08565	Bradi1g21400	LOC_Os07g43060	LOC105041620	LOC103711254	Ma11_g11450
172	1	m	1	m	m	m	1	Dr13352	AT1G71900,AT1G34470	Bradi2g24880	LOC_Os05g35060,LOC_Os01g65986	LOC105037408,LOC105051776	LOC103707494,LOC103722218	Ma08_g08060
173	1	1	1	1	1	1	1	Dr03519	AT5G19850	Bradi1g23675	LOC_Os07g38830	LOC105054739	LOC103723815	Ma08_g20030
174	m	m	m	m	m	m	m	Dr02358,Dr02361,Dr05122,Dr14953	AT5G59320,AT5G59310,AT5G05280,AT3G10910,AT2G38540,AT5G01880,AT2G18370	Bradi4g25745,Bradi4g25750,Bradi2g22269,Bradi4g44400,Bradi4g44410,Bradi1g21870	LOC_Os11g02389,LOC_Os11g02400,LOC_Os12g02340,LOC_Os11g02369,LOC_Os12g02310,LOC_Os11g02424,LOC_Os01g60730,LOC_Os12g02330,LOC_Os11g24070,LOC_Os12g02320,LOC_Os05g40020	LOC105052294,LOC105045977,LOC105045973,LOC105052291	LOC103699469,LOC103721156,LOC103708900,LOC103713416,LOC103698517,LOC103713415	Ma04_g00150,Ma07_g23560,Ma11_g18240,Ma04_g17200,Ma11_g21960,Ma07_g23570,Ma04_g17220,Ma01_g10510
175	m	m	m	m	m	m	m	Dr03448,Dr14697	AT1G54115,AT5G17860	Bradi1g72680,Bradi3g27220,Bradi1g13240	LOC_Os10g30070,LOC_Os03g45370,LOC_Os03g08230	LOC105053263,LOC105056717,LOC105053262,LOC105035519,LOC105058618,LOC105035915,LOC105042472	LOC103723049,LOC103722804,LOC103708179,LOC103716304,LOC103722814,LOC103702141	Ma06_g25970,Ma10_g09590,Ma10_g17550,Ma08_g20660
176	0	1	m	m	m	m	m	NA	AT1G72820	Bradi1g72940,Bradi4g31560	LOC_Os03g07890,LOC_Os09g27240	LOC105053116,LOC105056464	LOC103712840,LOC103703265	Ma01_g15390,Ma01_g06030,Ma08_g23420
177	0	0	1	m	m	m	m	NA	NA	Bradi1g37337	LOC_Os02g12480,LOC_Os06g38210	LOC105047938,LOC105055674	LOC103709611,LOC103723219	Ma07_g25370,Ma02_g21400,Ma10_g21070
178	1	1	1	m	1	1	1	Dr03593	AT4G12790	Bradi1g10720	LOC_Os03g21914,LOC_Os03g50620	LOC105055502	LOC103716190	Ma00_g00940
179	0	0	1	1	0	0	0	NA	NA	Bradi3g41787	LOC_Os08g42780	NA	NA	NA
180	1	m	m	m	m	m	m	Dr19918	AT3G08890,AT5G37070	Bradi2g41360,Bradi2g40720	LOC_Os01g38500,LOC_Os05g27950	LOC105044729,LOC105057154	LOC103720211,LOC103717486	Ma10_g01440,Ma10_g13240
181	0	1	1	1	1	1	m	NA	AT4G29720	Bradi2g47960	LOC_Os01g51320	LOC105032618	LOC103699301	Ma04_g15800,Ma03_g33530
182	0	1	1	1	1	1	1	NA	AT4G26410	Bradi1g63730	LOC_Os03g20860	LOC105044929	LOC103701046	Ma03_g19170
183	0	m	m	m	m	m	m	NA	AT2G17450,AT4G35480,AT1G76410,AT1G20823	Bradi3g32215,Bradi3g51980,Bradi1g76530,Bradi5g19490,Bradi1g29611	LOC_Os04g49550,LOC_Os02g58540,LOC_Os02g46100,LOC_Os10g39450	LOC105055272,LOC105037574,LOC105034533	LOC103704935,LOC103698737,LOC103723457,LOC103717860	Ma10_g08310,Ma08_g13730
184	0	0	1	1	0	1	0	NA	NA	Bradi3g51217	LOC_Os02g44850	NA	LOC103723800	NA
185	m	1	m	m	m	m	1	Dr03804,Dr16423	AT1G78290	Bradi4g00245,Bradi1g68476,Bradi1g21310,Bradi1g60720	LOC_Os07g42940,LOC_Os03g27280	LOC105047817,LOC105048639,LOC105041929	LOC103701777,LOC103717964,LOC103718533,LOC103723820	Ma01_g14850
186	0	1	m	1	m	m	m	NA	AT5G49480	Bradi1g64290,Bradi1g64280	LOC_Os03g19720	LOC105044995,LOC105057333	LOC103701140,LOC103720658	Ma00_g02460,Ma11_g14590
187	1	1	1	1	0	0	1	Dr21042	AT5G48960	Bradi2g08826	LOC_Os01g14810	NA	NA	Ma08_g30310
188	0	1	1	m	1	1	1	NA	AT3G61610	Bradi2g15930	LOC_Os05g49430,LOC_Os01g46950	LOC105047546	LOC103708356	Ma06_g33670
189	1	m	m	m	m	m	m	Dr09485	AT1G76950,AT5G42140	Bradi2g39600,Bradi5g26867,Bradi2g61670	LOC_Os01g73410,LOC_Os05g01610,LOC_Os04g58960	LOC105037994,LOC105038328	LOC103704331,LOC103703160	Ma08_g07710,Ma02_g22370
190	m	1	m	m	m	m	m	Dr16917,Dr03092	AT3G30390	Bradi1g43630,Bradi3g56330	LOC_Os06g16420,LOC_Os02g49510	LOC105061092,LOC105049902	LOC103719512,LOC103706596	Ma08_g25280,Ma07_g21570
191	0	m	1	1	1	1	1	NA	AT4G37550,AT4G37560	Bradi2g50850	LOC_Os01g55950	LOC105058674	LOC103709128	Ma06_g36640
192	0	0	1	1	0	0	0	NA	NA	Bradi5g20718	LOC_Os04g51520	NA	NA	NA
193	1	1	1	1	1	1	m	Dr08895	AT4G39850	Bradi2g61777	LOC_Os01g73530	LOC105051822	LOC103701335	Ma03_g19890,Ma06_g08960
194	0	1	1	1	1	1	1	NA	AT3G02220	Bradi2g50670	LOC_Os01g55730	LOC105046673	LOC103704489	Ma06_g36890
195	0	m	1	1	1	1	1	NA	AT2G42990,AT2G04570	Bradi4g08597	LOC_Os09g04710	LOC105050180	LOC103714106	Ma04_g09450
196	0	1	1	1	m	1	1	NA	AT4G35530	Bradi2g04082	LOC_Os05g07260	LOC105054096,LOC105044763,LOC105057364	LOC103721509	Ma06_g34310
197	0	m	m	m	m	m	1	NA	AT4G39730,AT2G22170	Bradi5g12120,Bradi3g58920	LOC_Os04g38390,LOC_Os02g51710,LOC_Os06g11812	LOC105056845,LOC105058403	LOC103720244,LOC103707895	Ma05_g19600
198	0	m	m	m	m	1	m	NA	AT5G62980,AT3G11750	Bradi3g42650,Bradi4g37970	LOC_Os09g38759,LOC_Os08g44210	LOC105059902,LOC105039713	LOC103721450	Ma09_g31420,Ma06_g21500
199	1	1	1	1	1	m	m	Dr07783	AT3G08640	Bradi2g53050	LOC_Os01g59740	LOC105052395	LOC103718352,LOC103719730,LOC103697877	Ma10_g05050,Ma06_g00850
200	m	m	m	m	m	m	m	Dr14351,Dr14786,Dr01919	AT3G23290,AT2G31160	Bradi3g04960,Bradi3g28800,Bradi1g32445,Bradi3g54800,Bradi5g15700	LOC_Os04g43580,LOC_Os02g07030,LOC_Os02g56610,LOC_Os06g46030,LOC_Os10g33780	LOC105046770,LOC105049054,LOC105033630,LOC105032912,LOC105055691,LOC105054490	LOC103721946,LOC103719996,LOC103719616,LOC103703940,LOC103720549,LOC103716067	Ma01_g04570,Ma05_g20970,Ma11_g16940,Ma06_g21300,Ma05_g03650,Ma05_g00230
201	0	0	1	1	0	0	0	NA	NA	Bradi1g20970	LOC_Os07g42570	NA	NA	NA
202	0	0	1	1	0	0	0	NA	NA	Bradi4g29010	LOC_Os09g20350	NA	NA	NA
203	0	0	1	1	0	0	0	NA	NA	Bradi5g11810	LOC_Os04g37690	NA	NA	NA
204	0	0	1	1	1	1	1	NA	NA	Bradi2g60700	LOC_Os01g72000	LOC105057639	LOC103714653	Ma11_g05750
205	1	1	m	1	1	1	1	Dr18442	AT4G11130	Bradi1g33920,Bradi5g12757	LOC_Os04g39160	LOC105039189	LOC103700847	Ma10_g31290
206	1	1	1	1	1	1	1	Dr08995	AT1G73180	Bradi3g48210	LOC_Os02g39350	LOC105038623	LOC103708572	Ma06_g30470
207	1	1	m	1	m	m	m	Dr12727	AT5G60020	Bradi1g24880,Bradi2g54680	LOC_Os01g62480	LOC105045644,LOC105044372	LOC103704164,LOC103698702,LOC103715658	Ma06_g06630,Ma09_g03340
208	0	0	1	1	1	1	1	NA	NA	Bradi1g09170	LOC_Os03g53050	LOC105042164	LOC103716572	Ma09_g22050
209	1	1	1	1	1	1	1	Dr13450	AT1G13635	Bradi3g38950	LOC_Os08g38170	LOC105061078	LOC103706566	Ma03_g06290
210	1	1	1	1	1	1	m	Dr07360	AT1G68590	Bradi5g12430	LOC_Os04g38750	LOC105032952	LOC103698309	Ma02_g01090,Ma05_g19120
211	1	1	m	m	1	1	m	Dr09587	AT3G14880	Bradi2g16790,Bradi2g00210	LOC_Os01g06560,LOC_Os05g48650	LOC105044615	LOC103709645	Ma05_g30630,Ma01_g05130
212	1	1	1	1	0	0	0	Dr11637	AT4G09040	Bradi3g38527	LOC_Os08g37700	NA	NA	NA
213	1	0	1	1	1	1	m	Dr08074	NA	Bradi1g36650	LOC_Os06g40070	LOC105040160	LOC103708752	Ma07_g09920,Ma07_g09930,Ma07_g09940
214	1	1	m	m	m	1	m	Dr11135	AT3G44110	Bradi1g13640,Bradi1g06340	LOC_Os03g57340,LOC_Os03g44620	LOC105034489,LOC105034311	LOC103705715	Ma04_g37990,Ma04_g29330
215	1	1	1	1	m	m	1	Dr16552	AT1G12780	Bradi4g35790	LOC_Os09g35800	LOC105059313,LOC105043430	LOC103716713,LOC103714167	Ma01_g12030
216	1	1	m	m	m	m	m	Dr02450	AT2G38320	Bradi4g44860,Bradi1g03972	LOC_Os03g60300,LOC_Os12g01560,LOC_Os11g01570	LOC105045897,LOC105045898	LOC103714366,LOC103714365	Ma04_g19170,Ma06_g37560
217	m	m	m	m	m	m	m	Dr05698,Dr05697,Dr05694,Dr05699,Dr05696	AT2G34420,AT1G29930,AT2G34430,AT1G29910,AT1G29920	Bradi4g07380,Bradi2g16290,Bradi4g37210	LOC_Os01g41710,LOC_Os01g52240	LOC105048687,LOC105047188,LOC105041013,LOC105032174	LOC103714976,LOC103699375,LOC103703341	Ma10_g15370,Ma05_g08930,Ma02_g11170,Ma04_g14940,Ma04_g07920,Ma09_g06640
218	0	0	1	1	0	0	0	NA	NA	Bradi4g24580	LOC_Os11g11760	NA	NA	NA
219	1	1	1	1	1	1	1	Dr01805	AT5G52290	Bradi3g50020	LOC_Os02g42910	LOC105032383	LOC103710567	Ma04_g21400
220	1	1	1	1	1	1	1	Dr16970	AT5G55470	Bradi1g42737	LOC_Os06g21360	LOC105038946	LOC103719065	Ma05_g03870
221	1	m	1	1	0	0	0	Dr23866	AT2G36790,AT3G53150	Bradi2g04720	LOC_Os01g08110	NA	NA	NA
222	m	m	m	m	m	m	m	Dr16994,Dr07663,Dr15033	AT5G05850,AT4G35470	Bradi3g47570,Bradi3g33990,Bradi5g13390,Bradi3g40110	LOC_Os10g42190,LOC_Os08g40090,LOC_Os04g40080,LOC_Os02g38040	LOC105061224,LOC105043852,LOC105038785	LOC103711799,LOC103717580,LOC103713946,LOC103712001	Ma04_g19690,Ma08_g26260,Ma05_g26210,Ma01_g07010,Ma04_g28120,Ma08_g29070
223	1	1	1	1	m	m	m	Dr01338	AT1G29340	Bradi3g09000	LOC_Os02g13960	LOC105048097,LOC105040582	LOC103710273,LOC103707357	Ma07_g09270,Ma10_g27680,Ma02_g17320
224	1	1	1	1	m	m	m	Dr08215	AT3G27010	Bradi2g59240	LOC_Os01g69980	LOC105048982,LOC105049715	LOC103695562,LOC103707844	Ma07_g24470,Ma06_g01380,Ma01_g23030
225	0	0	1	1	0	0	0	NA	NA	Bradi2g10890	LOC_Os01g17402	NA	NA	NA
226	0	0	1	1	0	0	0	NA	NA	Bradi2g08020	LOC_Os01g13370	NA	NA	NA
227	m	0	1	1	0	1	0	Dr25316,Dr01412	NA	Bradi4g35510	LOC_Os09g34930	NA	LOC103723653	NA
228	1	1	m	m	m	m	m	Dr19421	AT3G54020	Bradi2g55020,Bradi2g23597,Bradi2g31130	LOC_Os05g21180,LOC_Os05g37910,LOC_Os01g63060	LOC105052153,LOC105046319,LOC105033022	LOC103704095,LOC103722535,LOC103715501	Ma06_g16640,Ma03_g18700,Ma06_g24250
229	0	0	1	1	0	0	0	NA	NA	Bradi4g44681	LOC_Os11g01290	NA	NA	NA
230	1	m	m	m	m	m	1	Dr04929	AT5G06770,AT3G12130	Bradi3g06940,Bradi5g25340,Bradi1g35920	LOC_Os02g10080,LOC_Os06g41384,LOC_Os04g57010	LOC105039451,LOC105050479	LOC103718425,LOC103702288	Ma07_g06520
231	0	0	1	1	0	0	0	NA	NA	Bradi1g54420	LOC_Os03g59210	NA	NA	NA
232	m	0	m	m	m	m	m	Dr10370,Dr22026	NA	Bradi2g36170,Bradi4g10141	LOC_Os09g19310,LOC_Os11g10620,LOC_Os01g35300,LOC_Os02g20480,LOC_Os02g38386	LOC105057820,LOC105057817,LOC105036412	LOC103712492,LOC103707692,LOC103700065,LOC103700312	Ma03_g28840,Ma10_g08210,Ma03_g28940
233	0	1	1	1	m	1	m	NA	AT3G07270	Bradi5g25070	LOC_Os04g56710	LOC105032402,LOC105033188	LOC103710615	Ma08_g08510,Ma11_g13950
234	0	0	1	1	0	0	0	NA	NA	Bradi3g18370	LOC_Os08g13000	NA	NA	NA
235	1	1	1	1	1	1	1	Dr18933	AT2G06050	Bradi3g37650	LOC_Os08g35740	LOC105053093	LOC103703283	Ma07_g02270
236	1	1	1	1	1	1	1	Dr10378	AT5G11040	Bradi5g14830	LOC_Os04g42370	LOC105060242	LOC103703663	Ma10_g30680
237	0	0	1	1	0	0	0	NA	NA	Bradi5g21700	LOC_Os04g52410	NA	NA	NA
238	0	0	1	1	0	0	0	NA	NA	Bradi2g02653	LOC_Os12g11400	NA	NA	NA
239	1	1	1	1	1	1	1	Dr14850	AT2G26780	Bradi4g43517	LOC_Os11g04220	LOC105045461	LOC103706318	Ma07_g22880
240	0	0	1	1	0	0	0	NA	NA	Bradi2g33657	LOC_Os05g08854	NA	NA	NA
241	0	0	1	1	0	0	0	NA	NA	Bradi1g09140	LOC_Os03g53080	NA	NA	NA
242	1	1	1	1	1	1	1	Dr06880	AT4G01940	Bradi1g64160	LOC_Os03g20010	LOC105057313	LOC103709673	Ma11_g19210
243	0	m	m	m	1	1	m	NA	AT2G20880,AT4G28140	Bradi3g49810,Bradi5g16450	LOC_Os02g42585,LOC_Os04g44670	LOC105042814	LOC103699307	Ma04_g21570,Ma05_g11800
244	1	1	1	1	m	m	m	Dr12187	AT3G04910	Bradi1g23970	LOC_Os07g38530	LOC105046498,LOC105054921	LOC103723763,LOC103717647	Ma08_g19980,Ma09_g10720
245	0	1	1	1	m	m	m	NA	AT1G32400	Bradi3g23140	LOC_Os08g18044	LOC105054922,LOC105053885,LOC105043833	LOC103706391,LOC103703561	Ma05_g16080,Ma04_g27560,Ma11_g21580,Ma04_g32960
246	1	1	1	1	1	1	1	Dr09839	AT3G26950	Bradi4g18377	LOC_Os11g31110	LOC105051033	LOC103708101	Ma11_g09540
247	0	0	1	1	0	0	0	NA	NA	Bradi1g50110	LOC_Os06g04220	NA	NA	NA
248	0	0	1	1	1	1	1	NA	NA	Bradi2g33590	LOC_Os06g25294	LOC105040992	LOC103703364	Ma02_g21990
249	0	1	1	1	m	1	m	NA	AT3G55730	Bradi2g55040	LOC_Os01g63160	LOC105052148,LOC105046315	LOC103704090	Ma06_g35420,Ma05_g31160,Ma09_g03740
250	0	0	1	1	0	0	0	NA	NA	Bradi4g31120	LOC_Os09g26650	NA	NA	NA
251	1	1	m	1	0	m	1	Dr16662	AT1G02400	Bradi2g34837,Bradi2g12440	LOC_Os05g06670	NA	LOC103709678,LOC103721482	Ma11_g12810
252	0	0	1	1	0	0	0	NA	NA	Bradi1g34566	LOC_Os06g49180	NA	NA	NA
253	m	m	m	m	m	m	m	Dr07462,Dr13455	AT1G69010,AT5G08130	Bradi3g38970,Bradi4g32967	LOC_Os09g29930,LOC_Os08g38210	LOC105060302,LOC105049975,LOC105050657,LOC105061069	LOC103712756,LOC103706561,LOC103721297	Ma07_g21600,Ma02_g07380,Ma03_g10360,Ma09_g28720,Ma06_g38080
254	1	1	1	1	1	1	1	Dr13884	AT1G49340	Bradi1g11317	LOC_Os03g50325	LOC105041076	LOC103695574	Ma01_g15820
255	0	0	1	1	0	0	0	NA	NA	Bradi3g43970	LOC_Os02g30240	NA	NA	NA
256	1	1	1	1	m	m	1	Dr10681	AT1G55920	Bradi1g71430	LOC_Os03g10050	LOC105032793,LOC105033933,LOC105032796	LOC103714919,LOC103723527	Ma01_g23640
257	0	0	1	1	0	0	0	NA	NA	Bradi5g26300	LOC_Os01g03300	NA	NA	NA
258	1	1	1	1	m	m	m	Dr06737	AT1G68020	Bradi4g29730	LOC_Os09g23350	LOC105053174,LOC105048485	LOC103706802,LOC103723601	Ma03_g07500,Ma07_g11010
259	1	1	m	1	0	0	0	Dr17125	AT2G45510	Bradi1g49840,Bradi1g49880	LOC_Os06g03930	NA	NA	NA
260	1	m	1	1	m	m	1	Dr17136	AT1G12450,AT4G22850	Bradi1g28390	LOC_Os07g28440	LOC105043355,LOC105054178	LOC103716892,LOC103699788	Ma11_g19940
261	0	1	1	1	1	1	1	NA	AT5G12930	Bradi4g33700	LOC_Os09g31350	LOC105061278	LOC103717745	Ma09_g28390
262	1	m	m	m	0	0	0	Dr14013	AT5G54900,AT1G11650	Bradi5g22410,Bradi3g15180	LOC_Os08g09100,LOC_Os04g53440	NA	NA	NA
263	1	m	m	m	m	m	m	Dr03784	AT2G22490,AT5G65420	Bradi1g21237,Bradi4g32556,Bradi3g58300,Bradi3g38417	LOC_Os08g37390,LOC_Os06g11410,LOC_Os09g29100,LOC_Os07g42860	LOC105060578,LOC105058485	LOC103716176,LOC103722291	Ma09_g14500,Ma03_g06670,Ma07_g20430
264	0	1	1	1	1	0	0	NA	AT5G55570	Bradi2g50620	LOC_Os01g55670	LOC105035202	NA	NA
265	1	1	m	1	1	1	m	Dr02781	AT4G11570	Bradi4g38620,Bradi2g00817	LOC_Os09g39560	LOC105054861	LOC103705545	Ma01_g10720,Ma03_g14610
266	m	m	m	m	m	m	1	Dr02617,Dr15322	AT3G23150,AT3G04580	Bradi3g55730,Bradi5g00700	LOC_Os02g57530,LOC_Os04g08740	LOC105055597,LOC105053582,LOC105043053	LOC103715463,LOC103710376,LOC103705472	Ma11_g02040
267	1	1	m	m	m	m	m	Dr18158	AT2G39970	Bradi1g67180,Bradi1g69370	LOC_Os09g33470,LOC_Os03g15860,LOC_Os02g13170	LOC105032582,LOC105052909	LOC103723679,LOC103711924	Ma09_g11860,Ma06_g35760
268	1	1	1	1	1	1	1	Dr06984	AT1G68750	Bradi2g00910	LOC_Os01g02050	LOC105058702	LOC103705833	Ma01_g14040
269	0	0	1	1	0	0	0	NA	NA	Bradi1g74070	LOC_Os03g06920	NA	NA	NA
270	0	0	1	1	0	0	0	NA	NA	Bradi1g05192	LOC_Os12g29370	NA	NA	NA
271	0	0	1	1	0	0	0	NA	NA	Bradi1g57040	LOC_Os07g06680	NA	NA	NA
272	0	0	1	1	0	0	0	NA	NA	Bradi3g00471	LOC_Os12g36340	NA	NA	NA
273	1	1	m	m	1	1	1	Dr06041	AT5G67360	Bradi1g14860,Bradi1g07840	LOC_Os03g40830,LOC_Os03g55350	LOC105058557	LOC103700809	Ma06_g36680
274	0	0	1	1	0	0	0	NA	NA	Bradi1g65230	LOC_Os03g18490	NA	NA	NA
275	1	m	1	m	1	1	m	Dr03135	AT5G62880,AT3G48040	Bradi3g59550	LOC_Os06g12790,LOC_Os02g50860	LOC105039178	LOC103700836	Ma06_g38000,Ma03_g06030
276	1	m	m	m	m	m	m	Dr06429	AT3G16330,AT4G29110,AT1G52140	Bradi1g38050,Bradi3g08740,Bradi2g33000	LOC_Os06g36070,LOC_Os05g11160,LOC_Os02g13600	LOC105040539,LOC105048063	LOC103708427,LOC103710238	Ma10_g27620,Ma06_g07150,Ma04_g37490,Ma08_g20870,Ma10_g21350,Ma07_g09300
277	0	0	1	1	0	0	0	NA	NA	Bradi1g42250	LOC_Os05g49680	NA	NA	NA
278	1	1	1	1	1	1	1	Dr10534	AT1G26520	Bradi1g22520	LOC_Os07g40790	LOC105055975	LOC103709242	Ma06_g26350
279	1	1	1	1	1	1	1	Dr18341	AT4G00231	Bradi1g77280	LOC_Os03g02720	LOC105054163	LOC103696616	Ma08_g11760
280	0	1	1	1	1	1	1	NA	AT1G67320	Bradi5g07930	LOC_Os07g22400	LOC105042143	LOC103721217	Ma06_g29300
281	0	1	1	1	0	1	m	NA	AT1G74360	Bradi1g22650	LOC_Os07g40630	NA	LOC103699166	Ma10_g11870,Ma06_g18200
282	1	1	1	m	m	m	1	Dr01267	AT4G21700	Bradi2g16940	LOC_Os01g48620,LOC_Os05g48370,LOC_Os01g48640	LOC105042407,LOC105047412,LOC105040875	LOC103702591,LOC103715583	Ma06_g23320
283	m	m	m	m	m	m	m	Dr10601,Dr16106	AT4G33880,AT2G14760,AT5G43175,AT1G66470,AT5G37800	Bradi1g42440,Bradi1g70860,Bradi1g14600,Bradi1g22960,Bradi4g03070,Bradi3g53060,Bradi2g01000	LOC_Os03g42100,LOC_Os02g48060,LOC_Os12g39850,LOC_Os06g30090,LOC_Os01g02110,LOC_Os07g39940,LOC_Os03g10770	LOC105057982,LOC105060731,LOC105058844,LOC105056358,LOC105032785	LOC103705872,LOC103705336,LOC103718593,LOC103709176,LOC103702055	Ma03_g01140,Ma03_g19700,Ma02_g24740,Ma02_g18870,Ma10_g20230,Ma06_g10910,Ma06_g18360
284	m	m	m	m	m	m	m	Dr10986,Dr14343,Dr01923	AT2G31180,AT3G23250,AT1G06180	Bradi3g49190,Bradi5g15760,Bradi3g49180	LOC_Os02g41510,LOC_Os04g43680	LOC105044321,LOC105055678,LOC105033428,LOC105054495	LOC103719944,LOC103708442,LOC103718266,LOC103704008	Ma11_g21160,Ma04_g18740,Ma01_g04470,Ma05_g03690
285	1	m	m	m	m	m	m	Dr19685	AT4G16260,AT3G57270	Bradi2g27140,Bradi2g60490,Bradi2g43056	LOC_Os01g71670,LOC_Os01g71380,LOC_Os01g71340,LOC_Os05g31140	LOC105045348,LOC105045347,LOC105033964,LOC105033963,LOC105045344,LOC105045326	LOC103722836,LOC103722838,LOC103722837,LOC103722839	Ma08_g23160,Ma03_g07920,Ma10_g00760
286	1	1	1	1	1	1	1	Dr17535	AT5G40840	Bradi5g13990	LOC_Os04g41110	LOC105051392	LOC103719876	Ma10_g16600
287	1	1	1	1	1	1	1	Dr02888	AT3G04260	Bradi3g28060	LOC_Os10g32540	LOC105053651	LOC103723700	Ma05_g22970
288	m	m	1	1	m	1	m	Dr07848,Dr07846	AT4G19690,AT1G31260,AT2G04032	Bradi1g12860	LOC_Os03g46470	LOC105034950,LOC105034949	LOC103705398	Ma04_g29560,Ma07_g00850
289	0	0	1	1	0	0	0	NA	NA	Bradi5g16485	LOC_Os04g44760	NA	NA	NA
290	0	0	1	1	1	1	0	NA	NA	Bradi5g10750	LOC_Os04g35800	LOC105051728	LOC103704837	NA
291	m	m	m	m	m	m	m	Dr00718,Dr16963	AT3G13340,AT1G78070	Bradi3g56640,Bradi1g48090,Bradi1g60960	LOC_Os03g26870,LOC_Os02g48964,LOC_Os06g07540	LOC105051221,LOC105041630,LOC105039006,LOC105050040,LOC105056863	LOC103720311,LOC103717227,LOC103711976,LOC103696308,LOC103718463	Ma05_g03950,Ma08_g26470
292	0	1	1	1	1	1	1	NA	AT1G06260	Bradi4g34131	LOC_Os09g32230	LOC105042438	LOC103707740	Ma03_g15970
293	m	1	1	m	m	m	m	Dr10643,Dr15319	AT1G19330	Bradi5g00640	LOC_Os02g57740,LOC_Os04g08450,LOC_Os10g21460	LOC105057974,LOC105053589,LOC105060952,LOC105043044	LOC103718954,LOC103710367	Ma08_g31530,Ma04_g14070,Ma01_g06200,Ma08_g12840,Ma07_g27540
294	0	0	1	1	0	0	0	NA	NA	Bradi4g23695	LOC_Os11g08050	NA	NA	NA
295	0	1	1	1	1	1	m	NA	AT4G33490	Bradi4g41210	LOC_Os12g07780	LOC105051814	LOC103701340	Ma03_g19870,Ma10_g10970
296	1	1	m	1	1	1	m	Dr16035	AT2G38280	Bradi2g28450,Bradi1g16620	LOC_Os07g49270	LOC105044580	LOC103697974	Ma11_g23080,Ma10_g13290,Ma06_g17200
297	0	0	1	1	0	0	0	NA	NA	Bradi1g23762	LOC_Os06g47880	NA	NA	NA
298	0	0	1	1	0	0	0	NA	NA	Bradi4g11320	LOC_Os11g43520	NA	NA	NA
299	1	1	m	m	m	m	m	Dr02945	AT3G22370	Bradi3g52505,Bradi5g20540	LOC_Os02g47200,LOC_Os04g51150	LOC105042535,LOC105037380,LOC105042507,LOC105033544	LOC103703814,LOC103703812,LOC103703813	Ma01_g21760,Ma06_g03040,Ma06_g02890,Ma01_g21770
300	1	1	1	1	m	m	m	Dr12035	AT5G21160	Bradi2g09860	LOC_Os01g16110	LOC105061351,LOC105061040	LOC103718344,LOC103717450	Ma09_g05050,Ma06_g33800
301	m	m	m	m	m	m	m	Dr16333,Dr11018	AT5G43900,AT1G04160	Bradi3g55350,Bradi1g00607	LOC_Os03g64290,LOC_Os02g57190	LOC105055813,LOC105059140,LOC105043147	LOC103720153,LOC103714901	Ma09_g20340,Ma03_g28480
302	1	1	1	m	1	1	1	Dr00590	AT2G20710	Bradi3g30100	LOC_Os10g35760,LOC_Os10g35750	LOC105042850	LOC103712094	Ma05_g23170
303	1	1	1	1	m	m	m	Dr00955	AT1G47056	Bradi5g15050	LOC_Os04g42670	LOC105052922,LOC105037090,LOC105060983	LOC103724360,LOC103711933,LOC103714278	Ma09_g11000,Ma04_g12920,Ma03_g29560
304	1	m	m	m	m	m	m	Dr18638	AT5G35530,AT3G53870,AT2G31610	Bradi3g16150,Bradi1g21730	LOC_Os03g38000,LOC_Os07g41750	LOC105056456,LOC105053104,LOC105059268	LOC103705774,LOC103696489,LOC103712746,LOC103703275	Ma05_g25530,Ma07_g19900,Ma10_g29570,Ma03_g20990
305	1	1	1	1	0	0	0	Dr15996	AT3G54770	Bradi1g65785	LOC_Os03g17760	NA	NA	NA
306	1	m	1	1	1	m	m	Dr06305	AT3G15050,AT2G33990	Bradi1g49070	LOC_Os06g06160	LOC105040652	LOC103703212,LOC103703015	Ma02_g21940,Ma06_g15910
307	0	0	m	m	0	0	0	NA	NA	Bradi2g22571,Bradi5g15320	LOC_Os04g25110,LOC_Os09g23240,LOC_Os09g11860	NA	NA	NA
308	1	1	m	1	0	m	m	Dr03384	AT4G31985	Bradi3g54170,Bradi3g19680	LOC_Os02g55370	NA	LOC103719026,LOC103703650,LOC103696386	Ma01_g09150,Ma03_g13020,Ma09_g12810,Ma07_g20800,Ma05_g25240
309	0	0	m	m	0	0	0	NA	NA	Bradi2g08440,Bradi2g08420	LOC_Os01g14320,LOC_Os01g14310	NA	NA	NA
310	1	m	m	m	m	m	m	Dr06696	AT2G01660,AT5G37660	Bradi1g44220,Bradi3g60011	LOC_Os02g50200,LOC_Os06g14280	LOC105034076,LOC105053191	LOC103717339,LOC103696167	Ma02_g20540,Ma03_g07400,Ma07_g12280
311	m	m	m	m	m	m	m	Dr05807,Dr23384	AT3G53670,AT2G37480	Bradi2g37320,Bradi2g53150,Bradi2g62434	LOC_Os01g59900,LOC_Os05g02260	LOC105044460,LOC105052377,LOC105056976,LOC105046105	LOC103720010,LOC103710838	Ma07_g02500,Ma11_g22790,Ma05_g30950
312	1	0	1	1	0	0	0	Dr07895	NA	Bradi4g36775	LOC_Os09g37060	NA	NA	NA
313	0	1	m	m	0	0	0	NA	AT4G05350	Bradi2g59680,Bradi3g29476	LOC_Os01g35120,LOC_Os01g35100	NA	NA	NA
314	1	0	1	1	1	1	1	Dr01891	NA	Bradi1g75820	LOC_Os03g04570	LOC105044196	LOC103716245	Ma05_g12690
315	1	1	1	1	1	1	1	Dr19913	AT1G62350	Bradi1g65120	LOC_Os03g18620	LOC105057161	LOC103696433	Ma08_g01690
316	0	0	1	1	0	0	0	NA	NA	Bradi4g31530	LOC_Os09g27160	NA	NA	NA
317	1	1	m	1	m	1	1	Dr00139	AT2G41250	Bradi1g62090,Bradi1g19010	LOC_Os07g46520	LOC105049110,LOC105057614	LOC103701642	Ma02_g08850
318	1	1	m	m	m	m	m	Dr16447	AT2G26800	Bradi4g43510,Bradi2g10100	LOC_Os01g16350,LOC_Os11g04210,LOC_Os12g04020	LOC105052428,LOC105035226,LOC105045464	LOC103713279,LOC103706236,LOC103705044	Ma04_g10090,Ma06_g00750
319	1	1	1	1	1	1	1	Dr10261	AT5G08310	Bradi2g31210	LOC_Os05g24930	LOC105053725	LOC103712455	Ma05_g10640
320	1	1	1	1	1	1	1	Dr11884	AT5G35930	Bradi1g50212	LOC_Os06g02160	LOC105060652	LOC103696082	Ma01_g18510
321	0	0	1	1	0	0	0	NA	NA	Bradi2g59110	LOC_Os01g69830	NA	NA	NA
322	0	1	1	1	1	1	1	NA	AT5G26760	Bradi2g38650	LOC_Os05g04370	LOC105044946	LOC103701035	Ma02_g09930
323	0	0	1	1	0	0	0	NA	NA	Bradi3g00430	LOC_Os02g01270	NA	NA	NA
324	1	1	m	m	m	m	1	Dr18676	AT1G14730	Bradi1g10670,Bradi3g21300	LOC_Os03g50820,LOC_Os10g02920	LOC105056412,LOC105058686	LOC103713822,LOC103705870	Ma10_g17920
325	1	1	m	m	1	1	m	Dr09320	AT2G42750	Bradi2g48890,Bradi2g19010	LOC_Os01g53020,LOC_Os05g45350	LOC105047489	LOC103708976	Ma09_g05440,Ma06_g33490
326	1	1	1	1	1	m	m	Dr10999	AT2G28370	Bradi1g70770	LOC_Os03g10870	LOC105033412	LOC103719767,LOC103718248	Ma02_g04670,Ma01_g04330
327	0	0	1	1	0	0	0	NA	NA	Bradi4g07896	LOC_Os12g25180	NA	NA	NA
328	0	1	1	1	1	1	1	NA	AT2G38780	Bradi2g27030	LOC_Os05g31680	LOC105034664	LOC103705594	Ma08_g29980
329	0	1	1	1	1	1	1	NA	AT2G24940	Bradi3g53920	LOC_Os02g55060	LOC105050749	LOC103707424	Ma06_g05540
330	0	0	1	1	0	0	0	NA	NA	Bradi1g56986	LOC_Os04g03890	NA	NA	NA
331	1	m	m	m	1	1	1	Dr11172	AT5G20960,AT3G43600,AT2G27150,AT1G04580	Bradi1g52740,Bradi1g56667,Bradi1g06200	LOC_Os03g57680,LOC_Os07g18120,LOC_Os03g57690	LOC105035937	LOC103696182	Ma09_g10100
332	0	0	1	1	0	0	0	NA	NA	Bradi3g09100	LOC_Os02g14180	NA	NA	NA
333	1	1	1	1	0	0	0	Dr02217	AT4G15110	Bradi3g05400	LOC_Os02g07680	NA	NA	NA
334	m	m	m	m	m	m	1	Dr00586,Dr18207	AT3G62300,AT1G26540,AT2G47230	Bradi4g20140,Bradi4g16406	LOC_Os01g37600,LOC_Os11g35060	LOC105042847,LOC105042846,LOC105039982	LOC103715770,LOC103712141	Ma02_g12430
335	1	1	m	m	1	m	1	Dr21654	AT3G01750	Bradi3g47950,Bradi2g30410	LOC_Os05g23320,LOC_Os02g38970	LOC105051364	LOC103723307,LOC103708891	Ma03_g17960
336	1	1	m	1	m	m	m	Dr21240	AT3G55560	Bradi2g30423,Bradi1g66880	LOC_Os03g16350	LOC105034370,LOC105044351	LOC103697327,LOC103715680	Ma11_g22630,Ma05_g31080
337	0	0	1	1	0	0	0	NA	NA	Bradi5g03477	LOC_Os04g13220	NA	NA	NA
338	1	1	1	1	1	1	1	Dr02651	AT2G36810	Bradi1g75250	LOC_Os03g05330	LOC105043025	LOC103724090	Ma04_g20450
339	1	1	1	1	1	1	1	Dr09899	AT1G08550	Bradi5g07390	LOC_Os04g31040	LOC105038832	LOC103721734	Ma06_g22010
340	1	0	m	m	m	1	0	Dr05480	NA	Bradi3g29341,Bradi5g03350	LOC_Os10g18364,LOC_Os10g34500	LOC105056019,LOC105042761,LOC105032242	LOC103705228	NA
341	1	1	1	1	0	0	0	Dr04262	AT2G34260	Bradi2g18960	LOC_Os07g46620	NA	NA	NA
342	0	m	m	m	0	0	0	NA	AT2G44578,AT2G44581	Bradi4g44520,Bradi1g13620	LOC_Os12g02210,LOC_Os03g44642,LOC_Os11g02250	NA	NA	NA
343	1	1	m	m	m	m	m	Dr03783	AT4G38100	Bradi3g58290,Bradi4g32540,Bradi1g45770	LOC_Os02g52260,LOC_Os09g29080,LOC_Os06g11400	LOC105058487,LOC105041403,LOC105060581	LOC103722301,LOC103710996,LOC103716175	Ma06_g05760,Ma05_g20160
344	1	1	1	1	1	1	1	Dr14859	AT3G13000	Bradi1g34490	LOC_Os06g49060	LOC105049243	LOC103712228	Ma07_g15630
345	1	1	m	m	m	m	m	Dr09201	AT5G58300	Bradi2g53420,Bradi2g22180	LOC_Os01g60330,LOC_Os05g40200	LOC105046010,LOC105052318	LOC103716681,LOC103705968	Ma11_g18310,Ma07_g23440
346	1	1	m	m	m	1	m	Dr02136	AT4G03390	Bradi1g24567,Bradi3g05670	LOC_Os02g07960,LOC_Os07g37810	LOC105045405,LOC105032602	LOC103695710	Ma09_g02870,Ma05_g28620
347	0	0	1	1	1	1	1	NA	NA	Bradi5g23973	LOC_Os04g55490	LOC105049502	LOC103710137	Ma07_g19570
348	1	1	1	1	1	1	1	Dr11592	AT5G14850	Bradi3g01150	LOC_Os01g39810	LOC105055680	LOC103718269	Ma03_g21170
349	0	0	1	1	0	0	0	NA	NA	Bradi2g54690	LOC_Os01g62490	NA	NA	NA
350	1	1	1	1	1	1	1	Dr16353	AT5G38890	Bradi4g37550	LOC_Os02g57070	LOC105059170	LOC103706955	Ma01_g04730
351	1	0	m	m	m	m	1	Dr02545	NA	Bradi4g09631,Bradi4g09648	LOC_Os11g28950,LOC_Os09g13820,LOC_Os03g48320,LOC_Os11g47780	LOC105058123,LOC105058375,LOC105039989,LOC105039966,LOC105060024	LOC103715754,LOC103713855,LOC103698195	Ma09_g23520
352	1	1	1	1	1	m	1	Dr09403	AT1G51760	Bradi2g41300	LOC_Os01g37960	LOC105047633	LOC103719311,LOC103697777	Ma04_g16420
353	1	1	1	1	1	1	1	Dr05124	AT5G62650	Bradi2g07450	LOC_Os01g12550	LOC105048266	LOC103712700	Ma10_g21970
354	m	m	m	m	m	m	m	Dr02606,Dr15348	AT5G23000,AT5G65790,AT2G36890	Bradi2g17280,Bradi4g38965,Bradi5g03882,Bradi2g46770,Bradi2g05740	LOC_Os05g48010,LOC_Os01g52410,LOC_Os01g09590,LOC_Os01g49160	LOC105047298,LOC105042961,LOC105061133,LOC105040495,LOC105035724,LOC105055559,LOC105048018	LOC103720775,LOC103714889,LOC103711204,LOC103710215,LOC103713450,LOC103703110,LOC103714329	Ma05_g10430,Ma05_g08960,Ma02_g06190,Ma08_g26720,Ma08_g13070,Ma04_g31800
355	1	1	1	1	0	0	0	Dr18996	AT1G01080	Bradi3g13790	LOC_Os08g02390	NA	NA	NA
356	0	0	1	1	0	0	0	NA	NA	Bradi3g00270	LOC_Os02g01080	NA	NA	NA
357	1	1	1	m	1	1	1	Dr05498	AT3G52940	Bradi4g38370	LOC_Os01g25189,LOC_Os09g39220	LOC105035969	LOC103696660	Ma03_g23990
358	0	0	1	1	0	0	0	NA	NA	Bradi1g37600	LOC_Os06g37150	NA	NA	NA
359	1	1	1	1	0	0	0	Dr12462	AT1G17370	Bradi4g13327	LOC_Os11g40510	NA	NA	NA
360	1	1	1	m	1	1	1	Dr06192	AT4G28940	Bradi2g07760	LOC_Os01g12940,LOC_Os05g13970	LOC105040850	LOC103702551	Ma09_g06120
361	1	1	1	1	1	1	1	Dr13094	AT3G44600	Bradi3g42750	LOC_Os08g44330	LOC105061390	LOC103715399	Ma01_g10320
362	1	0	m	m	m	1	m	Dr20167	NA	Bradi4g31110,Bradi3g37500	LOC_Os09g26620,LOC_Os08g35190	LOC105053050,LOC105042011	LOC103703317	Ma05_g24490,Ma09_g13770
363	1	m	1	1	1	1	m	Dr07765	AT1G73620,AT1G18250	Bradi1g33540	LOC_Os06g47600	LOC105053246	LOC103719925	Ma09_g14910,Ma03_g07220
364	1	1	1	1	1	1	m	Dr08575	AT5G57200	Bradi3g05611	LOC_Os02g07900	LOC105039411	LOC103701480	Ma07_g05070,Ma01_g09040
365	0	1	1	1	1	1	1	NA	AT4G18520	Bradi3g20530	LOC_Os03g44210	LOC105033014	LOC103715261	Ma03_g04340
366	1	1	1	1	m	m	m	Dr02685	AT1G04690	Bradi3g55400	LOC_Os02g57240	LOC105055548,LOC105059133	LOC103706988,LOC103714896	Ma03_g28460,Ma09_g24000
367	1	1	1	m	m	m	m	Dr00791	AT4G01150	Bradi1g43950	LOC_Os06g15400,LOC_Os02g49870	LOC105053214,LOC105035058	LOC103715037,LOC103715336	Ma10_g29940,Ma07_g20080,Ma03_g21080
368	0	0	1	1	0	0	0	NA	NA	Bradi2g08500	LOC_Os01g14050	NA	NA	NA
369	1	m	m	m	m	m	m	Dr02718	AT4G25580,AT5G52300,AT3G46750	Bradi2g02950,Bradi3g30320	LOC_Os01g05100,LOC_Os10g36180	LOC105032381,LOC105044544,LOC105056907,LOC105032361	LOC103715672,LOC103716775,LOC103710550	Ma06_g35310,Ma04_g36500
370	1	m	m	m	m	m	m	Dr10157	AT5G07250,AT1G63120	Bradi1g77450,Bradi3g42100,Bradi4g35740	LOC_Os09g35730,LOC_Os08g43320,LOC_Os03g02530	LOC105059321,LOC105043414	LOC103711148,LOC103723708	Ma11_g20040,Ma02_g05220
371	m	m	m	m	m	m	1	Dr15539,Dr03047	AT2G35160,AT2G22740	Bradi5g17340,Bradi3g35330,Bradi4g28792	LOC_Os08g30910,LOC_Os04g45990,LOC_Os09g19830	LOC105057553,LOC105043774	LOC103710790,LOC103723719,LOC103704611	Ma08_g05510
372	1	1	1	1	1	1	1	Dr02142	AT4G21580	Bradi3g54670	LOC_Os02g56180	LOC105045416	LOC103698041	Ma04_g12120
373	1	1	m	m	1	1	1	Dr07594	AT5G20850	Bradi4g13750,Bradi4g07050	LOC_Os11g40150,LOC_Os12g31370	LOC105056665	LOC103702594	Ma08_g18630
374	1	1	1	1	1	0	0	Dr18175	AT5G05970	Bradi4g26970	LOC_Os09g09470	LOC105046348	NA	NA
375	1	m	m	m	0	0	0	Dr03416	AT2G43840,AT2G43820	Bradi4g35350,Bradi1g11940,Bradi4g35356	LOC_Os09g34250,LOC_Os09g34214,LOC_Os03g48740	NA	NA	NA
376	1	m	m	m	m	m	m	Dr03407	AT4G32350,AT1G79910	Bradi3g04500,Bradi1g33250	LOC_Os06g47250,LOC_Os02g06430	LOC105052821,LOC105049470	LOC103713776,LOC103710082	Ma05_g25880,Ma09_g10900,Ma08_g19760
377	0	0	1	1	0	0	0	NA	NA	Bradi3g57680	LOC_Os02g53130	NA	NA	NA
378	1	m	1	1	m	m	m	Dr05200	AT5G66040,AT4G35770	Bradi1g30020	LOC_Os06g50930	LOC105055156,LOC105059677,LOC105032471	LOC103723799,LOC103722934,LOC103697720,LOC103723493,LOC103701063	Ma08_g34500,Ma11_g01160
379	1	1	1	1	1	1	m	Dr20588	AT5G07620	Bradi5g17550	LOC_Os04g46320	LOC105043711	LOC103716327	Ma04_g20090,Ma07_g06990,Ma04_g24170
380	0	m	m	1	m	m	m	NA	AT5G56970,AT2G19500	Bradi3g08230,Bradi3g08220	LOC_Os02g12780	LOC105040417,LOC105038772	LOC103718641,LOC103712865	Ma03_g27480,Ma05_g24590,Ma07_g08820
381	0	0	1	1	0	0	0	NA	NA	Bradi3g44507	LOC_Os02g31910	NA	NA	NA
382	0	0	1	1	0	0	0	NA	NA	Bradi1g15000	LOC_Os03g40650	NA	NA	NA
383	1	0	1	1	1	1	m	Dr20809	NA	Bradi3g51207	LOC_Os02g44860	LOC105032476	LOC103698304	Ma05_g15830,Ma04_g32390
384	1	m	1	1	1	1	m	Dr15167	AT4G21810,AT4G04860	Bradi1g01290	LOC_Os03g63520	LOC105052630	LOC103703470	Ma07_g11920,Ma05_g26900
385	1	1	1	1	1	1	1	Dr00075	AT5G08720	Bradi1g02450	LOC_Os03g62170	LOC105038057	LOC103704391	Ma06_g20230
386	1	1	m	m	m	m	m	Dr15687	AT2G05710	Bradi3g15050,Bradi1g75960	LOC_Os03g04410,LOC_Os08g09200	LOC105042560,LOC105051238,LOC105061192	LOC103703821,LOC103717623,LOC103714530	Ma11_g01080,Ma09_g30860
387	m	0	1	1	1	1	1	Dr04070,Dr08026	NA	Bradi5g13660	LOC_Os04g40600	LOC105051296	LOC103718188	Ma02_g07920
388	1	m	1	1	m	m	m	Dr08642	AT2G45680,AT5G51910	Bradi4g35670	LOC_Os08g43160	LOC105043373,LOC105059343,LOC105054159	LOC103721381,LOC103716845,LOC103696613	Ma03_g12050,Ma01_g12120,Ma04_g33780,Ma08_g00080,Ma11_g03020
389	0	1	1	1	1	1	1	NA	AT4G15450	Bradi2g48557	LOC_Os01g52480	LOC105047444	LOC103711506	Ma06_g23180
390	m	1	1	1	m	m	m	Dr08309,Dr10509	AT3G16560	Bradi5g08830	LOC_Os04g33080	LOC105050995,LOC105039829	LOC103718620,LOC103712803	Ma10_g20080,Ma10_g12580
391	1	1	1	1	m	1	1	Dr15537	AT5G11980	Bradi4g05710	LOC_Os12g35290	LOC105047691,LOC105057382	LOC103720330	Ma07_g25440
392	m	1	1	1	0	0	0	Dr23007,Dr24240	AT5G52400	Bradi3g55940	LOC_Os02g57810	NA	NA	NA
393	1	1	1	1	1	1	1	Dr05026	AT1G68370	Bradi2g13810	LOC_Os01g32870	LOC105045365	LOC103712788	Ma08_g31960
394	0	0	1	1	0	0	0	NA	NA	Bradi2g44015	LOC_Os04g40790	NA	NA	NA
395	1	1	1	1	0	1	1	Dr03694	AT1G03510	Bradi1g01280	LOC_Os03g63510	NA	LOC103719344	Ma04_g18150
396	0	1	1	1	1	1	m	NA	AT5G39570	Bradi1g45050	LOC_Os06g12580	LOC105058573	LOC103714845	Ma09_g27620,Ma10_g09090
397	1	1	1	1	0	1	1	Dr01257	AT4G16330	Bradi1g48540	LOC_Os06g06720	NA	LOC103719051	Ma02_g21040
398	0	0	1	1	0	0	0	NA	NA	Bradi1g56950	LOC_Os07g06790	NA	NA	NA
399	1	1	1	1	1	0	1	Dr06829	AT5G17070	Bradi1g43110	LOC_Os06g19650	LOC105042241	NA	Ma08_g09850
400	1	m	1	1	1	1	1	Dr03215	AT4G25850,AT4G25860,AT5G57240	Bradi3g40600	LOC_Os08g40590	LOC105049311	LOC103713100	Ma09_g13440
401	1	1	1	m	1	1	1	Dr08375	AT3G63410	Bradi4g01640	LOC_Os07g08200,LOC_Os12g42090	LOC105055609	LOC103716169	Ma02_g14500
402	1	1	1	1	1	1	1	Dr09950	AT5G51340	Bradi5g05230	LOC_Os04g28010	LOC105034712	LOC103697614	Ma09_g07070
403	1	m	m	m	m	m	m	Dr14096	AT4G30550,AT2G23970	Bradi3g05910,Bradi1g12240,Bradi4g30630	LOC_Os09g25610,LOC_Os02g08270,LOC_Os03g48060	LOC105053909,LOC105049884,LOC105039558,LOC105034878	LOC103710194,LOC103709804,LOC103707253	Ma05_g25180,Ma08_g20180,Ma06_g31460
404	1	1	1	1	1	1	m	Dr15871	AT1G77420	Bradi2g46910	LOC_Os01g49380	LOC105034148	LOC103717080	Ma03_g30720,Ma04_g03800
405	0	0	1	1	0	0	0	NA	NA	Bradi2g48597	LOC_Os01g52540	NA	NA	NA
406	1	1	1	1	0	0	0	Dr04222	AT2G19430	Bradi4g28830	LOC_Os09g19900	NA	NA	NA
407	1	1	1	1	1	m	1	Dr18686	AT5G49030	Bradi3g57220	LOC_Os02g53770	LOC105041858	LOC103704979,LOC103704924	Ma08_g23350
408	1	1	1	1	m	m	1	Dr13515	AT5G39250	Bradi1g16240	LOC_Os03g30920	LOC105058964,LOC105055442	LOC103716730,LOC103722378	Ma04_g24240
409	m	m	m	m	m	m	m	Dr01100,Dr02087,Dr09193	AT5G64950,AT5G07900	Bradi4g02280,Bradi1g58197,Bradi1g16160,Bradi1g45347,Bradi3g00830,Bradi5g23380,Bradi3g59167,Bradi3g04517,Bradi1g45320	LOC_Os05g33440,LOC_Os02g51450,LOC_Os06g12110,LOC_Os04g54510,LOC_Os06g12100,LOC_Os07g24090	LOC105032265,LOC105061347,LOC105033027,LOC105058369,LOC105058211,LOC105058208,LOC105056513,LOC105037023,LOC105045606,LOC105033028,LOC105041693,LOC105056512,LOC105056508,LOC105032264,LOC105058370,LOC105058368	LOC103696633,LOC103712027,LOC103717770,LOC103723013,LOC103721200,LOC103717769,LOC103721198,LOC103723012,LOC103706331,LOC103715237,LOC103721199,LOC103712531	Ma04_g01820,Ma10_g30590,Ma04_g01890,Ma10_g24160,Ma10_g23780,Ma04_g01780,Ma04_g01830,Ma10_g24220,Ma10_g24230,Ma10_g24100,Ma10_g24110,Ma10_g24340,Ma10_g24350,Ma10_g24390,Ma10_g24250,Ma10_g24310,Ma10_g23830,Ma06_g00280,Ma04_g01800,Ma10_g24300,Ma10_g30610,Ma10_g24370,Ma10_g24060
410	0	m	1	1	1	m	m	NA	AT5G49525,AT5G26790	Bradi1g64200	LOC_Os03g19940	LOC105057318	LOC103709668,LOC103701017	Ma02_g04850,Ma01_g17460
411	m	m	m	m	m	m	m	Dr06206,Dr16251	AT1G52240,AT3G24620	Bradi2g50470,Bradi3g10080,Bradi3g10020,Bradi2g16800	LOC_Os01g48410,LOC_Os05g48640,LOC_Os02g17240,LOC_Os02g16909,LOC_Os01g55510	LOC105044220,LOC105048295,LOC105047377,LOC105048291	LOC103714341,LOC103714718,LOC103710916,LOC103709473	Ma03_g03210,Ma10_g22050,Ma05_g06670,Ma02_g21770,Ma07_g26670,Ma04_g10510,Ma06_g15510
412	1	0	m	m	m	1	1	Dr01595	NA	Bradi1g50840,Bradi1g50832	LOC_Os06g05690,LOC_Os06g05700	LOC105040461,LOC105040460	LOC103708231	Ma02_g18420
413	1	1	1	1	m	m	m	Dr21225	AT2G39805	Bradi2g23480	LOC_Os05g38180	LOC105046351,LOC105052171	LOC103704123,LOC103697529	Ma06_g35920,Ma05_g31120
414	0	0	1	1	0	0	0	NA	NA	Bradi4g27570	LOC_Os09g12660	NA	NA	NA
415	1	1	1	1	1	m	1	Dr13411	AT3G50120	Bradi5g15040	LOC_Os04g42650	LOC105049530	LOC103713521,LOC103699549	Ma02_g14060
416	0	0	1	1	0	1	0	NA	NA	Bradi3g55480	LOC_Os02g57350	NA	LOC103721310	NA
417	m	1	1	1	1	1	1	Dr10358,Dr10356	AT2G24220	Bradi4g37670	LOC_Os09g38510	LOC105034693	LOC103696277	Ma01_g19690
418	0	m	m	m	m	m	m	NA	AT4G27280,AT5G54490	Bradi2g51910,Bradi1g33050	LOC_Os01g57470,LOC_Os06g46950	LOC105045379,LOC105034063,LOC105052677,LOC105046966	LOC103721712,LOC103717320,LOC103709878,LOC103723973	Ma05_g28740,Ma07_g28960,Ma03_g24180
419	1	1	1	1	1	0	1	Dr08661	AT2G17250	Bradi5g19570	LOC_Os04g49580	LOC105042752	NA	Ma11_g01470
420	1	1	1	1	1	1	1	Dr16136	AT1G69380	Bradi2g50770	LOC_Os01g55860	LOC105057908	LOC103698205	Ma06_g36750
421	0	0	1	1	0	0	0	NA	NA	Bradi4g00790	LOC_Os12g43840	NA	NA	NA
422	m	m	m	m	m	m	0	Dr18388,Dr18091,Dr17389,Dr11022,Dr19458,Dr06603	AT3G30200,AT1G40087	Bradi5g21200,Bradi2g45985,Bradi2g13833,Bradi4g36965	LOC_Os02g33930,LOC_Os12g35950,LOC_Os02g46920,LOC_Os08g28010,LOC_Os01g56260,LOC_Os04g52050	LOC105051284,LOC105043294	LOC103701824,LOC103710465	NA
423	0	0	1	1	0	0	0	NA	NA	Bradi4g09880	LOC_Os07g25060	NA	NA	NA
424	1	1	1	1	m	m	1	Dr21108	AT5G42850	Bradi4g23300	LOC_Os06g21550	LOC105050215,LOC105036572	LOC103698144,LOC103711396	Ma04_g01420
425	0	1	m	m	1	m	m	NA	AT5G15770	Bradi3g53450,Bradi4g33690	LOC_Os02g48650,LOC_Os09g31310	LOC105050230	LOC103724074,LOC103711383	Ma09_g12160,Ma03_g03630
426	1	1	1	1	m	1	1	Dr11768	AT3G61130	Bradi4g36050	LOC_Os09g36190	LOC105043225,LOC105054580	LOC103696960	Ma09_g24740
427	1	1	1	1	1	m	m	Dr00200	AT5G35730	Bradi1g37967	LOC_Os12g40340	LOC105032667	LOC103722622,LOC103710129	Ma07_g00350,Ma04_g30090
428	1	1	m	m	m	1	1	Dr07643	AT4G30820	Bradi1g48110,Bradi1g78720	LOC_Os06g07480,LOC_Os11g28350	LOC105033574,LOC105041348	LOC103716008	Ma06_g11530
429	m	m	m	m	m	m	m	Dr01490,Dr04177	AT3G01280,AT1G74710,AT1G18870	Bradi4g28660,Bradi4g28670,Bradi2g42137	LOC_Os09g19734,LOC_Os01g40570	LOC105047710,LOC105053482,LOC105053082	LOC103723441,LOC103695925	Ma07_g25330,Ma03_g33700,Ma07_g00040
430	m	1	m	m	m	m	m	Dr09833,Dr08257	AT5G23670	Bradi2g59530,Bradi4g18210	LOC_Os11g31640,LOC_Os01g70380	LOC105034240,LOC105051063	LOC103708072,LOC103695554	Ma10_g12210,Ma06_g09640
431	1	1	m	1	m	1	1	Dr09202	AT1G29150	Bradi1g59620,Bradi5g11170	LOC_Os04g36700	LOC105041809,LOC105053109	LOC103708657	Ma09_g30070
432	0	0	1	1	0	0	0	NA	NA	Bradi3g49380	LOC_Os02g41904	NA	NA	NA
433	1	m	m	m	1	m	m	Dr18975	AT3G25030,AT3G07120,AT4G13100	Bradi2g47230,Bradi3g40990	LOC_Os08g41520,LOC_Os01g68900	LOC105049647	LOC103710843,LOC103709379	Ma11_g08210,Ma08_g08400,Ma11_g25120,Ma05_g27510,Ma02_g02150
434	0	0	1	1	0	0	0	NA	NA	Bradi5g02780	LOC_Os04g12980	NA	NA	NA
435	0	1	1	1	1	1	1	NA	AT4G24930	Bradi1g26880	LOC_Os01g01280	LOC105032689	LOC103697760	Ma03_g02410
436	1	m	m	m	m	m	m	Dr15118	AT5G67060,AT3G50330	Bradi4g32060,Bradi3g38250	LOC_Os09g28210,LOC_Os08g36740	LOC105048782,LOC105041357,LOC105060915,LOC105058234	LOC103698102,LOC103701902,LOC103722897,LOC103712543	Ma10_g25560,Ma09_g14780,Ma02_g16490
437	m	m	1	1	m	m	m	Dr02095,Dr15588	AT2G40960,AT3G56680	Bradi2g25390	LOC_Os05g34070	LOC105052436,LOC105035733,LOC105032977	LOC103705051,LOC103720587	Ma07_g22700,Ma08_g17010
438	1	1	1	1	1	1	1	Dr03603	AT2G32415	Bradi1g26337	LOC_Os07g32890	LOC105046842	LOC103720495	Ma04_g30200
439	1	1	1	1	0	0	1	Dr07905	AT4G20910	Bradi1g56760	LOC_Os07g06970	NA	NA	Ma01_g19150
440	1	m	m	m	m	m	0	Dr08811	AT5G47080,AT2G44680	Bradi3g33710,Bradi5g17260,Bradi1g27050	LOC_Os10g41520,LOC_Os07g31280	LOC105054641,LOC105059424,LOC105054640,LOC105059427	LOC103707360,LOC103716339,LOC103723542,LOC103716340	NA
441	0	1	1	1	m	1	m	NA	AT3G22910	Bradi3g26890	LOC_Os10g28240	LOC105042221,LOC105046582	LOC103720196	Ma07_g27150,Ma04_g10640
442	0	0	1	1	0	0	0	NA	NA	Bradi1g65940	LOC_Os03g17540	NA	NA	NA
443	0	0	1	1	0	0	1	NA	NA	Bradi2g30818	LOC_Os05g25920	NA	NA	Ma11_g18190
444	1	1	1	1	1	1	m	Dr00932	AT4G14820	Bradi4g15307	LOC_Os04g14450	LOC105042305	LOC103718081	Ma00_g04220,Ma08_g27470
445	1	1	1	1	m	m	m	Dr10691	AT2G05160	Bradi1g16110	LOC_Os08g03310	LOC105033906,LOC105034249,LOC105033907	LOC103714934,LOC103700866,LOC103714933	Ma04_g07010,Ma07_g27350,Ma07_g27360,Ma03_g31080,Ma03_g31090
446	m	m	m	m	m	1	m	Dr18616,Dr18614,Dr00778	AT5G23960,AT3G29410,AT3G14490	Bradi3g14710,Bradi4g04965,Bradi3g15947	LOC_Os04g27190,LOC_Os08g04500,LOC_Os04g27340,LOC_Os01g23530,LOC_Os03g31430	LOC105035625,LOC105032396,LOC105036497,LOC105034997	LOC103715215	Ma10_g30620,Ma07_g18640,Ma07_g18560,Ma07_g20660
447	0	1	m	1	0	1	1	NA	AT3G21490	Bradi5g14820,Bradi2g57040	LOC_Os04g42350	NA	LOC103720354	Ma05_g26630
448	1	1	1	1	1	0	1	Dr14393	AT5G37360	Bradi3g55210	LOC_Os02g57030	LOC105059177	NA	Ma05_g17340
449	m	1	m	m	m	m	m	Dr13181,Dr15626	AT1G11910	Bradi2g16160,Bradi2g11190	LOC_Os01g18630,LOC_Os05g49200	LOC105035462,LOC105048551,LOC105047184	LOC103714729,LOC103712706,LOC103714982	Ma08_g27680,Ma07_g27010,Ma01_g17290
450	m	1	m	m	m	m	m	Dr07369,Dr12435	AT2G22480	Bradi4g30260,Bradi3g25910,Bradi3g37020	LOC_Os08g34050,LOC_Os10g26570,LOC_Os09g24910	LOC105041727,LOC105058322,LOC105041408	LOC103711028,LOC103716412,LOC103701533	Ma01_g05870,Ma07_g11340
451	1	1	1	1	1	1	1	Dr14569	AT2G41190	Bradi3g53740	LOC_Os02g54730	LOC105039590	LOC103699326	Ma06_g00160
452	0	0	1	1	0	0	0	NA	NA	Bradi3g09087	LOC_Os02g14170	NA	NA	NA
453	0	0	1	1	0	0	0	NA	NA	Bradi1g59890	LOC_Os03g30260	NA	NA	NA
454	1	m	m	1	m	m	m	Dr11654	AT2G35230,AT5G46780,AT1G78310	Bradi1g71870,Bradi3g34300	LOC_Os03g09045	LOC105055302,LOC105041439,LOC105054312	LOC103711808,LOC103706429,LOC103721374,LOC103701889	Ma10_g19180,Ma04_g33870,Ma08_g17560
455	1	m	m	1	m	1	1	Dr13876	AT4G21270,AT4G05190	Bradi5g22780,Bradi1g59490	LOC_Os04g53760	LOC105035991,LOC105052653	LOC103698705	Ma03_g24260
456	1	m	m	m	m	m	m	Dr10196	AT5G42100,AT1G32860	Bradi3g20770,Bradi1g50080,Bradi1g68450	LOC_Os10g07290,LOC_Os03g14210,LOC_Os06g04080	LOC105059293,LOC105033101,LOC105042448	LOC103714959,LOC103695686,LOC103722917	Ma11_g20910,Ma04_g32220,Ma11_g00930,Ma04_g04770
457	1	1	1	1	1	1	1	Dr14545	AT1G79690	Bradi3g53887	LOC_Os02g55030	LOC105039550	LOC103707416	Ma10_g23800
458	1	1	1	1	m	m	1	Dr26181	AT1G14810	Bradi1g07910	LOC_Os03g55280	LOC105058024,LOC105061169	LOC103707772,LOC103723747	Ma10_g18120
459	m	m	m	m	m	m	m	Dr02139,Dr15274	AT1G68290,AT4G21590,AT4G21585	Bradi2g01967,Bradi2g01980	LOC_Os01g03730,LOC_Os01g03740	LOC105041227,LOC105041224,LOC105041223,LOC105041226	LOC103712924,LOC103712891,LOC103712889,LOC103712892	Ma01_g14350,Ma10_g25420,Ma08_g07360
460	0	1	1	1	1	m	1	NA	AT5G01910	Bradi2g31500	LOC_Os05g25620	LOC105044836	LOC103702146,LOC103722184	Ma06_g10230
461	0	0	1	1	0	0	0	NA	NA	Bradi1g58000	LOC_Os07g03970	NA	NA	NA
462	0	0	1	1	0	0	0	NA	NA	Bradi5g25691	LOC_Os01g24810	NA	NA	NA
463	0	0	1	1	0	0	0	NA	NA	Bradi2g01280	LOC_Os04g35210	NA	NA	NA
464	1	1	1	1	1	1	1	Dr21521	AT1G55915	Bradi1g46900	LOC_Os06g09170	LOC105039603	LOC103718405	Ma10_g23610
465	0	0	1	1	0	0	0	NA	NA	Bradi1g43300	LOC_Os06g18960	NA	NA	NA
466	1	1	m	m	m	m	m	Dr14269	AT1G43190	Bradi2g56120,Bradi2g24150	LOC_Os01g64770,LOC_Os05g36120	LOC105038032,LOC105049454	LOC103710090,LOC103704367	Ma03_g23590,Ma11_g24640
467	0	0	1	1	0	0	0	NA	NA	Bradi3g21090	LOC_Os10g05690	NA	NA	NA
468	1	1	1	m	1	1	1	Dr18330	AT1G09830	Bradi4g21820	LOC_Os08g09210,LOC_Os12g09540	LOC105051700	LOC103704806	Ma10_g11150
469	1	1	1	1	1	1	1	Dr04301	AT2G14255	Bradi4g16522	LOC_Os11g34860	LOC105055921	LOC103707619	Ma03_g31790
470	1	m	1	1	1	m	1	Dr14130	AT5G48850,AT1G04770	Bradi2g20540	LOC_Os05g43040	LOC105046436	LOC103720671,LOC103712062	Ma07_g12110
471	1	1	1	1	1	1	1	Dr12147	AT3G12080	Bradi4g12180	LOC_Os11g41910	LOC105034405	LOC103724064	Ma03_g31030
472	0	0	1	1	0	0	0	NA	NA	Bradi5g14710	LOC_Os02g33740	NA	NA	NA
473	0	1	1	1	1	1	1	NA	AT1G03650	Bradi3g30047	LOC_Os10g35680	LOC105032704	LOC103719195	Ma08_g11050
474	1	1	1	1	1	1	1	Dr17471	AT2G03670	Bradi5g14660	LOC_Os04g42110	LOC105053038	LOC103703329	Ma06_g12540
475	1	1	1	m	m	1	m	Dr19933	AT2G40435	Bradi1g63040	LOC_Os03g21970,LOC_Os07g47960	LOC105057179,LOC105044780	LOC103702096	Ma05_g30330,Ma10_g13160
476	0	0	m	m	m	m	m	NA	NA	Bradi4g24650,Bradi5g10027	LOC_Os11g06720,LOC_Os04g34600	LOC105051990,LOC105038353	LOC103703181,LOC103701223	Ma08_g16080,Ma11_g10340
477	1	1	1	m	1	1	1	Dr13277	AT1G09660	Bradi2g57220	LOC_Os01g66300,LOC_Os05g34670	LOC105049806	LOC103695894	Ma08_g32610
478	1	1	1	1	1	1	1	Dr05684	AT3G47840	Bradi2g15210	LOC_Os05g50460	LOC105048514	LOC103712709	Ma03_g32340
479	1	1	1	1	0	0	1	Dr05898	AT1G75210	Bradi1g07140	LOC_Os03g56310	NA	NA	Ma07_g08100
480	1	1	m	1	1	1	m	Dr11906	AT2G16860	Bradi1g05360,Bradi1g34900	LOC_Os06g49740	LOC105045262	LOC103722123	Ma03_p00330,Ma01_p08930
481	0	1	m	m	m	m	m	NA	AT1G72510	Bradi1g60200,Bradi1g21590	LOC_Os03g29360,LOC_Os07g42220	LOC105053073,LOC105042053,LOC105056716	LOC103703296,LOC103709341,LOC103702150,LOC103709340	Ma05_g24520,Ma02_g09640,Ma03_g10020
482	1	1	m	1	m	m	m	Dr01027	AT4G02590	Bradi1g05430,Bradi1g55427	LOC_Os03g58330	LOC105055797,LOC105046560	LOC103705987,LOC103704531	Ma09_g26010,Ma04_g27680,Ma05_g02990
483	1	1	1	1	1	1	1	Dr15484	AT1G79950	Bradi2g42410	LOC_Os01g40980	LOC105031928	LOC103695703	Ma03_g21420
484	1	m	m	m	m	m	m	Dr19425	AT5G59720,AT1G53540,AT3G46230	Bradi2g12990,Bradi1g67080,Bradi2g02410	LOC_Os01g04360,LOC_Os03g16030,LOC_Os01g04370,LOC_Os03g15960,LOC_Os01g04380	LOC105050569,LOC105048400,LOC105041257,LOC105048398,LOC105041256	LOC103723279,LOC103700494,LOC103701878,LOC103701876	Ma01_g14490,Ma09_g00500,Ma08_g02190
485	1	1	1	1	1	1	1	Dr00656	AT1G14140	Bradi5g11757	LOC_Os04g37630	LOC105060889	LOC103718941	Ma06_g32200
486	1	m	1	1	0	1	1	Dr02171	AT3G21465,AT4G15640	Bradi1g18460	LOC_Os07g47201	NA	LOC103699901	Ma11_g00190
487	1	1	1	1	1	1	1	Dr08970	AT1G55090	Bradi1g29020	LOC_Os07g07260	LOC105051500	LOC103715167	Ma02_g07730
488	m	m	m	m	m	m	m	Dr10435,Dr21067,Dr21068,Dr19852	AT4G16730,AT3G25810,AT3G25830,AT3G25820,AT4G16740,AT1G61680	Bradi3g02130,Bradi5g00970	LOC_Os04g27400,LOC_Os02g02930	LOC105046866,LOC105034750	LOC103699243,LOC103695779	Ma11_g17130,Ma04_g08150,Ma04_g07700,Ma04_g07660,Ma04_g07680,Ma02_g05330
489	1	1	1	1	1	m	1	Dr08882	AT4G06676	Bradi5g10400	LOC_Os04g35380	LOC105038401	LOC103703261,LOC103701305	Ma09_g08300
490	0	1	1	1	1	1	m	NA	AT1G32730	Bradi3g14240	LOC_Os08g03550	LOC105043807	LOC103697919	Ma02_g20080,Ma08_g15510
491	0	1	1	1	1	1	1	NA	AT3G50685	Bradi3g20720	LOC_Os10g15300	LOC105060130	LOC103707589	Ma03_g27270
492	1	1	1	1	m	m	m	Dr05682	AT5G66460	Bradi2g45790	LOC_Os01g47400	LOC105048497,LOC105047181	LOC103714984,LOC103712710	Ma09_g06660,Ma04_g02940
493	1	1	m	m	m	m	m	Dr09986	AT3G17020	Bradi2g04380,Bradi2g34910	LOC_Os05g07810,LOC_Os05g06500	LOC105052586,LOC105058852	LOC103712645,LOC103711573	Ma11_g12790,Ma02_g23920
494	1	1	1	1	1	1	1	Dr10670	AT1G45150	Bradi1g23480	LOC_Os07g39300	LOC105032341	LOC103713631	Ma11_g11200
495	0	0	1	1	1	1	m	NA	NA	Bradi1g17270	LOC_Os07g48730	LOC105033736	LOC103696686	Ma06_g10130,Ma10_g12910
496	1	m	m	m	m	m	m	Dr09181	AT5G18270,AT5G07680,AT3G04060,AT5G61430	Bradi3g46900,Bradi5g12407,Bradi1g63630	LOC_Os04g38720,LOC_Os03g21030,LOC_Os02g36880	LOC105058561,LOC105044906,LOC105056634	LOC103702790,LOC103716378,LOC103702205	Ma09_g28160,Ma05_g07360,Ma06_g33960,Ma06_g10180
497	m	1	1	1	m	m	1	Dr10351,Dr21131	AT5G58000	Bradi3g19770	LOC_Os08g17870	LOC105038139,LOC105051962	LOC103716223,LOC103707789	Ma04_g04270
498	0	0	1	1	0	0	0	NA	NA	Bradi5g24790	LOC_Os04g56460	NA	NA	NA
499	1	m	1	1	m	m	m	Dr12247	AT5G51920,AT4G22980	Bradi3g42000	LOC_Os08g43180	LOC105034272,LOC105043375	LOC103716846,LOC103723347	Ma09_g00910,Ma02_g05190
500	1	1	1	1	m	1	m	Dr14747	AT2G35155	Bradi4g00270	LOC_Os08g31470	LOC105059864,LOC105049211	LOC103715645	Ma08_g33770,Ma01_g19220
501	1	1	1	1	1	1	1	Dr03771	AT1G49590	Bradi1g45900	LOC_Os06g11170	LOC105034421	LOC103722945	Ma10_g30090
502	1	1	1	m	m	m	m	Dr01802	AT4G00660	Bradi5g16700	LOC_Os02g42860,LOC_Os04g45040	LOC105034827,LOC105059026,LOC105032367	LOC103710295,LOC103710556,LOC103698464	Ma04_g21430,Ma05_g12020
503	0	0	1	1	1	1	0	NA	NA	Bradi5g13370	LOC_Os04g40060	LOC105035308	LOC103695467	NA
504	0	m	m	m	m	m	m	NA	AT3G05975,AT3G54200	Bradi4g44250,Bradi1g15980,Bradi2g31160	LOC_Os12g02700,LOC_Os06g32970,LOC_Os05g24760,LOC_Os11g02730	LOC105052336,LOC105046037,LOC105044876	LOC103717897,LOC103705995,LOC103715222	Ma04_g10310,Ma05_g07320,Ma04_g02490
505	1	m	m	m	1	1	m	Dr01889	AT5G41380,AT1G63820	Bradi2g54260,Bradi2g22800	LOC_Os05g38990,LOC_Os01g61900	LOC105035377	LOC103697757	Ma10_g26760,Ma04_g17360,Ma04_g37120,Ma02_g17840
506	0	1	1	1	1	1	1	NA	AT1G48130	Bradi1g20040	LOC_Os07g44430	LOC105044939	LOC103701040	Ma11_g19280
507	1	1	1	1	1	1	1	Dr17413	AT2G26990	Bradi2g10780	LOC_Os01g17180	LOC105032063	LOC103705014	Ma06_g24970
508	1	m	1	1	m	m	1	Dr14148	AT3G58500,AT2G42500	Bradi1g04850	LOC_Os03g59060	LOC105054619,LOC105046451	LOC103706674,LOC103712075	Ma04_g28770
509	0	0	1	1	0	0	0	NA	NA	Bradi1g46870	LOC_Os06g09210	NA	NA	NA
510	m	1	1	1	m	m	m	Dr20712,Dr15540	AT1G52080	Bradi2g33480	LOC_Os05g09380	LOC105047952,LOC105057952	LOC103695792,LOC103709626	Ma06_g02590,Ma04_g37340
511	1	1	m	1	1	1	1	Dr17277	AT2G03070	Bradi4g37811,Bradi4g37797	LOC_Os03g31010	LOC105050413	LOC103707058	Ma04_g05820
512	1	1	1	1	m	m	m	Dr01983	AT1G48110	Bradi1g64100	LOC_Os03g20180	LOC105059769,LOC105044959	LOC103700937,LOC103722663	Ma01_g17430,Ma08_g30340
513	1	1	1	1	1	1	1	Dr08885	AT1G35530	Bradi4g23960	LOC_Os11g07870	LOC105051846	LOC103701407	Ma02_g22530
514	1	1	m	1	1	1	1	Dr22111	AT3G49500	Bradi2g46870,Bradi1g55350	LOC_Os01g34350	LOC105045403	LOC103698619	Ma02_g10110
515	m	m	m	m	m	m	m	Dr04603,Dr16275	AT5G45910,AT1G31550,AT1G28580,AT1G28570,AT1G28600,AT2G27360	Bradi2g45207,Bradi2g06980,Bradi2g06950,Bradi2g43380,Bradi2g06990,Bradi1g38770	LOC_Os01g11750,LOC_Os01g11710,LOC_Os01g46080,LOC_Os01g42730,LOC_Os06g34070,LOC_Os01g11650	LOC105048179,LOC105038503,LOC105038465,LOC105040665,LOC105040666,LOC105038530,LOC105048178,LOC105040664,LOC105038522	LOC103703051,LOC103703937,LOC103703004,LOC103723140,LOC103704016,LOC103723145,LOC103697609	Ma10_g14480,Ma03_g26380,Ma10_g21620,Ma05_g23660,Ma01_g17620
516	1	1	1	1	0	0	0	Dr09267	AT2G46340	Bradi2g15900	LOC_Os05g49590	NA	NA	NA
517	0	m	m	m	m	m	m	NA	AT5G24655,AT3G49570,AT5G24660	Bradi3g30730,Bradi3g02810	LOC_Os10g36610,LOC_Os02g03710,LOC_Os10g36580	LOC105043574,LOC105033496,LOC105033495	LOC103720864,LOC103720865,LOC103708502	Ma01_g10090,Ma01_g10040,Ma05_g22280
518	1	m	m	m	m	m	m	Dr10255	AT4G35270,AT1G76350,AT1G20640	Bradi1g76340,Bradi4g37147	LOC_Os09g37710,LOC_Os03g03900	LOC105042657,LOC105055221	LOC103701119,LOC103723573	Ma03_g15290,Ma05_g21510,Ma11_g20740
519	0	0	1	1	0	0	0	NA	NA	Bradi4g22017	LOC_Os11g11940	NA	NA	NA
520	0	1	1	m	1	1	1	NA	AT5G19910	Bradi3g33620	LOC_Os07g07020,LOC_Os10g41450	LOC105043784	LOC103710781	Ma02_g12230
521	0	0	1	1	0	0	0	NA	NA	Bradi3g07480	LOC_Os02g10000	NA	NA	NA
522	0	1	m	1	0	1	0	NA	AT5G45450	Bradi3g50267,Bradi5g21270	LOC_Os02g43410	NA	LOC103699360	NA
523	0	0	1	1	0	0	0	NA	NA	Bradi2g02170	LOC_Os01g04080	NA	NA	NA
524	m	1	m	m	m	m	m	Dr06002,Dr01033	AT1G47720	Bradi1g14690,Bradi1g14220	LOC_Os03g43420,LOC_Os03g41530	LOC105059998,LOC105046558,LOC105055843	LOC103709226,LOC103699568	Ma09_g10310,Ma07_g00640
525	0	0	1	1	0	0	0	NA	NA	Bradi1g58580	LOC_Os07g05940	NA	NA	NA
526	0	1	1	m	m	1	m	NA	AT4G04580	Bradi1g32370	LOC_Os02g07170,LOC_Os06g45890	LOC105049224,LOC105059849	LOC103722366	Ma07_g03600,Ma05_g00280
527	0	0	1	1	0	0	0	NA	NA	Bradi3g48271	LOC_Os02g39260	NA	NA	NA
528	m	m	m	m	m	m	m	Dr06077,Dr06074	AT1G22540,AT1G72125	Bradi2g56347,Bradi2g24327	LOC_Os05g35650,LOC_Os01g65100	LOC105037951,LOC105051911	LOC103702658,LOC103701401	Ma09_g00400,Ma01_g23390
529	1	m	m	m	m	m	m	Dr01388	AT1G79770,AT5G25840	Bradi1g38090,Bradi2g06150	LOC_Os01g10260,LOC_Os06g36040	LOC105048066,LOC105041462	LOC103710968,LOC103710281	Ma02_g17410,Ma07_g09320
530	0	1	1	m	1	1	1	NA	AT5G11770	Bradi2g48410	LOC_Os05g45730,LOC_Os01g52214	LOC105047316	LOC103711190	Ma01_g05190
531	1	1	m	m	1	1	1	Dr11133	AT3G44150	Bradi1g06360,Bradi1g13670	LOC_Os03g44560,LOC_Os03g57320	LOC105034308	LOC103705763	Ma10_g28820
532	1	1	m	m	0	0	0	Dr14354	AT3G04500	Bradi3g49130,Bradi3g12840	LOC_Os08g45240,LOC_Os02g40900	NA	NA	NA
533	1	1	1	1	1	1	m	Dr17249	AT3G13060	Bradi3g42640	LOC_Os08g44200	LOC105050426	LOC103707047	Ma04_g12480,Ma04_g04640
534	1	1	1	1	0	0	0	Dr04712	AT5G58230	Bradi1g13930	LOC_Os03g43890	NA	NA	NA
535	0	0	1	1	0	0	1	NA	NA	Bradi1g21890	LOC_Os07g41590	NA	NA	Ma11_g05930
536	m	m	m	m	m	m	m	Dr15023,Dr15020	AT3G63110,AT5G19040	Bradi1g54060,Bradi4g27861,Bradi2g13410,Bradi1g04580	LOC_Os03g24240,LOC_Os07g11050,LOC_Os03g59570,LOC_Os05g24660	LOC105060472,LOC105052792,LOC105057772	LOC103708034,LOC103705113,LOC103699860,LOC103718073	Ma05_g16300,Ma03_g08960,Ma02_g01990
537	1	1	1	1	1	1	1	Dr15345	AT5G52190	Bradi5g18670	LOC_Os04g48020	LOC105054115	LOC103707699	Ma05_g13620
538	1	1	1	1	1	1	1	Dr18637	AT1G72640	Bradi1g60100	LOC_Os03g29730	LOC105056453	LOC103713629	Ma10_g17680
539	m	m	m	m	m	m	m	Dr11201,Dr11200,Dr00952	AT5G18210,AT3G03980,AT4G13180	Bradi1g56790,Bradi1g56160,Bradi1g47226,Bradi1g47240,Bradi1g08697	LOC_Os07g07440,LOC_Os03g53690,LOC_Os10g31780,LOC_Os07g07450,LOC_Os06g08600,LOC_Os07g37420	LOC105035074,LOC105057927,LOC105042280,LOC105042279,LOC105034507,LOC105035520	LOC103711285,LOC103723445,LOC103711261,LOC103718360,LOC103711262,LOC103708214,LOC103723044	Ma08_g20550,Ma08_g04460,Ma07_g01480,Ma06_g25950,Ma06_g25940
540	1	1	1	1	1	1	1	Dr16540	AT2G23820	Bradi3g05900	LOC_Os02g08260	LOC105031984	LOC103709799	Ma01_g19040
541	0	0	1	1	0	0	0	NA	NA	Bradi4g22548	LOC_Os01g25160	NA	NA	NA
542	0	0	1	1	0	0	0	NA	NA	Bradi2g62150	LOC_Os01g74152	NA	NA	NA
543	0	1	1	1	0	1	m	NA	AT1G12030	Bradi3g53601	LOC_Os02g48850	NA	LOC103713613	Ma10_g31500,Ma03_g03790
544	0	0	1	1	1	1	0	NA	NA	Bradi3g43210	LOC_Os02g26940	LOC105041547	LOC103704409	NA
545	1	1	1	1	1	1	1	Dr16288	AT1G79260	Bradi2g46570	LOC_Os01g48760	LOC105042476	LOC103715590	Ma02_g11130
546	1	1	1	1	1	1	1	Dr16228	AT2G33760	Bradi2g50550	LOC_Os12g08140	LOC105043669	LOC103721708	Ma04_g20460
547	0	0	1	1	0	0	0	NA	NA	Bradi2g07610	LOC_Os06g36240	NA	NA	NA
548	0	1	1	m	1	1	0	NA	ATCG00300	Bradi1g78086	LOC_Os02g24628,LOC_Os10g21214,LOC_Os04g16876,LOC_Os01g58038	psbZ	psbZ	NA
549	1	1	m	m	m	m	m	Dr17179	AT1G15080	Bradi4g27810,Bradi3g22020	LOC_Os08g27040,LOC_Os09g13870	LOC105041275,LOC105047043	LOC103713996,LOC103709285	Ma03_g01340,Ma06_g03080,Ma05_g09710
550	0	1	1	1	0	1	m	NA	AT5G43260	Bradi3g44010	LOC_Os02g30320	NA	LOC103715847	Ma09_g01440,Ma06_g22140,Ma03_g17520
551	0	0	1	1	0	0	0	NA	NA	Bradi5g09880	LOC_Os11g40430	NA	NA	NA
552	0	0	1	1	0	0	0	NA	NA	Bradi1g05890	LOC_Os04g01310	NA	NA	NA
553	0	0	1	1	0	0	0	NA	NA	Bradi1g52431	LOC_Os04g58050	NA	NA	NA
554	1	1	1	1	1	1	1	Dr01824	AT3G08980	Bradi1g75200	LOC_Os03g05430	LOC105043031	LOC103721635	Ma05_g21890
555	0	0	1	1	0	0	0	NA	NA	Bradi2g27300	LOC_Os01g06060	NA	NA	NA
556	1	1	1	1	1	1	1	Dr12730	AT2G40700	Bradi2g39180	LOC_Os05g01990	LOC105044387	LOC103703510	Ma07_g19430
557	1	1	1	1	1	1	1	Dr08573	AT1G62780	Bradi5g02260	LOC_Os04g01540	LOC105043266	LOC103703539	Ma11_g21030
558	0	0	1	1	0	0	0	NA	NA	Bradi1g47107	LOC_Os06g08690	NA	NA	NA
559	m	m	m	m	m	m	m	Dr11019,Dr08798,Dr08369,Dr11639	AT3G60280,AT1G22480,AT1G72230,AT2G32300,AT3G60270	Bradi4g32690,Bradi3g58560,Bradi1g56570,Bradi4g05260,Bradi4g05250,Bradi1g45710,Bradi3g50410,Bradi1g06130,Bradi1g06020,Bradi1g59510,Bradi2g52050	LOC_Os08g04340,LOC_Os02g43660,LOC_Os03g57740,LOC_Os02g52180,LOC_Os07g01440,LOC_Os07g07170,LOC_Os01g57690,LOC_Os06g11490	LOC105059237,LOC105052339,LOC105043759,LOC105058457,LOC105035851	LOC103718736,LOC103714900,LOC103707029,LOC103713606,LOC103709965,LOC103696576	Ma06_g02270,Ma03_g06590,Ma09_g14400,Ma09_g11630,Ma05_g16820,Ma09_g11580,Ma05_g02650,Ma05_g02660
560	1	1	m	1	m	m	1	Dr13489	AT1G47200	Bradi1g70610,Bradi1g22800	LOC_Os03g11060	LOC105057999,LOC105056140	LOC103707407,LOC103705245	Ma04_g14240
561	0	0	1	1	0	0	0	NA	NA	Bradi1g02410	LOC_Os03g62230	NA	NA	NA
562	0	0	1	1	0	0	0	NA	NA	Bradi1g46100	LOC_Os06g10820	NA	NA	NA
563	0	0	1	1	0	0	0	NA	NA	Bradi2g06620	LOC_Os01g11054	NA	NA	NA
564	0	0	1	1	0	0	0	NA	NA	Bradi2g54367	LOC_Os01g62010	NA	NA	NA
565	1	1	1	1	1	m	m	Dr10618	AT5G67350	Bradi1g22900	LOC_Os07g40040	LOC105032506	LOC103719795,LOC103705265	Ma06_g26440,Ma03_g31380,Ma07_g27840
566	1	1	m	m	0	0	0	Dr07076	AT1G75130	Bradi2g25700,Bradi2g25710	LOC_Os05g33600,LOC_Os05g33590	NA	NA	NA
567	1	m	m	m	m	m	1	Dr04376	AT4G02330,AT2G47550	Bradi2g27930,Bradi2g11850	LOC_Os01g20980,LOC_Os05g29790	LOC105057449,LOC105036866	LOC103707312,LOC103711415	Ma11_g18960
568	0	0	1	1	0	0	0	NA	NA	Bradi3g04187	LOC_Os02g05930	NA	NA	NA
569	0	0	1	1	0	0	0	NA	NA	Bradi3g22770	LOC_Os10g10270	NA	NA	NA
570	0	1	1	1	1	m	1	NA	AT2G36930	Bradi3g12640	LOC_Os08g45040	LOC105059123	LOC103706999,LOC103714887	Ma01_g01860
571	1	1	1	1	0	0	0	Dr21689	AT1G21750	Bradi4g23180	LOC_Os11g09280	NA	NA	NA
572	0	0	1	1	1	1	1	NA	NA	Bradi3g21944	LOC_Os08g27100	LOC105045573	LOC103712776	Ma01_g16570
573	0	1	1	1	0	1	m	NA	AT5G27690	Bradi2g35700	LOC_Os05g05820	NA	LOC103715100	Ma02_g04230,Ma09_g31510
574	1	1	1	1	1	m	1	Dr13245	AT1G80750	Bradi3g41850	LOC_Os08g42920	LOC105041729	LOC103697086,LOC103701540	Ma02_g02560
575	0	1	1	1	1	1	1	NA	AT4G16563	Bradi5g16870	LOC_Os04g45270	LOC105043867	LOC103705126	Ma11_g04120
576	1	1	1	1	m	m	1	Dr06852	AT5G18970	Bradi2g25960	LOC_Os05g33220	LOC105060425,LOC105057794	LOC103723608,LOC103713635	Ma08_g05900
577	1	1	1	1	m	m	1	Dr09191	AT5G01010	Bradi2g30810	LOC_Os05g24020	LOC105044884,LOC105057244	LOC103709697,LOC103702180	Ma03_g09430
578	m	m	m	m	m	m	m	Dr17033,Dr05386	AT1G76380,AT1G20670	Bradi1g76370,Bradi4g37197	LOC_Os09g37760,LOC_Os03g03870	LOC105055227,LOC105034797,LOC105042663	LOC103723982,LOC103723222,LOC103720915,LOC103713172	Ma04_g11760,Ma11_g01300
579	0	0	1	1	0	0	0	NA	NA	Bradi1g06691	LOC_Os03g56944	NA	NA	NA
580	0	0	1	1	0	0	0	NA	NA	Bradi3g19670	LOC_Os08g17500	NA	NA	NA
581	1	1	1	1	m	m	m	Dr01580	AT4G38510	Bradi2g47980	LOC_Os01g51380	LOC105061427,LOC105047670	LOC103720190,LOC103720538	Ma07_g08930,Ma08_g05390
582	1	1	1	1	m	m	1	Dr06029	AT2G14820	Bradi1g14770	LOC_Os03g41350	LOC105058056,LOC105034070	LOC103709133,LOC103697253	Ma02_g15280
583	m	m	1	1	m	m	1	Dr01980,Dr01981	AT3G29250,AT3G29260,AT2G47140	Bradi1g02790	LOC_Os03g61740	LOC105040023,LOC105040145	LOC103713465,LOC103723725	Ma11_g12820
584	1	1	1	1	m	m	m	Dr10097	AT3G10330	Bradi4g36290	LOC_Os09g36440	LOC105044122,LOC105055048	LOC103706351,LOC103706134	Ma07_g11610,Ma02_g16500
585	m	1	1	1	1	1	1	Dr08557,Dr10087	AT1G75710	Bradi5g01872	LOC_Os04g02510	LOC105044151	LOC103719889	Ma11_g00720
586	1	1	m	1	m	m	1	Dr08045	AT4G24740	Bradi4g38310,Bradi3g47730,Bradi2g11640	LOC_Os12g27520	LOC105052966,LOC105038757,LOC105049555	LOC103719829,LOC103704950,LOC103712277	Ma11_g25000
587	1	1	m	1	1	1	m	Dr01271	AT3G16270	Bradi2g09000,Bradi2g07860	LOC_Os01g13160	LOC105048325	LOC103718247	Ma03_g03180,Ma02_g21720
588	0	1	1	1	0	1	1	NA	AT1G31335	Bradi1g06830	LOC_Os03g56782	NA	LOC103705415	Ma04_g34870
589	1	1	1	1	1	1	1	Dr10303	AT3G55510	Bradi4g01080	LOC_Os12g06610	LOC105033264	LOC103709841	Ma04_g38480
590	m	m	m	m	m	m	m	Dr04184,Dr13183	AT3G48530,AT1G69800	Bradi2g44467,Bradi5g07750,Bradi2g42080	LOC_Os01g44250,LOC_Os01g40420,LOC_Os04g31340	LOC105054802,LOC105049684,LOC105047218,LOC105032440	LOC103715018,LOC103707871,LOC103724143,LOC103722552	Ma03_g20440,Ma07_g25350,Ma01_g22870,Ma02_g10890
591	0	0	1	m	m	m	m	NA	NA	Bradi2g27680	LOC_Os01g32460,LOC_Os05g30500	LOC105034154,LOC105045038	LOC103722089,LOC103717093	Ma01_g06430,Ma01_g16520,Ma01_g05420,Ma04_g00690
592	0	0	1	1	1	1	0	NA	NA	Bradi1g68560	LOC_Os03g13614	LOC105058685	LOC103705818	NA
593	0	0	1	1	0	0	0	NA	NA	Bradi3g36090	LOC_Os08g32610	NA	NA	NA
594	1	m	m	m	m	m	m	Dr19509	AT5G54110,AT4G21450	Bradi3g14790,Bradi1g24850	LOC_Os07g37270,LOC_Os08g04620	LOC105052682,LOC105032180,LOC105032726	LOC103723500,LOC103709882,LOC103717317	Ma08_g33440,Ma04_g30310
595	1	1	1	1	1	1	1	Dr05702	AT1G18030	Bradi4g27880	LOC_Os09g14540	LOC105047324	LOC103705640	Ma09_g22220
596	1	1	1	1	1	1	1	Dr11482	AT2G12550	Bradi5g23760	LOC_Os04g55150	LOC105034246	LOC103715908	Ma06_g32360
597	1	m	m	m	m	m	m	Dr03730	AT5G65870,AT3G49780,AT2G22860,AT1G13590	Bradi4g16320,Bradi1g57531,Bradi1g69220	LOC_Os03g12990,LOC_Os11g35310,LOC_Os03g47230,LOC_Os07g03200	LOC105051228,LOC105060059	LOC103707517,LOC103712283	Ma09_g26860,Ma03_g16010,Ma10_g09340,Ma05_g08550,Ma03_g26990
598	0	1	m	m	0	1	1	NA	AT1G52827	Bradi2g04895,Bradi2g34048,Bradi1g51164	LOC_Os06g05120,LOC_Os01g08300	NA	LOC103704363	Ma07_g08500
599	0	0	1	1	0	0	0	NA	NA	Bradi5g07705	LOC_Os04g31250	NA	NA	NA
600	1	m	m	m	m	m	m	Dr02282	AT5G27290,AT2G21960,AT1G54680	Bradi5g23437,Bradi2g13210	LOC_Os04g54640,LOC_Os01g28540	LOC105059926,LOC105056527	LOC103703506,LOC103719691	Ma03_g25060,Ma09_g08660
601	1	1	1	1	1	1	1	Dr04411	AT3G62390	Bradi1g64470	LOC_Os03g19470	LOC105045029	LOC103700978	Ma11_g19130
602	0	0	1	1	0	0	0	NA	NA	Bradi1g57000	LOC_Os03g44740	NA	NA	NA
603	0	0	1	1	0	0	0	NA	NA	Bradi1g43860	LOC_Os06g15600	NA	NA	NA
604	m	1	1	1	m	m	m	Dr09970,Dr07425	AT3G24120	Bradi4g27607	LOC_Os09g12750	LOC105060478,LOC105034576	LOC103710657,LOC103698391	Ma01_g09750,Ma09_g01710,Ma03_g11710
605	0	0	1	1	0	0	0	NA	NA	Bradi1g13380	LOC_Os01g73080	NA	NA	NA
606	0	0	1	1	1	1	1	NA	NA	Bradi2g41180	LOC_Os01g37800	LOC105037971	LOC103712942	Ma07_g25710
607	1	m	m	m	m	1	m	Dr03203	AT4G31310,AT2G24390	Bradi3g03420,Bradi1g34350	LOC_Os06g48960,LOC_Os02g04800	LOC105049279,LOC105036945	LOC103713127	Ma08_g25470,Ma09_g13570
608	1	1	1	1	1	1	m	Dr08861	AT1G44575	Bradi2g56260	LOC_Os01g64960	LOC105037935	LOC103702676	Ma07_g24600,Ma01_g10240
609	m	1	1	1	1	m	1	Dr19947,Dr00870	AT4G31460	Bradi1g25420	LOC_Os07g36090	LOC105052418	LOC103696313,LOC103709972	Ma01_g03860
610	1	1	1	1	1	1	1	Dr14806	AT4G24490	Bradi1g32580	LOC_Os06g46380	LOC105051289	LOC103696351	Ma05_g28970
611	0	0	1	1	0	0	0	NA	NA	Bradi3g00480	LOC_Os02g01280	NA	NA	NA
612	1	1	1	1	1	1	1	Dr17693	AT1G06060	Bradi2g51550	LOC_Os01g56820	LOC105046390	LOC103712020	Ma06_g06100
613	1	1	1	1	1	1	1	Dr16658	AT5G30510	Bradi1g64130	LOC_Os03g20100	LOC105044970	LOC103701027	Ma09_g15950
614	0	0	1	1	0	0	0	NA	NA	Bradi1g33670	LOC_Os06g47910	NA	NA	NA
615	1	m	m	m	0	0	0	Dr01537	AT4G15550,AT1G05560,AT1G05530	Bradi2g05050,Bradi1g37030,Bradi2g12347,Bradi1g37050	LOC_Os02g10880,LOC_Os06g39330,LOC_Os06g39270,LOC_Os01g08440	NA	NA	NA
616	m	m	m	m	m	m	m	Dr12814,Dr15989	AT5G03040,AT3G52290	Bradi2g54170,Bradi2g37980	LOC_Os05g03190,LOC_Os01g61720	LOC105045815,LOC105057060,LOC105044647	LOC103706656,LOC103708788,LOC103702870	Ma10_g13430,Ma07_g24160,Ma03_g18920
617	0	0	1	1	0	0	0	NA	NA	Bradi1g57778	LOC_Os02g28050	NA	NA	NA
618	0	0	1	1	0	0	0	NA	NA	Bradi1g61130	LOC_Os03g26200	NA	NA	NA
619	m	1	m	m	m	m	1	Dr21124,Dr07387	AT1G51130	Bradi3g06970,Bradi1g35930	LOC_Os06g41380,LOC_Os02g10090	LOC105061232,LOC105050480	LOC103720259,LOC103702289	Ma04_g09310
620	0	1	1	1	1	1	m	NA	AT2G39960	Bradi5g10990	LOC_Os04g36859	LOC105053092	LOC103703284	Ma05_g25550,Ma07_g19860
621	1	1	1	1	m	m	1	Dr19399	AT4G33410	Bradi3g42950	LOC_Os10g25360	LOC105054873,LOC105059041	LOC103698580,LOC103705534	Ma01_g10690
622	0	1	1	1	1	1	1	NA	AT1G25375	Bradi2g02250	LOC_Os01g04200	LOC105048409	LOC103723597	Ma07_g11710
623	0	1	1	1	0	0	0	NA	AT4G35190	Bradi4g37070	LOC_Os09g37540	NA	NA	NA
624	1	m	m	m	m	1	1	Dr12301	AT3G21480,AT4G03130	Bradi2g36210,Bradi2g60357	LOC_Os01g71256,LOC_Os05g05440	LOC105039817,LOC105045333	LOC103722803	Ma01_g19350
625	0	m	1	1	1	1	1	NA	AT2G29680,AT1G07270	Bradi2g55320	LOC_Os01g63710	LOC105057811	LOC103704039	Ma06_g35730
626	1	1	1	1	1	1	1	Dr00406	AT5G51010	Bradi4g17260	LOC_Os11g32500	LOC105051106	LOC103712398	Ma10_g12370
627	1	1	1	1	1	1	1	Dr12530	AT3G15410	Bradi3g56757	LOC_Os02g58030	LOC105055504	LOC103716191	Ma04_g04380
628	1	m	1	1	1	0	1	Dr06816	AT3G63080,AT2G48150	Bradi1g61930	LOC_Os03g24380	LOC105057765	NA	Ma05_g07650
629	0	1	1	1	1	1	1	NA	AT5G19630	Bradi3g53390	LOC_Os02g48590	LOC105061236	LOC103720258	Ma09_g18700
630	0	1	1	1	1	1	1	NA	AT5G16420	Bradi1g49460	LOC_Os06g03530	LOC105054625	LOC103719072	Ma09_g08510
631	1	1	1	1	1	1	1	Dr17019	AT1G50710	Bradi3g01730	LOC_Os02g02690	LOC105055203	LOC103701092	Ma10_g08390
632	0	0	1	1	0	0	0	NA	NA	Bradi3g57311	LOC_Os02g53660	NA	NA	NA
633	1	1	1	1	1	m	1	Dr04732	AT1G17210	Bradi1g06480	LOC_Os03g57160	LOC105046736	LOC103723898,LOC103710516	Ma10_g28780
634	0	0	1	1	0	0	0	NA	NA	Bradi4g42770	LOC_Os11g05140	NA	NA	NA
635	0	0	1	1	0	0	0	NA	NA	Bradi5g21300	LOC_Os04g52120	NA	NA	NA
636	0	1	1	m	m	m	m	NA	AT3G03660	Bradi1g63680	LOC_Os07g48560,LOC_Os03g20910	LOC105057273,LOC105044918	LOC103709658,LOC103701110	Ma03_g09320,Ma10_g12990,Ma06_g17450
637	1	1	1	1	1	1	1	Dr19932	AT2G40460	Bradi2g30380	LOC_Os05g27010	LOC105044788	LOC103702104	Ma03_g09660
638	1	1	1	1	0	0	0	Dr10806	AT4G19170	Bradi3g52680	LOC_Os02g47510	NA	NA	NA
639	1	1	1	1	1	1	1	Dr01897	AT4G28600	Bradi3g28490	LOC_Os10g33290	LOC105044208	LOC103716254	Ma11_g02470
640	1	1	1	1	1	1	1	Dr04573	AT1G30825	Bradi1g76356	LOC_Os01g46580	LOC105039121	LOC103713343	Ma05_g09140
641	1	1	1	1	1	1	1	Dr13322	AT1G22620	Bradi3g13330	LOC_Os08g01750	LOC105045160	LOC103717168	Ma00_g03390
642	1	1	m	m	m	m	m	Dr03163	AT3G03740	Bradi1g56500,Bradi1g06070	LOC_Os07g07270,LOC_Os03g57854	LOC105042475,LOC105044961	LOC103722809,LOC103706933	Ma05_g08670,Ma07_g28840
643	1	1	1	1	1	1	1	Dr16502	AT3G23100	Bradi1g09187	LOC_Os03g53000	LOC105053440	LOC103697127	Ma04_g11140
644	1	1	1	m	1	1	1	Dr04377	AT5G14600	Bradi5g04790	LOC_Os04g25990,LOC_Os04g25360	LOC105057445	LOC103695998	Ma03_g08350
645	1	1	1	1	1	1	1	Dr10696	AT5G64320	Bradi3g24450	LOC_Os10g22370	LOC105056202	LOC103713375	Ma04_g03610
646	0	m	m	m	m	m	m	NA	AT5G47060,AT2G44670,AT4G17670	Bradi5g19660,Bradi5g19610,Bradi1g35140,Bradi5g19605,Bradi5g19600,Bradi3g52016	LOC_Os04g49660,LOC_Os02g46190,LOC_Os06g50080,LOC_Os04g49680,LOC_Os04g49620,LOC_Os04g49650	LOC105055036,LOC105053907,LOC105059598	LOC103710804,LOC103704626,LOC103706359	Ma07_g05750,Ma08_g15480,Ma04_g18380,Ma11_g21450,Ma02_g12200
647	1	1	m	m	m	0	1	Dr23352	AT5G55530	Bradi1g71590,Bradi1g23257	LOC_Os07g39620,LOC_Os03g09840	LOC105056200,LOC105035990	NA	Ma01_g16230
648	1	1	1	1	m	m	1	Dr09367	AT1G28240	Bradi2g19580	LOC_Os01g19870	LOC105040886,LOC105047426	LOC103708934,LOC103720176	Ma04_g02650
649	1	1	1	1	m	m	1	Dr14977	AT3G57300	Bradi1g62320	LOC_Os03g22900	LOC105057676,LOC105045339	LOC103722835,LOC103714686	Ma08_g00150
650	1	1	m	m	m	m	m	Dr00755	AT4G08980	Bradi3g58610,Bradi1g45630	LOC_Os02g52130,LOC_Os06g11630	LOC105058436,LOC105056787	LOC103696253,LOC103707947	Ma03_g06490,Ma06_g32130
651	m	m	m	m	m	m	m	Dr00016,Dr10811,Dr07582,Dr00006	AT2G43280,AT4G38180,AT3G59470	Bradi4g21230,Bradi1g13310,Bradi4g29936,Bradi3g16121,Bradi1g20830	LOC_Os03g50900,LOC_Os07g42400,LOC_Os03g45300,LOC_Os03g08370,LOC_Os08g06930	LOC105051648,LOC105035670,LOC105035030,LOC105034306,LOC105056694,LOC105038246	LOC103712999,LOC103698076,LOC103703991,LOC103703091,LOC103702292	Ma10_g17810,Ma01_g01350,Ma07_g11240,Ma09_g09650,Ma07_g04960
652	1	1	1	1	m	1	m	Dr04930	AT5G06760	Bradi2g33170	LOC_Os08g23870	LOC105050476,LOC105061228	LOC103702286	Ma01_g12890,Ma08_g26280,Ma08_g26300
653	0	0	m	m	1	1	m	NA	NA	Bradi1g77660,Bradi5g17200	LOC_Os03g02280,LOC_Os04g45834	LOC105054085	LOC103699742	Ma05_g10330,Ma04_g23860,Ma04_g31330
654	0	0	1	1	0	0	0	NA	NA	Bradi2g04620	LOC_Os01g07920	NA	NA	NA
655	m	1	1	1	m	m	m	Dr02494,Dr09925	AT4G13940	Bradi4g19457	LOC_Os11g26850	LOC105038875,LOC105032394,LOC105034922	LOC103710610,LOC103717175	Ma08_g16380,Ma09_g01600
656	1	0	1	1	1	1	m	Dr06187	NA	Bradi1g23390	LOC_Os01g34790	LOC105044958	LOC103713948	Ma03_g30150,Ma09_g22440
657	m	1	m	m	m	m	1	Dr04227,Dr01437	AT1G17720	Bradi1g37760,Bradi3g08400	LOC_Os02g13110,LOC_Os06g36770	LOC105048004,LOC105040475,LOC105047315,LOC105042793	LOC103709550,LOC103721824	Ma06_g07100
658	0	0	1	1	0	0	0	NA	NA	Bradi1g55790	LOC_Os07g07910	NA	NA	NA
659	1	1	1	1	1	1	1	Dr18754	AT5G04900	Bradi1g13420	LOC_Os03g45194	LOC105035618	LOC103697059	Ma02_g04990
660	1	1	1	1	1	1	1	Dr13740	AT2G02500	Bradi2g57260	LOC_Os01g66360	LOC105034194	LOC103706740	Ma07_g25100
661	1	1	1	1	1	1	1	Dr06900	AT5G62930	Bradi2g13430	LOC_Os10g33690	LOC105058819	LOC103723536	Ma11_g06300
662	1	1	1	1	1	1	1	Dr07823	AT3G56810	Bradi1g64030	LOC_Os03g20350	LOC105035300	LOC103698847	Ma06_g10080
663	0	0	1	1	0	0	0	NA	NA	Bradi1g33070	LOC_Os06g46970	NA	NA	NA
664	1	1	1	1	1	1	1	Dr02591	AT3G19440	Bradi4g08187	LOC_Os09g01620	LOC105061004	LOC103723644	Ma04_g06180
665	1	m	1	1	1	1	1	Dr14368	AT5G64430,AT5G09620	Bradi3g54940	LOC_Os02g56480	LOC105032937	LOC103706935	Ma04_g25460
666	0	1	m	m	m	m	m	NA	AT3G12500	Bradi2g47210,Bradi1g29887	LOC_Os06g51050,LOC_Os06g51060,LOC_Os05g33130	LOC105059690,LOC105059691	LOC103723070,LOC103723078	Ma03_g28030,Ma03_g28020
667	0	0	1	1	0	0	1	NA	NA	Bradi1g20370	LOC_Os07g43940	NA	NA	Ma03_g30770
668	m	m	m	m	m	m	m	Dr18642,Dr13739	AT3G42790,AT1G14510,AT5G26210	Bradi2g25120,Bradi2g57280,Bradi1g21740,Bradi4g21040	LOC_Os05g34640,LOC_Os11g14010,LOC_Os07g41740,LOC_Os01g66420	LOC105056465,LOC105051552,LOC105034646,LOC105034193	LOC103720819,LOC103706091,LOC103706696,LOC103701610,LOC103712845	Ma10_g16340,Ma07_g03000,Ma08_g32590,Ma01_g21230,Ma03_g18140,Ma08_g31130
669	0	1	1	1	1	1	1	NA	AT1G70630	Bradi2g19997	LOC_Os05g43810	LOC105036137	LOC103696294	Ma01_g22450
670	1	1	1	1	1	1	1	Dr08005	AT3G29390	Bradi1g70000	LOC_Os03g11520	LOC105056097	LOC103710327	Ma06_g26340
671	1	1	1	1	1	1	1	Dr01985	AT3G17300	Bradi4g04406	LOC_Os12g37850	LOC105040011	LOC103722669	Ma08_g06090
672	0	1	m	m	1	1	m	NA	AT2G26040	Bradi1g37810,Bradi3g08580	LOC_Os06g36670,LOC_Os02g13330	LOC105048010	LOC103709545	Ma07_g09130,Ma10_g27910
673	1	m	m	m	m	1	m	Dr12012	AT1G08700,AT2G29900	Bradi1g14960,Bradi2g10480	LOC_Os01g16930,LOC_Os03g40700	LOC105046657,LOC105035124	LOC103704475	Ma05_g07460,Ma04_g29950
674	1	m	1	1	m	m	m	Dr09762	AT1G70730,AT1G23190	Bradi1g11440	LOC_Os03g50480	LOC105048493,LOC105042097	LOC103695864,LOC103701107	Ma08_g31340,Ma02_g08630
675	1	1	1	1	1	1	1	Dr01743	AT5G52220	Bradi4g27627	LOC_Os09g12780	LOC105042863	LOC103712107	Ma07_g02420
676	1	1	1	1	1	m	1	Dr24397	AT1G26460	Bradi1g22510	LOC_Os07g40800	LOC105055974	LOC103709240,LOC103708246	Ma01_g07080
677	1	1	1	1	1	1	1	Dr20424	AT1G34110	Bradi1g37190	LOC_Os06g38990	LOC105047914	LOC103704885	Ma02_g17590
678	0	1	1	1	1	1	1	NA	AT4G08455	Bradi1g53140	LOC_Os07g15490	LOC105037169	LOC103702610	Ma08_g32860
679	1	1	1	1	m	m	1	Dr19955	AT1G65650	Bradi3g55860	LOC_Os02g57630	LOC105049205,LOC105034118	LOC103715643,LOC103710351	Ma03_g00010
680	0	0	1	1	0	0	0	NA	NA	Bradi2g41265	LOC_Os01g28230	NA	NA	NA
681	0	0	1	1	0	0	0	NA	NA	Bradi1g17860	LOC_Os07g48030	NA	NA	NA
682	1	m	m	m	m	m	m	Dr09982	AT5G14480,AT3G27540	Bradi5g13460,Bradi3g47640	LOC_Os02g38160,LOC_Os04g40150	LOC105051251,LOC105038775	LOC103723158,LOC103695946	Ma10_g16830,Ma08_g29090
683	1	1	1	1	1	1	1	Dr14394	AT1G04130	Bradi1g08510	LOC_Os03g53910	LOC105042401	LOC103707280	Ma03_g26820
684	m	m	m	m	m	m	m	Dr16516,Dr08000	AT1G18650,AT5G08000	Bradi2g50750,Bradi1g22290,Bradi1g08230	LOC_Os03g54910,LOC_Os01g55820,LOC_Os07g40940	LOC105058073,LOC105036399,LOC105046653,LOC105033155	LOC103710258,LOC103704468,LOC103714539	Ma01_g20970,Ma09_g06880,Ma04_g39300,Ma04_g29930,Ma04_g24250
685	0	1	1	1	1	m	1	NA	AT4G05070	Bradi5g23135	LOC_Os04g54210	LOC105052684	LOC103709885,LOC103723503	Ma06_g20460
686	1	1	m	m	1	1	m	Dr06325	AT5G23450	Bradi5g17160,Bradi3g30830	LOC_Os10g37280,LOC_Os04g45800	LOC105054074	LOC103722051	Ma04_g19940,Ma04_g23900
687	0	0	1	1	0	0	0	NA	NA	Bradi4g28057	LOC_Os11g33300	NA	NA	NA
688	1	m	1	1	m	1	m	Dr14689	AT3G53030,AT3G44850	Bradi1g08660	LOC_Os03g53720	LOC105042267,LOC105053267	LOC103706906	Ma08_g04490,Ma08_g27430
689	0	0	1	1	0	1	1	NA	NA	Bradi3g40221	LOC_Os08g40190	NA	LOC103713867	Ma07_g22140
690	0	1	1	1	1	1	1	NA	AT3G19184	Bradi1g45517	LOC_Os06g09420	LOC105045736	LOC103705930	Ma06_g07830
691	0	0	1	1	0	0	0	NA	NA	Bradi3g26206	LOC_Os01g27300	NA	NA	NA
692	1	1	1	1	m	m	1	Dr08805	AT4G17040	Bradi2g10278	LOC_Os01g16530	LOC105048943,LOC105047206	LOC103712677,LOC103713236	Ma09_g24930
693	1	1	m	m	m	m	m	Dr00730	AT4G33520	Bradi3g38790,Bradi1g60840	LOC_Os03g27040,LOC_Os08g37950	LOC105056821,LOC105048622	LOC103716112,LOC103701755	Ma07_g12460,Ma05_g18750
694	m	1	1	1	1	m	1	Dr16405,Dr17616	AT3G54670	Bradi3g12830	LOC_Os05g41750	LOC105055686	LOC103716559,LOC103718274	Ma05_g23830
695	m	1	m	m	m	m	m	Dr03770,Dr12863	AT2G15760	Bradi3g58180,Bradi1g21097	LOC_Os07g42740,LOC_Os02g52380	LOC105041391,LOC105058510	LOC103710985,LOC103711986	Ma10_g30080,Ma07_g20350,Ma10_g19330
696	m	1	1	1	m	m	m	Dr11264,Dr09840	AT3G26990	Bradi2g59297	LOC_Os01g70060	LOC105051032,LOC105048967,LOC105061413	LOC103708102,LOC103707837,LOC103717469	Ma08_g17500,Ma10_g07090,Ma04_p16310
697	0	0	1	1	0	0	0	NA	NA	Bradi1g03000	LOC_Os03g61590	NA	NA	NA
698	1	1	1	1	m	1	m	Dr01695	AT1G20180	Bradi1g60930	LOC_Os06g50410	LOC105059729,LOC105055319	LOC103718927	Ma07_g19080,Ma02_g05470
699	1	1	1	1	1	1	1	Dr09883	AT4G24880	Bradi2g03710	LOC_Os01g01130	LOC105034202	LOC103696408	Ma06_g29400
700	1	1	1	1	1	1	m	Dr00537	AT1G63850	Bradi3g02087	LOC_Os04g49060	LOC105054221	LOC103719662	Ma04_g23460,Ma05_g10010
701	0	0	1	1	0	0	0	NA	NA	Bradi3g21471	LOC_Os02g49670	NA	NA	NA
702	0	0	1	1	0	0	0	NA	NA	Bradi2g04252	LOC_Os01g07430	NA	NA	NA
703	0	1	1	m	1	1	1	NA	AT2G01490	Bradi1g11130	LOC_Os05g39650,LOC_Os03g50040	LOC105041302	LOC103721394	Ma06_g04910
704	1	1	m	m	m	m	m	Dr01080	AT1G08800	Bradi1g74135,Bradi2g51510,Bradi1g05310	LOC_Os03g06890,LOC_Os01g56790,LOC_Os03g58490	LOC105053151,LOC105032650	LOC103697860,LOC103724165	Ma01_g21840,Ma04_g18370,Ma07_g01630
705	1	1	1	1	1	1	1	Dr08916	AT3G01800	Bradi5g14160	LOC_Os04g41300	LOC105038660	LOC103708535	Ma10_g16580
706	0	0	1	1	0	0	0	NA	NA	Bradi2g10692	LOC_Os01g06240	NA	NA	NA
707	1	m	m	m	m	m	m	Dr19174	AT3G06240,AT3G49980,AT2G43270,AT3G47150,AT4G12560,AT3G07870,AT3G17480,AT1G31080,AT4G17780,AT3G23880,AT5G65850,AT1G50870	Bradi4g33151,Bradi3g29200,Bradi1g18426,Bradi4g10320,Bradi3g07330,Bradi5g07810,Bradi1g11754,Bradi1g71735,Bradi3g56200,Bradi1g18430,Bradi4g29240,Bradi5g10342,Bradi3g00365,Bradi4g23565	LOC_Os12g03440,LOC_Os09g20650,LOC_Os06g07380,LOC_Os05g49400,LOC_Os10g34340,LOC_Os12g42340,LOC_Os11g03680,LOC_Os07g13890,LOC_Os02g10600,LOC_Os05g49450,LOC_Os10g03600,LOC_Os06g07390,LOC_Os09g27570	LOC105050406,LOC105041430,LOC105042522,LOC105039207,LOC105044572,LOC105041429	LOC103701671,LOC103714546,LOC103709924,LOC103709993,LOC103717972	Ma10_g19200,Ma03_g10510,Ma03_g10530
708	m	1	m	m	m	m	1	Dr13752,Dr13263	AT1G71490	Bradi3g13540,Bradi1g52620	LOC_Os08g02040,LOC_Os07g19400	LOC105036355,LOC105049791	LOC103724073,LOC103719495	Ma11_g17830
709	1	0	1	1	m	m	1	Dr04819	NA	Bradi4g27430	LOC_Os09g12230	LOC105050540,LOC105039520,LOC105039005	LOC103702343,LOC103718466,LOC103710644	Ma01_g09760
710	1	1	1	1	1	1	m	Dr12525	AT1G63610	Bradi3g60850	LOC_Os02g58650	LOC105055189	LOC103701083	Ma09_g24460,Ma01_g02590
711	1	1	1	1	1	1	1	Dr14347	AT1G04420	Bradi1g14710	LOC_Os03g41510	LOC105055687	LOC103718275	Ma04_g04800
712	0	0	1	1	0	0	0	NA	NA	Bradi4g26996	LOC_Os02g22580	NA	NA	NA
713	1	1	1	1	1	1	m	Dr19329	AT5G16620	Bradi5g10800	LOC_Os04g35900	LOC105051707	LOC103704811	Ma11_g09760,Ma08_g19180
714	1	1	1	1	1	1	1	Dr13793	AT3G03305	Bradi2g57490	LOC_Os01g66920	LOC105034298	LOC103707763	Ma07_g25290
715	1	m	m	m	m	m	m	Dr15747	AT5G42000,AT1G01230	Bradi5g18630,Bradi3g51500	LOC_Os04g47970,LOC_Os02g45180	LOC105059311,LOC105054617,LOC105054108	LOC103707707,LOC103695507	Ma10_g08700,Ma09_g21320,Ma09_g19580,Ma05_g10270
716	1	m	m	m	m	m	m	Dr06426	AT4G32870,AT2G25770	Bradi2g48630,Bradi2g32957,Bradi2g32950	LOC_Os01g52570,LOC_Os05g11250,LOC_Os05g11210	LOC105040699,LOC105040541	LOC103717847,LOC103710959,LOC103710239	Ma09_g05920,Ma06_g16310,Ma06_g16320
717	0	0	1	1	0	0	0	NA	NA	Bradi5g16760	LOC_Os07g18240	NA	NA	NA
718	m	m	m	m	m	m	m	Dr05512,Dr05511	AT2G35460,AT3G11650,AT2G35980	Bradi2g55920,Bradi2g55910,Bradi5g26610	LOC_Os01g64470,LOC_Os04g58850,LOC_Os01g64450	LOC105060420,LOC105052135	LOC103714279,LOC103700591	Ma09_g30270,Ma02_g02850
719	0	1	1	1	m	m	m	NA	AT2G38560	Bradi1g04097	LOC_Os03g60130	LOC105052312,LOC105045998	LOC103705973,LOC103706242	Ma04_g17180,Ma06_g26910
720	1	1	m	m	m	m	m	Dr21650	AT5G63320	Bradi3g47960,Bradi3g14160	LOC_Os02g38980,LOC_Os08g03360	LOC105053009,LOC105051370	LOC103714479,LOC103715874	Ma08_g08640,Ma08_g01070
721	m	m	m	1	m	1	m	Dr18356,Dr04112	AT5G40630,AT5G14360	Bradi5g13717,Bradi3g47820	LOC_Os02g38410	LOC105038737,LOC105051315,LOC105052985	LOC103714456	Ma05_g17690,Ma06_g08420
722	1	m	1	1	m	1	m	Dr03703	AT2G20835,AT1G52855	Bradi1g24640	LOC_Os07g37700	LOC105032503,LOC105032749	LOC103695802	Ma08_g03770,Ma09_g02850
723	1	1	1	1	1	1	1	Dr17477	AT5G15540	Bradi1g59325	LOC_Os07g01940	LOC105046640	LOC103704462	Ma05_g01420
724	0	0	1	1	0	0	0	NA	NA	Bradi3g53780	LOC_Os02g54780	NA	NA	NA
725	1	0	m	1	1	m	1	Dr13946	NA	Bradi1g12697,Bradi1g01970	LOC_Os03g62690	LOC105038122	LOC103716238,LOC103724263	Ma08_g32470
726	0	1	1	1	1	0	1	NA	AT3G10630	Bradi4g27470	LOC_Os09g12530	LOC105052068	NA	Ma10_g10390
727	1	1	1	1	1	1	1	Dr15962	AT2G30320	Bradi1g63050	LOC_Os03g21980	LOC105044781	LOC103702097	Ma06_g34260
728	0	0	1	m	0	0	0	NA	NA	Bradi4g20650	LOC_Os11g08430,LOC_Os11g08350	NA	NA	NA
729	m	m	m	m	m	m	m	Dr02175,Dr13624	AT5G37780,AT2G27030,AT3G50360,AT5G42900,AT4G37010,AT3G43810,AT1G66410	Bradi2g10790,Bradi2g52940,Bradi1g21070,Bradi1g64020,Bradi3g23240,Bradi1g17237,Bradi2g21460,Bradi1g72390,Bradi2g10010	LOC_Os03g08580,LOC_Os07g48780,LOC_Os10g25010,LOC_Os01g59530,LOC_Os05g41210,LOC_Os01g16240,LOC_Os03g20370,LOC_Os01g17190	LOC105041362,LOC105056377,LOC105048693,LOC105045506,LOC105032060,LOC105057903,LOC105041364,LOC105035282	LOC103722965,LOC103713163,LOC103705017,LOC103697431,LOC103718300	Ma10_g05110,Ma06_g24980,Ma11_g23450,Ma07_g23000,Ma09_g16780,Ma10_g01820,Ma06_g11660,Ma03_g09180,Ma05_g29960,Ma05_g07550,Ma03_g01660,Ma02_g01180,Ma06_g17540,Ma03_g26240
730	1	1	1	1	m	m	1	Dr06801	AT4G14240	Bradi2g26260	LOC_Os05g32850	LOC105060461,LOC105057768	LOC103696547,LOC103718061	Ma05_g24070
731	1	1	1	1	1	m	m	Dr14738	AT4G15080	Bradi4g38080	LOC_Os09g38970	LOC105039675	LOC103720167,LOC103697152	Ma08_g33810,Ma07_g03640
732	0	0	1	1	0	0	0	NA	NA	Bradi1g06241	LOC_Os03g57640	NA	NA	NA
733	1	1	1	1	1	1	1	Dr07096	AT1G12800	Bradi3g01450	LOC_Os02g02390	LOC105054818	LOC103719423	Ma01_g10780
734	0	0	1	1	0	0	0	NA	NA	Bradi2g35724	LOC_Os05g48790	NA	NA	NA
735	0	1	1	1	1	1	1	NA	AT5G05810	Bradi1g33790	LOC_Os06g48065	LOC105050820	LOC103714078	Ma03_g05060
736	0	1	1	1	m	m	m	NA	AT5G47710	Bradi4g08660	LOC_Os09g07800	LOC105050652,LOC105060542	LOC103702391,LOC103698074	Ma04_g13060,Ma02_g07360
737	1	1	1	1	1	1	m	Dr07903	AT1G78895	Bradi3g18320	LOC_Os08g12850	LOC105039342	LOC103701458	Ma11_g07690,Ma10_g07410
738	0	0	1	1	0	0	0	NA	NA	Bradi1g21040	LOC_Os07g42626	NA	NA	NA
739	0	1	1	1	1	1	1	NA	AT3G17060	Bradi1g64340	LOC_Os03g19610	LOC105045003	LOC103701137	Ma02_g20500
740	1	m	m	m	1	1	m	Dr18327	AT1G59740,AT1G33440	Bradi5g10920,Bradi4g21790	LOC_Os04g36040,LOC_Os11g12740	LOC105051695	LOC103711102	Ma06_g30820,Ma10_g11190,Ma09_g07990
741	1	1	m	m	1	1	1	Dr14860	AT1G78995	Bradi1g34500,Bradi3g03391	LOC_Os02g04550,LOC_Os06g49070	LOC105049245	LOC103712227	Ma07_g15620
742	1	0	1	1	m	1	m	Dr15353	NA	Bradi5g01180	LOC_Os04g05010	LOC105037085,LOC105053624	LOC103723298	Ma08_g12640,Ma11_g02180
743	0	0	1	1	0	0	0	NA	NA	Bradi1g06710	LOC_Os03g56890	NA	NA	NA
744	0	0	1	1	0	0	0	NA	NA	Bradi1g00730	LOC_Os03g64210	NA	NA	NA
745	0	0	1	1	1	1	0	NA	NA	Bradi2g48130	LOC_Os05g45954	LOC105047801	LOC103721610	NA
746	1	1	m	m	m	m	m	Dr02058	AT3G05060	Bradi1g62430,Bradi1g18440	LOC_Os03g22740,LOC_Os03g22730	LOC105057716,LOC105032124	LOC103711731,LOC103713994	Ma11_g05540,Ma08_g09760
747	0	0	1	1	0	0	0	NA	NA	Bradi3g40777	LOC_Os08g41190	NA	NA	NA
748	0	1	1	1	1	1	1	NA	AT2G21950	Bradi1g18040	LOC_Os07g47650	LOC105048584	LOC103700899	Ma02_g16650
749	1	1	m	m	1	m	m	Dr06232	AT5G24030	Bradi2g43950,Bradi2g31957	LOC_Os01g43460,LOC_Os01g28840	LOC105041757	LOC103718542,LOC103715998	Ma05_g06600,Ma06_g33580
750	1	m	1	1	m	1	m	Dr02673	AT5G04310,AT3G53190	Bradi3g27926	LOC_Os10g31910	LOC105053626,LOC105043162	LOC103717730	Ma04_g23110,Ma04_g31650
751	1	1	1	1	0	1	m	Dr06474	AT3G51240	Bradi5g25050	LOC_Os04g56700	NA	LOC103697163	Ma07_g17200,Ma02_g04650
752	0	0	1	1	0	0	0	NA	NA	Bradi1g31600	LOC_Os06g45020	NA	NA	NA
753	1	m	1	1	m	m	m	Dr07487	AT1G34210,AT1G71830	Bradi3g15660	LOC_Os08g07760	LOC105058366,LOC105041665	LOC103722441,LOC103717765	Ma07_g18210,Ma10_g25780
754	1	1	1	1	m	m	m	Dr01463	AT1G12840	Bradi2g14400	LOC_Os05g51530	LOC105047689,LOC105058083	LOC103720312,LOC103695793	Ma00_g03130,Ma04_g08830
755	1	1	1	1	1	1	1	Dr02804	AT1G01690	Bradi1g78151	LOC_Os03g01590	LOC105031954	LOC103695982	Ma08_g11270
756	0	0	1	1	0	0	0	NA	NA	Bradi1g03200	LOC_Os03g61290	NA	NA	NA
757	1	m	1	1	1	1	1	Dr10836	AT1G07180,AT2G29990	Bradi2g53970	LOC_Os01g61410	LOC105045842	LOC103718277	Ma06_g01210
758	1	1	1	1	1	1	1	Dr09414	AT5G26610	Bradi5g01880	LOC_Os04g02500	LOC105042874	LOC103721818	Ma05_g28130
759	0	0	1	m	0	0	0	NA	NA	Bradi3g00460	LOC_Os04g25700,LOC_Os12g26990,LOC_Os09g09900,LOC_Os10g23950	NA	NA	NA
760	1	1	1	1	1	1	m	Dr01446	AT1G64280	Bradi2g05870	LOC_Os01g09800	LOC105040452	LOC103702021	Ma06_g02690,Ma02_g18450
761	0	0	1	1	0	0	0	NA	NA	Bradi3g37080	LOC_Os08g33900	NA	NA	NA
762	m	1	m	m	m	m	m	Dr12101,Dr12106	AT1G51340	Bradi3g23150,Bradi1g69770	LOC_Os10g13940,LOC_Os03g11734	LOC105033120,LOC105034861,LOC105033114,LOC105035289	LOC103715922,LOC103715928	Ma08_g31780,Ma03_g31000
763	1	1	1	1	1	1	1	Dr08809	AT4G17620	Bradi2g26530	LOC_Os05g32580	LOC105059429	LOC103716729	Ma09_g28130
764	0	1	1	1	1	1	m	NA	AT3G15820	Bradi1g36430	LOC_Os06g40500	LOC105041347	LOC103716009	Ma10_g26840,Ma02_g17710
765	m	m	1	m	m	m	m	Dr13945,Dr17556	AT2G43340,AT1G05870	Bradi4g39790	LOC_Os12g12880,LOC_Os11g17930	LOC105051437,LOC105038121,LOC105034285,LOC105038635	LOC103716243,LOC103707781,LOC103708560	Ma11_g08430,Ma06_g01550,Ma06_g30300,Ma10_g16480
766	m	1	m	1	m	m	m	Dr09817,Dr00400	AT3G61110	Bradi3g43475,Bradi5g08453	LOC_Os04g27860	LOC105060362,LOC105035175,LOC105041661,LOC105048591	LOC103700736,LOC103720759,LOC103712375,LOC103721996	Ma06_g17850,Ma11_g18070,Ma03_g19400,Ma11_g14090
767	0	0	1	1	0	0	0	NA	NA	Bradi3g56850	LOC_Os02g50060	NA	NA	NA
768	m	1	m	m	m	m	m	Dr00298,Dr15969	AT3G51730	Bradi4g25580,Bradi4g44500,Bradi2g04110,Bradi2g31070	LOC_Os11g02150,LOC_Os01g07250,LOC_Os12g02094,LOC_Os05g26954	LOC105044793,LOC105057186,LOC105045947	LOC103721950,LOC103702109	Ma02_g20700,Ma11_g18170
769	m	1	m	m	m	m	m	Dr05415,Dr09459	AT2G36026	Bradi3g31940,Bradi5g19080,Bradi2g55880,Bradi3g51707	LOC_Os02g45620,LOC_Os05g36970,LOC_Os04g48830,LOC_Os10g38880,LOC_Os01g64430	LOC105037123,LOC105052084,LOC105036759	LOC103714310,LOC103718495,LOC103721418,LOC103716913	Ma06_g20770,Ma05_g10050,Ma06_g19700
770	0	0	1	1	0	0	0	NA	NA	Bradi3g57017	LOC_Os02g49840	NA	NA	NA
771	1	1	m	m	m	m	m	Dr09018	AT5G27730	Bradi4g21010,Bradi2g59690	LOC_Os11g14080,LOC_Os01g70550	LOC105038580,LOC105057479	LOC103707309,LOC103701604	Ma03_g07980,Ma06_g08610
772	1	m	1	m	m	1	m	Dr11345	AT1G13195,AT1G24440	Bradi2g58040	LOC_Os07g17400,LOC_Os01g67850	LOC105052994,LOC105034346	LOC103712490	Ma07_g24540,Ma10_g03770
773	0	0	1	1	0	0	0	NA	NA	Bradi3g23050	LOC_Os01g30970	NA	NA	NA
774	1	1	m	1	1	1	1	Dr08909	AT3G16090	Bradi1g43000,Bradi2g09570	LOC_Os06g19680	LOC105060636	LOC103716829	Ma03_g14110
775	1	m	1	1	1	1	m	Dr10778	AT3G61510,AT4G11280	Bradi5g19100	LOC_Os04g48850	LOC105043536	LOC103699314	Ma04_g35640,Ma04_g31490,Ma09_g19150
776	1	1	m	m	m	m	m	Dr00031	AT4G19110	Bradi3g52530,Bradi1g50590	LOC_Os06g02550,LOC_Os06g02555,LOC_Os02g47220	LOC105042519,LOC105033533,LOC105059272	LOC103714508,LOC103716659	Ma11_g06130,Ma07_g04910,Ma01_g08910
777	0	1	1	1	1	1	1	NA	AT5G64860	Bradi1g20790	LOC_Os07g43390	LOC105041676	LOC103721718	Ma02_g23910
778	m	m	m	m	m	m	m	Dr10950,Dr14369,Dr03846,Dr10924,Dr02884,Dr03852,Dr02880	AT1G35710,AT4G08850	Bradi4g44901,Bradi1g17135,Bradi3g28380,Bradi4g06215,Bradi4g26795	LOC_Os10g33040,LOC_Os02g34790	LOC105053642,LOC105044195,LOC105053685,LOC105053676,LOC105044261,LOC105036076	LOC103717952,LOC103721575,LOC103721576,LOC103716269,LOC103709274	Ma05_g12820,Ma04_g35760,Ma05_g13020,Ma05_g22870,Ma09_g19650,Ma05_g13030,Ma05_g12920,Ma04_g20580
779	0	1	1	1	1	1	1	NA	AT5G15630	Bradi1g59880	LOC_Os03g30250	LOC105056075	LOC103696101	Ma04_g03340
780	0	0	1	1	0	0	0	NA	NA	Bradi5g14760	LOC_Os04g42280	NA	NA	NA
781	0	1	1	1	1	1	1	NA	AT4G21090	Bradi1g46640	LOC_Os07g01930	LOC105053053	LOC103703315	Ma09_g17560
782	0	0	1	1	0	0	0	NA	NA	Bradi2g43150	LOC_Os01g42410	NA	NA	NA
783	0	1	1	1	m	m	m	NA	AT4G20260	Bradi3g10500	LOC_Os02g18410	LOC105048335,LOC105040884	LOC103718830,LOC103702525	Ma02_g21700,Ma03_g03160,Ma07_g14420
784	1	1	1	1	1	1	1	Dr07438	AT3G13226	Bradi5g25467	LOC_Os04g57230	LOC105060507	LOC103723559	Ma04_g26150
785	1	1	m	1	1	1	1	Dr21007	AT5G27990	Bradi4g06060,Bradi1g13170	LOC_Os08g39820	LOC105053119	LOC103724166	Ma08_g02980
786	1	1	m	1	1	1	1	Dr09797	AT5G01470	Bradi1g03150,Bradi1g03290	LOC_Os03g61140	LOC105046226	LOC103704015	Ma06_g24190
787	1	1	m	m	1	1	m	Dr08279	AT3G19340	Bradi2g59537,Bradi4g17270,Bradi4g07450	LOC_Os01g70390,LOC_Os11g32490,LOC_Os12g29550	LOC105034482	LOC103721879	Ma03_g02210,Ma07_g02630,Ma08_g18870
788	1	1	m	1	1	0	0	Dr09836	AT3G10530	Bradi1g04226,Bradi1g14400	LOC_Os01g08770	LOC105038801	NA	NA
789	1	1	1	1	1	1	1	Dr09175	AT2G41380	Bradi2g11740	LOC_Os01g20206	LOC105057272	LOC103709659	Ma02_g01130
790	0	0	1	1	0	0	0	NA	NA	Bradi2g61607	LOC_Os01g72900	NA	NA	NA
791	1	1	1	1	1	1	m	Dr19744	AT2G45790	Bradi5g26500	LOC_Os04g58580	LOC105054912	LOC103719400	Ma09_g24170,Ma03_g28350
792	0	0	1	1	1	1	1	NA	NA	Bradi4g31050	LOC_Os09g26480	LOC105042064	LOC103712611	Ma09_g17510
793	1	m	m	m	0	0	m	Dr10610	AT4G33865,AT3G44010,AT3G43980	Bradi4g06621,Bradi1g07210,Bradi4g12610	LOC_Os03g56241,LOC_Os11g41610,LOC_Os12g32380	NA	NA	Ma10_g11660,Ma06_g25320,Ma06_g18340,Ma01_g21070,Ma03_g19680
794	0	m	1	1	1	1	m	NA	AT3G48450,AT5G63270	Bradi5g22110	LOC_Os04g52950	LOC105049101	LOC103713838	Ma06_g21150,Ma07_g03660,Ma11_g16980,Ma07_g03550,Ma00_g02840
795	1	1	1	1	1	m	m	Dr12380	AT1G78170	Bradi1g71790	LOC_Os03g09120	LOC105048625	LOC103701757,LOC103711252	Ma01_g14910,Ma08_g17320
796	0	0	1	1	0	0	0	NA	NA	Bradi4g37520	LOC_Os09g38320	NA	NA	NA
797	1	m	m	m	m	m	1	Dr04416	AT2G47350,AT1G56460	Bradi4g04700,Bradi1g04270	LOC_Os12g37430,LOC_Os03g59680	LOC105052588,LOC105045024	LOC103712647,LOC103700982,LOC103720648	Ma01_g11760
798	0	0	1	1	0	0	0	NA	NA	Bradi2g56640	LOC_Os01g65500	NA	NA	NA
799	1	m	m	m	1	1	1	Dr07792	AT5G20340,AT3G57260	Bradi2g52566,Bradi2g21142	LOC_Os05g41610,LOC_Os01g58730	LOC105045604	LOC103706306	Ma06_g00720
800	m	1	1	1	m	m	m	Dr04475,Dr15921	AT5G43810	Bradi1g36907	LOC_Os06g39640	LOC105053403,LOC105040234	LOC103698685,LOC103708817	Ma06_g06940,Ma04_g37250
801	1	1	1	m	m	m	m	Dr11744	AT4G16820	Bradi3g50430	LOC_Os10g41270,LOC_Os02g43700	LOC105043748,LOC105059714,LOC105054811	LOC103713597,LOC103715807,LOC103696238	Ma06_g38910,Ma04_g21110,Ma04_g25710
802	1	1	1	1	m	m	m	Dr13206	AT1G15110	Bradi2g01370	LOC_Os01g02890	LOC105041133,LOC105047235,LOC105048470	LOC103719016,LOC103705637,LOC103696139	Ma03_g21800,Ma06_g11070,Ma08_g16790
803	1	1	m	m	m	m	m	Dr08353	AT5G47310	Bradi5g17510,Bradi3g50530,Bradi1g78570	LOC_Os04g46290,LOC_Os02g43840,LOC_Os03g01130	LOC105058411,LOC105043727,LOC105053958	LOC103707907,LOC103704660	Ma05_g16850,Ma04_g21210,Ma04_g36550
804	0	0	1	1	0	0	0	NA	NA	Bradi2g46097	LOC_Os01g47810	NA	NA	NA
805	1	1	1	1	0	0	0	Dr18350	AT1G71840	Bradi1g32170	LOC_Os03g48090	NA	NA	NA
806	0	0	1	1	0	0	0	NA	NA	Bradi1g75597	LOC_Os03g04890	NA	NA	NA
807	1	1	m	m	m	1	1	Dr04666	AT1G36980	Bradi4g31900,Bradi3g46397	LOC_Os09g27960,LOC_Os02g35880	LOC105034630,LOC105060922	LOC103696076	Ma08_g23900
808	1	m	1	1	m	m	m	Dr02037	AT3G16640,AT3G05540	Bradi4g10920	LOC_Os11g43900	LOC105052517,LOC105057478,LOC105045204	LOC103707244,LOC103715083	Ma07_g03850,Ma01_g08250
809	0	1	1	1	1	1	m	NA	AT1G60460	Bradi1g34717	LOC_Os06g49450	LOC105056266	LOC103702062	Ma11_g22600,Ma11_g22610
810	m	m	m	m	m	m	1	Dr06238,Dr05155	AT5G41620,AT1G64180	Bradi3g09760,Bradi1g39247	LOC_Os06g31190,LOC_Os02g15980	LOC105048241,LOC105040755	LOC103710196,LOC103710867	Ma10_g21920
811	0	0	1	1	0	0	0	NA	NA	Bradi2g08907	LOC_Os01g14880	NA	NA	NA
812	1	1	1	1	1	1	1	Dr09271	AT5G53330	Bradi1g48630	LOC_Os06g06530	LOC105039715	LOC103713487	Ma02_g17180
813	1	1	1	1	1	1	m	Dr16347	AT2G33255	Bradi3g55260	LOC_Os02g57100	LOC105059163	LOC103706962	Ma10_g09060,Ma01_g04780
814	1	1	m	m	m	m	1	Dr06146	AT5G27470	Bradi2g08900,Bradi1g71300	LOC_Os01g37837,LOC_Os03g10190	LOC105035665,LOC105057910	LOC103706549,LOC103721234	Ma01_g16090
815	0	0	1	1	0	0	0	NA	NA	Bradi4g28040	LOC_Os09g15420	NA	NA	NA
816	1	1	1	1	0	1	m	Dr20137	AT2G39705	Bradi1g66731	LOC_Os03g16600	NA	LOC103715655	Ma10_g13830,Ma07_g10380,Ma06_g16750,Ma09_g03870
817	1	1	1	1	m	1	1	Dr11846	AT4G17080	Bradi3g33716	LOC_Os10g41534	LOC105059423,LOC105053912	LOC103716338	Ma02_g12210
818	1	1	1	1	m	1	1	Dr10505	AT3G05420	Bradi1g02597	LOC_Os03g61930	LOC105052489,LOC105032145	LOC103715112	Ma02_g04260
819	0	0	1	1	0	0	0	NA	NA	Bradi1g19483	LOC_Os07g45010	NA	NA	NA
820	1	0	1	1	1	1	1	Dr14956	NA	Bradi1g34572	LOC_Os02g09800	LOC105042445	LOC103718028	Ma03_g32220
821	0	0	1	1	0	0	0	NA	NA	Bradi3g12860	LOC_Os08g01040	NA	NA	NA
822	0	0	1	1	0	0	0	NA	NA	Bradi3g46237	LOC_Os02g35710	NA	NA	NA
823	0	0	1	1	0	0	0	NA	NA	Bradi4g04911	LOC_Os12g36920	NA	NA	NA
824	1	1	1	m	1	1	1	Dr18715	AT1G26230	Bradi5g11240	1,ChrSy	LOC105032887	LOC103717711	Ma09_g17850
825	0	0	1	1	1	1	1	NA	NA	Bradi3g02710	LOC_Os02g03570	LOC105055017	LOC103706376	Ma04_g11590
826	1	1	1	1	1	1	1	Dr06990	AT1G02970	Bradi3g03112	LOC_Os02g04240	LOC105058695	LOC103705828	Ma01_g05710
827	0	0	1	1	0	0	0	NA	NA	Bradi3g09340	LOC_Os02g14910	NA	NA	NA
828	1	m	m	m	m	m	m	Dr09413	AT5G11790,AT5G56750	Bradi3g08430,Bradi2g05770,Bradi1g37770	LOC_Os01g09670,LOC_Os06g36740,LOC_Os02g13150	LOC105048006,LOC105040478,LOC105047313,LOC105042859	LOC103709548,LOC103721819,LOC103711192,LOC103702006	Ma06_g02710,Ma04_g15310,Ma10_g27930,Ma07_g09110
829	0	0	1	m	0	0	0	NA	NA	Bradi4g26810	LOC_Os12g01740,LOC_Os11g01740	NA	NA	NA
830	0	0	1	1	0	0	0	NA	NA	Bradi4g23737	LOC_Os02g20720	NA	NA	NA
831	m	m	m	m	m	m	m	Dr07294,Dr06759	AT2G01910,AT1G14690	Bradi1g68710,Bradi4g31800	LOC_Os09g27700,LOC_Os03g13460	LOC105056380,LOC105032762	LOC103719264,LOC103713191	Ma06_g24880,Ma06_g05910,Ma10_g25870
832	1	m	1	1	m	m	1	Dr11277	AT5G50530,AT5G63490,AT5G50640	Bradi2g59150	LOC_Os01g69900	LOC105048997,LOC105038808	LOC103719119,LOC103713700	Ma07_g24440
833	1	m	1	1	1	1	m	Dr08899	AT1G44170,AT4G34240	Bradi4g23620	LOC_Os11g08300	LOC105051810	LOC103701342	Ma10_g10980,Ma08_g30610,Ma11_g10470
834	m	1	1	1	m	m	m	Dr20606,Dr08358	AT1G02090	Bradi1g27230	LOC_Os07g30840	LOC105053950,LOC105043736	LOC103704665,LOC103724192	Ma04_g28220,Ma02_g13950
835	0	1	1	m	0	m	1	NA	AT1G51450	Bradi4g42987	LOC_Os11g04930,LOC_Os12g04930	NA	LOC103719216,LOC103705084	Ma08_g08280
836	1	1	1	1	m	m	m	Dr00896	AT4G04885	Bradi3g15320	LOC_Os08g08830	LOC105035693,LOC105052638	LOC103720837,LOC103703477	Ma05_g00690,Ma06_g20240
837	1	1	1	1	1	1	1	Dr10382	AT2G26000	Bradi3g06180	LOC_Os02g09060	LOC105050091	LOC103706462	Ma03_g12990
838	0	1	1	1	m	m	m	NA	AT2G26280	Bradi1g46550	LOC_Os06g09890	LOC105058617,LOC105053072,LOC105042052,LOC105056715	LOC103709339,LOC103702161,LOC103716306,LOC103703297	Ma06_g13110,Ma02_g23630
839	1	1	1	1	m	m	m	Dr14331	AT3G54810	Bradi3g54720	LOC_Os02g56250	LOC105055662,LOC105033413	LOC103719776,LOC103718252	Ma09_g21470,Ma02_g04710
840	0	0	1	1	0	0	0	NA	NA	Bradi2g12916	ChrUn	NA	NA	NA
841	0	1	1	1	1	1	1	NA	AT2G31840	Bradi2g25250	LOC_Os05g34470	LOC105037367	LOC103706075	Ma05_g28120
842	0	0	1	1	0	0	0	NA	NA	Bradi2g12170	LOC_Os01g22230	NA	NA	NA
843	1	1	1	1	m	0	1	Dr08960	AT1G05620	Bradi1g57470	LOC_Os03g31170	LOC105036593,LOC105038591	NA	Ma10_g16420
844	1	1	1	1	m	m	m	Dr03376	AT2G32070	Bradi3g54110	LOC_Os02g55300	LOC105060207,LOC105050714	LOC103714228,LOC103710413	Ma09_g12870,Ma03_g04470,Ma05_g04250
845	1	1	m	m	m	m	m	Dr07176	AT4G25740	Bradi5g10170,Bradi2g61560,Bradi3g43060	LOC_Os04g35090,LOC_Os01g73160	LOC105038368,LOC105038041,LOC105051950	LOC103701249,LOC103704379	Ma01_g10250,Ma11_g10360,Ma08_g07860,Ma03_g23540
846	0	0	1	1	0	0	0	NA	NA	Bradi1g48580	LOC_Os01g70110	NA	NA	NA
847	1	1	1	1	m	m	1	Dr17200	AT1G64110	Bradi2g07520	LOC_Os01g12660	LOC105040776,LOC105047526,LOC105041713	LOC103709011,LOC103722235,LOC103718546	Ma07_g14200
848	0	1	1	1	1	1	1	NA	AT3G49000	Bradi2g46550	LOC_Os01g48720	LOC105047342	LOC103709507	Ma06_g28410
849	1	1	m	m	m	m	m	Dr02507	AT3G23670	Bradi5g06640,Bradi3g43587	LOC_Os04g28260,LOC_Os02g28850	LOC105048891,LOC105033951	LOC103721287,LOC103709411	Ma09_g07050,Ma09_g01640
850	0	0	1	1	0	0	0	NA	NA	Bradi2g43250	LOC_Os01g42540	NA	NA	NA
851	1	1	1	1	1	1	1	Dr16022	AT5G05660	Bradi2g00226	LOC_Os01g06550	LOC105044611	LOC103709629	Ma02_g20780
852	0	1	1	1	1	1	1	NA	AT4G20090	Bradi2g02817	LOC_Os06g30420	LOC105036699	LOC103724240	Ma11_g13320
853	1	1	1	1	1	1	1	Dr18659	AT1G02410	Bradi1g10590	LOC_Os03g50940	LOC105056376	LOC103713153	Ma02_g08660
854	1	m	m	m	m	m	m	Dr05371	AT5G37260,AT1G18330,AT3G10113,AT5G17300	Bradi3g51960,Bradi1g29680	LOC_Os02g46030,LOC_Os06g51260	LOC105055259,LOC105058870	LOC103717988,LOC103723346,LOC103710542	Ma08_g13830,Ma02_g01300,Ma01_g02530,Ma11_g01360
855	1	1	m	1	m	m	m	Dr11770	AT2G45620	Bradi3g02160,Bradi3g22908	LOC_Os02g02970	LOC105054567,LOC105043219	LOC103702802,LOC103710680	Ma11_g15060,Ma02_g01580
856	1	1	1	1	1	1	1	Dr10054	AT3G57000	Bradi3g10610	LOC_Os02g18830	LOC105056316	LOC103701962	Ma10_g20260
857	0	m	1	1	m	m	1	NA	AT3G07720,AT1G18610	Bradi2g38270	LOC_Os09g07460	LOC105058101,LOC105060307	LOC103704202,LOC103712761	Ma03_g31630
858	m	m	m	m	m	m	m	Dr16370,Dr14375	AT5G44060,AT1G04000,AT3G23440	Bradi3g49050,Bradi2g25720	LOC_Os02g40820,LOC_Os04g43310	LOC105059196,LOC105054460	LOC103699642,LOC103703911,LOC103716259	Ma04_g20780,Ma02_g13630,Ma11_g02500,Ma05_g12660
859	1	1	1	1	m	m	m	Dr13749	AT1G08480	Bradi3g13580	LOC_Os08g02080	LOC105049802,LOC105034541	LOC103702878,LOC103706105	Ma10_g04270,Ma06_g19760
860	1	1	1	1	0	0	0	Dr02091	AT2G40890	Bradi2g21300	LOC_Os05g41440	NA	NA	NA
861	0	0	1	1	0	0	0	NA	NA	Bradi2g22850	LOC_Os05g38950	NA	NA	NA
862	m	1	m	m	m	m	m	Dr09873,Dr09872	AT3G27060	Bradi1g55420,Bradi1g44090	LOC_Os06g03720,LOC_Os06g14620	LOC105032431,LOC105042120	LOC103718323,LOC103715846	Ma06_g22150,Ma09_g01430
863	1	1	1	1	0	1	1	Dr01391	AT5G11630	Bradi3g08757	LOC_Os02g13630	NA	LOC103717849	Ma05_g06340
864	0	m	1	1	1	1	1	NA	AT5G63470,AT3G48590	Bradi1g67980	LOC_Os03g14669	LOC105038804	LOC103713705	Ma10_g11970
865	1	m	m	m	m	m	1	Dr12970	AT5G56210,AT4G26455	Bradi4g33331,Bradi3g39440	LOC_Os09g30350,LOC_Os08g38890	LOC105050036,LOC105039003	LOC103718462,LOC103711979	Ma04_g01550
866	0	0	1	1	0	0	0	NA	NA	Bradi3g37626	LOC_Os08g35670	NA	NA	NA
867	0	1	1	1	1	1	1	NA	AT1G02960	Bradi3g53107	LOC_Os02g48116	LOC105032970	LOC103701934	Ma09_g00720
868	1	m	m	m	m	m	m	Dr21951	AT3G13320,AT1G55730	Bradi1g60440,Bradi5g24387	LOC_Os03g27960,LOC_Os04g55940	LOC105053019,LOC105041957,LOC105056649	LOC103719208,LOC103702701	Ma03_g05500,Ma03_g05620,Ma11_g11230
869	1	1	1	1	1	1	1	Dr14306	AT1G27520	Bradi3g59640	LOC_Os02g50780	LOC105039155	LOC103713079	Ma10_g03130
870	1	m	1	1	0	0	0	Dr02197	AT1G47500,AT1G47490	Bradi4g32380	LOC_Os09g28810	NA	NA	NA
871	1	0	m	1	m	1	1	Dr14088	NA	Bradi5g21510,Bradi1g31870	LOC_Os06g45450	LOC105059983,LOC105039756	LOC103721444	Ma08_g33880
872	1	m	m	m	m	m	m	Dr13657	AT1G55840,AT5G47730	Bradi4g08680,Bradi3g07380,Bradi1g36420	LOC_Os06g40510,LOC_Os09g08390,LOC_Os02g10650	LOC105050645,LOC105060526	LOC103702384,LOC103712851	Ma03_g29360,Ma03_g11770,Ma07_g06180
873	0	m	m	1	m	m	m	NA	AT3G60600,AT2G45140	Bradi3g16630,Bradi5g16840	LOC_Os08g06020	LOC105043627,LOC105054984,LOC105059513	LOC103712247,LOC103710709,LOC103705130	Ma08_g10920,Ma05_g23290
874	1	1	1	1	m	m	1	Dr06335	AT1G28440	Bradi2g08350	LOC_Os01g13800	LOC105043479,LOC105041524	LOC103702468,LOC103707322	Ma10_g15220
875	1	1	1	1	m	m	1	Dr03932	AT5G08280	Bradi3g05160	LOC_Os02g07230	LOC105059855,LOC105049221	LOC103723965,LOC103709845	Ma08_g33750
876	0	1	1	1	1	1	1	NA	AT5G42450	Bradi2g54530	LOC_Os01g62220	LOC105045731	LOC103705936	Ma02_g17930
877	0	0	1	1	0	0	0	NA	NA	Bradi2g10110	LOC_Os01g24010	NA	NA	NA
878	0	1	m	m	m	m	m	NA	AT5G14540	Bradi2g34390,Bradi2g04297	LOC_Os05g07730,LOC_Os01g07520	LOC105034933,LOC105033118,LOC105058792	LOC103711569,LOC103715926,LOC103703781	Ma06_g04810,Ma02_g16040
879	0	0	1	1	0	0	0	NA	NA	Bradi4g42030	LOC_Os12g06220	NA	NA	NA
880	1	1	1	1	1	1	m	Dr08972	AT3G59800	Bradi5g14560	LOC_Os04g41920	LOC105038602	LOC103708592	Ma09_g07820,Ma06_g30400
881	m	1	1	1	m	m	1	Dr13217,Dr10060,Dr06989	AT3G18040	Bradi1g34700	LOC_Os06g49430	LOC105056340,LOC105047089	LOC103715144,LOC103701945	Ma09_g00730
882	0	0	1	1	0	0	0	NA	NA	Bradi3g02510	LOC_Os02g03270	NA	NA	NA
883	0	0	1	1	0	0	0	NA	NA	Bradi5g20390	LOC_Os04g51060	NA	NA	NA
884	0	1	1	1	1	1	1	NA	AT3G06790	Bradi2g31140	LOC_Os03g38490	LOC105045150	LOC103703638	Ma08_g23190
885	1	m	1	m	m	m	m	Dr10035	AT4G39250,AT2G21650	Bradi2g44520	LOC_Os05g50340,LOC_Os12g33950,LOC_Os05g50350,LOC_Os01g44390	LOC105058748,LOC105056262	LOC103722065,LOC103711534,LOC103714989,LOC103714992,LOC103702005	Ma10_g20470,Ma02_g24820,Ma04_g14910
886	0	0	1	1	0	0	0	NA	NA	Bradi2g09990	LOC_Os01g16220	NA	NA	NA
887	m	1	m	m	1	1	1	Dr07552,Dr07553	AT5G06720	Bradi1g68900,Bradi1g68927	LOC_Os03g13200,LOC_Os03g13180	LOC105056486	LOC103705795	Ma07_g11120
888	0	1	1	1	1	1	m	NA	AT1G73040	Bradi2g18160	LOC_Os01g51050	LOC105047632	LOC103719297	Ma05_g09280,Ma04_g24920
889	1	1	1	1	1	1	1	Dr06167	AT1G29700	Bradi4g00300	LOC_Os12g44370	LOC105048747	LOC103701860	Ma09_g00470
890	1	0	m	m	m	m	m	Dr25489	NA	Bradi1g72080,Bradi3g46490	LOC_Os03g08840,LOC_Os02g36000	LOC105041415,LOC105058481	LOC103723726,LOC103711006	Ma11_g11630,Ma06_g11740,Ma02_g09540
891	1	1	m	m	m	m	m	Dr10561	AT5G61340	Bradi4g06680,Bradi4g03730	LOC_Os12g32260,LOC_Os12g38810	LOC105057757,LOC105056131	LOC103705324,LOC103700923	Ma09_g27440,Ma06_g25280
892	0	0	1	1	0	0	0	NA	NA	Bradi5g12940	LOC_Os04g39010	NA	NA	NA
893	0	0	1	1	0	0	0	NA	NA	Bradi4g00482	LOC_Os03g48220	NA	NA	NA
894	1	1	1	1	1	1	1	Dr04458	AT1G09450	Bradi1g20067	LOC_Os07g44360	LOC105061506	LOC103707695	Ma11_g04570
895	0	0	1	1	0	0	0	NA	NA	Bradi3g32047	LOC_Os10g39090	NA	NA	NA
896	1	1	m	m	1	1	m	Dr07549	AT5G19890	Bradi1g27910,Bradi1g68887	LOC_Os10g02070,LOC_Os03g13210	LOC105058658	LOC103705798	Ma01_g15470,Ma02_g23580
897	0	1	1	m	m	m	m	NA	AT1G36730	Bradi3g03850	LOC_Os09g15775,LOC_Os06g48355,LOC_Os06g48350,LOC_Os09g15770	LOC105046943,LOC105032882	LOC103705607,LOC103717714	Ma09_g22180,Ma08_g25330
898	1	1	1	1	1	m	1	Dr01418	AT4G32830	Bradi2g05730	LOC_Os01g09580	LOC105047294	LOC103711208,LOC103713447	Ma07_g13510
899	0	1	m	1	m	m	1	NA	AT2G29050	Bradi4g09210,Bradi2g03110	LOC_Os11g47840	LOC105056927,LOC105052233	LOC103703503,LOC103714383,LOC103697033	Ma06_g36070
900	0	1	1	1	m	1	m	NA	AT1G07830	Bradi1g49670	LOC_Os06g03790	LOC105036533,LOC105036546	LOC103713854	Ma02_g11770,Ma04_g37010
901	0	0	1	1	0	0	0	NA	NA	Bradi4g32080	LOC_Os09g28280	NA	NA	NA
902	1	m	1	1	1	m	1	Dr09792	AT4G27360,AT5G20110	Bradi2g41020	LOC_Os01g37490	LOC105032225	LOC103722907,LOC103717309	Ma02_g15980
903	1	1	1	1	m	m	m	Dr01556	AT1G80370	Bradi4g06827	LOC_Os12g31810	LOC105053415,LOC105042215	LOC103718015,LOC103710197	Ma01_g07530,Ma03_g26540
904	1	1	m	m	m	m	m	Dr13340	AT1G21410	Bradi2g24860,Bradi2g56920	LOC_Os05g35110,LOC_Os01g65920	LOC105037566,LOC105045214	LOC103722202,LOC103718718	Ma06_g19950,Ma02_g02740,Ma00_g03370
905	0	0	1	1	0	0	0	NA	NA	Bradi1g60960	LOC_Os03g26870	NA	NA	NA
906	1	1	m	m	1	m	m	Dr10070	AT2G36530	Bradi1g68080,Bradi3g22550	LOC_Os03g14450,LOC_Os10g08550	LOC105053561	LOC103698430,LOC103708238	Ma11_g20920,Ma05_g21200
907	1	1	1	1	1	1	1	Dr06101	AT2G28605	Bradi5g10500	LOC_Os04g35530	LOC105051792	LOC103701363	Ma11_g10520
908	1	1	m	m	m	m	m	Dr16007	AT3G55000	Bradi1g02310,Bradi4g45300	LOC_Os11g01170,LOC_Os12g01170	LOC105045784,LOC105035204	LOC103702845,LOC103696288	Ma11_g18080,Ma10_g07170
909	0	m	1	1	m	m	m	NA	AT1G63380,AT3G55310,AT3G55290,AT1G62610	Bradi3g40050	LOC_Os08g39960	LOC105061240,LOC105039456	LOC103718430,LOC103720253	Ma03_g29710,Ma09_g12030,Ma03_g03570
910	0	1	1	1	m	1	m	NA	AT1G30840	Bradi2g46600	LOC_Os01g48800	LOC105043027,LOC105047409	LOC103714187	Ma06_g32250,Ma03_g16700,Ma08_g28080
911	1	m	1	1	m	m	m	Dr14486	AT5G25170,AT1G80690	Bradi1g47440	LOC_Os06g08360	LOC105050704,LOC105060227	LOC103720346,LOC103719021	Ma06_g00270,Ma03_g04430
912	0	1	1	1	1	1	1	NA	AT3G12530	Bradi2g62300	LOC_Os01g14610	LOC105056935	LOC103721988	Ma10_g22640
913	0	1	1	1	m	1	1	NA	AT5G24020	Bradi1g52100	LOC_Os06g01690	LOC105059526,LOC105054970	LOC103712224	Ma09_g23980
914	0	0	1	1	0	0	0	NA	NA	Bradi1g25564	LOC_Os07g35280	NA	NA	NA
915	1	1	m	m	m	m	m	Dr13778	AT1G08760	Bradi4g35280,Bradi3g41830	LOC_Os08g42870,LOC_Os09g34110	LOC105051480,LOC105049832,LOC105035184	LOC103714852,LOC103707751,LOC103706043	Ma11_g24960,Ma05_g28010,Ma03_g22510
916	1	1	m	m	m	m	m	Dr13672	AT3G13300	Bradi1g43097,Bradi3g56517	LOC_Os02g49090,LOC_Os06g19660	LOC105049929,LOC105038171	LOC103696209,LOC103695987	Ma05_p04010,Ma03_p04030
917	m	1	1	1	1	1	1	Dr15739,Dr10149	AT5G41970	Bradi3g52006	LOC_Os02g46150	LOC105043467	LOC103717379	Ma04_g31350
918	m	m	1	1	m	m	m	Dr14917,Dr03244	AT4G31550,AT2G24570	Bradi5g04817	LOC_Os04g21950	LOC105049350,LOC105050834,LOC105039302	LOC103715618,LOC103714091,LOC103701508	Ma07_g15840,Ma05_g04610,Ma10_g23330
919	0	1	1	1	1	1	1	NA	AT3G12955	Bradi4g02140	LOC_Os12g41600	LOC105035579	LOC103709827	Ma06_g33130
920	1	1	1	1	m	m	1	Dr07727	AT1G13180	Bradi3g47800	LOC_Os02g38340	LOC105051300,LOC105038745	LOC103718189,LOC103696609	Ma09_g20890
921	1	1	1	1	1	1	1	Dr02003	AT2G47300	Bradi4g09997	LOC_Os11g45250	LOC105039942	LOC103721013	Ma02_g16160
922	0	0	1	1	0	0	0	NA	NA	Bradi2g59057	LOC_Os01g69230	NA	NA	NA
923	1	1	1	1	1	1	1	Dr07335	AT1G18270	Bradi1g44060	LOC_Os06g14740	LOC105053205	LOC103717358	Ma08_g23750
924	m	m	m	m	m	m	m	Dr14372,Dr14371	AT2G02250,AT2G02360,AT2G02240,AT2G02230	Bradi1g48273,Bradi3g55020	LOC_Os02g56840,LOC_Os12g03740	LOC105032936,LOC105055728,LOC105055730,LOC105046926,LOC105046917,LOC105055731,LOC105046916,LOC105055729	LOC103717148,LOC103717149,LOC103706934	Ma04_g25470,Ma06_g38530,Ma04_g25500,Ma04_g25480,Ma01_g13780,Ma08_g03600
925	0	0	1	1	1	1	1	NA	NA	Bradi2g00670	LOC_Os01g01740	LOC105056292	LOC103701983	Ma02_g24760
926	0	1	1	1	1	1	1	NA	AT5G46110	Bradi2g08340	LOC_Os01g13770	LOC105040952	LOC103702469	Ma03_g03020
927	0	1	1	1	1	1	1	NA	AT3G20430	Bradi2g41240	LOC_Os01g37842	LOC105047630	LOC103719281	Ma06_g35450
928	0	1	1	1	m	m	1	NA	AT4G29520	Bradi1g50810	LOC_Os06g05740	LOC105042827,LOC105040477	LOC103721822,LOC103702007	Ma02_g17440
929	m	m	m	m	m	m	m	Dr02401,Dr02180	AT5G42870,AT3G09560	Bradi4g13710,Bradi2g23040	LOC_Os11g40080,LOC_Os05g38710	LOC105046158,LOC105041372,LOC105048682	LOC103701810,LOC103702818,LOC103718293	Ma06_g11600,Ma07_g10180,Ma10_g19370
930	0	0	1	1	1	0	1	NA	NA	Bradi1g49690	LOC_Os06g03810	LOC105054608	NA	Ma01_g03210
931	m	m	m	m	m	m	m	Dr11532,Dr18101	AT1G70100,AT1G24160	Bradi2g25040,Bradi3g45993,Bradi2g57180	LOC_Os01g66200,LOC_Os02g35230,LOC_Os05g34760	LOC105051661,LOC105036365,LOC105049792	LOC103719493,LOC103704774	Ma06_g19790,Ma07_g25010,Ma06_g25410
932	0	1	1	1	1	m	m	NA	AT5G20180	Bradi1g04232	LOC_Os03g59720	LOC105042970	LOC103706747,LOC103721315	Ma05_g22810,Ma11_g19770
933	m	m	m	m	m	m	m	Dr12620,Dr00489	AT5G45130,AT4G19640	Bradi4g00987,Bradi1g12890	LOC_Os03g46390,LOC_Os12g43550	LOC105046742,LOC105055289,LOC105031958	LOC103705403,LOC103717597,LOC103702698	Ma02_g12870,Ma04_g21860,Ma07_g16530
934	1	1	1	1	1	1	1	Dr03773	AT4G33945	Bradi3g58190	LOC_Os02g52370	LOC105060600	LOC103695643	Ma03_g06750
935	1	1	1	1	m	m	m	Dr20318	AT5G54830	Bradi4g37682	LOC_Os09g38520	LOC105033673,LOC105034694	LOC103696278,LOC103696593	Ma02_g07010,Ma11_g07880
936	1	1	1	1	1	m	1	Dr18749	AT5G55140	Bradi5g03950	LOC_Os08g01859	LOC105061188	LOC103703818,LOC103708676	Ma05_g16630
937	1	1	1	1	1	1	1	Dr20550	AT1G23780	Bradi1g69197	LOC_Os03g12940	LOC105035216	LOC103709865	Ma08_g04860
938	0	0	1	1	0	0	0	NA	NA	Bradi4g42997	LOC_Os11g04860	NA	NA	NA
939	0	1	1	1	0	0	1	NA	AT5G62080	Bradi3g42070	LOC_Os08g43290	NA	NA	Ma05_g22500
940	1	m	m	m	m	m	1	Dr13179	AT1G29350,AT1G29370	Bradi2g16237,Bradi2g45817	LOC_Os05g49180,LOC_Os01g47430	LOC105048593,LOC105047186	LOC103712704,LOC103714980	Ma07_g27000
941	1	0	m	1	m	1	m	Dr05843	NA	Bradi4g44167,Bradi4g44178	LOC_Os12g02760	LOC105052414,LOC105046046	LOC103717878	Ma04_g10280,Ma06_g00950
942	1	1	1	1	1	1	1	Dr16043	AT5G01310	Bradi1g65450	LOC_Os03g18210	LOC105057122	LOC103706712	Ma10_g01390
943	1	m	1	1	1	1	m	Dr21120	AT1G31230,AT4G19710	Bradi3g22387	LOC_Os08g25390	LOC105039512	LOC103715905	Ma05_g01700,Ma04_g34720
944	1	1	1	1	1	1	1	Dr01778	AT3G61320	Bradi1g78180	LOC_Os03g01570	LOC105042883	LOC103719372	Ma08_g11180
945	1	1	1	1	1	1	1	Dr13419	AT1G05060	Bradi1g44640	LOC_Os06g13220	LOC105039129	LOC103713055	Ma09_g15530
946	1	1	m	m	m	m	m	Dr05459	AT1G08290	Bradi2g55540,Bradi2g23870	LOC_Os05g37190,LOC_Os01g63980	LOC105038870,LOC105036191	LOC103724342,LOC103723185	Ma11_g17420,Ma05_g28580
947	0	m	m	m	m	m	m	NA	AT1G54690,AT1G08880	Bradi1g10390,Bradi4g06010	LOC_Os12g34510,LOC_Os03g51200	LOC105059925,LOC105039793,LOC105057850	LOC103697247,LOC103724231	Ma03_g25070,Ma08_g06650
948	0	1	1	1	1	1	1	NA	AT4G29430	Bradi2g08210	LOC_Os02g15610	LOC105053446	LOC103721286	Ma03_g20970
949	m	m	m	m	m	m	1	Dr25544,Dr25435,Dr15361,Dr25592,Dr09771,Dr03798,Dr24791	AT5G16486,AT3G09510,AT4G04650,AT2G02520,AT4G29090,AT1G43730,AT3G25270,AT5G18880,ATMG00310	Bradi1g26485,Bradi1g76105,Bradi4g05372,Bradi5g03159,Bradi1g26757,Bradi1g46382,Bradi5g15081,Bradi3g39495,Bradi4g06517,Bradi2g47258,Bradi1g47636,Bradi4g13881,Bradi4g35542,Bradi1g68395,Bradi2g01749,Bradi3g45663,Bradi5g20757,Bradi2g36877,Bradi4g25636,Bradi4g23466,Bradi5g08864	LOC_Os08g09440,LOC_Os06g31260,LOC_Os03g63570,LOC_Os04g50188,LOC_Os01g73662,LOC_Os02g18530,LOC_Os08g06590,LOC_Os07g48590,LOC_Os09g15410	LOC105052751,LOC105041532	LOC103718624,LOC103711025,LOC103703708,LOC103699658,LOC103699588,LOC103715605,LOC103697472,LOC103700058,LOC103700562,LOC103698012,LOC103700304	Ma01_g11510
950	1	1	1	1	1	1	m	Dr06039	AT1G49870	Bradi1g14877	LOC_Os03g40780	LOC105033272	LOC103709275	Ma09_g09180,Ma06_g36670
951	1	1	m	m	m	m	1	Dr10428	AT1G28490	Bradi2g61570,Bradi4g24630	LOC_Os01g73230,LOC_Os11g06740	LOC105051984,LOC105038360	LOC103701230,LOC103703186	Ma06_g19430
952	1	1	1	1	1	1	m	Dr03985	AT4G25370	Bradi1g68160	LOC_Os03g14280	LOC105042462	LOC103713380	Ma11_g00890,Ma05_g21210
953	1	1	1	1	0	0	0	Dr03031	AT5G47030	Bradi1g27040	LOC_Os07g31300	NA	NA	NA
954	1	1	m	m	1	1	1	Dr09969	AT1G09920	Bradi1g19150,Bradi1g62020	LOC_Os03g24184,LOC_Os07g46390	LOC105034575	LOC103724120	Ma06_g22440
955	1	1	1	1	1	1	1	Dr07398	AT3G20790	Bradi4g27070	LOC_Os09g10820	LOC105039462	LOC103705381	Ma02_g07570
956	1	1	m	m	1	1	m	Dr19331	AT5G47850	Bradi5g10787,Bradi4g22030	LOC_Os11g11490,LOC_Os04g35890	LOC105038514	LOC103704813	Ma08_g29810,Ma11_g17900,Ma03_g18300
957	1	m	m	m	m	m	m	Dr09898	AT3G07200,AT5G48655	Bradi4g34450,Bradi3g40941,Bradi2g58870	LOC_Os01g69040,LOC_Os09g32690	LOC105048940,LOC105049663,LOC105051147	LOC103706523,LOC103710584,LOC103716137	Ma10_g29010,Ma08_g00800,Ma07_g24320
958	1	1	1	1	1	1	1	Dr20304	AT4G30720	Bradi2g25410	LOC_Os05g34040	LOC105034784	LOC103720589	Ma02_g03870
959	1	1	1	1	1	1	m	Dr15203	AT5G08370	Bradi3g29810	LOC_Os10g35110	LOC105035858	LOC103714800	Ma04_g21630,Ma04_g36420
960	1	1	1	1	1	m	1	Dr14299	AT1G70180	Bradi5g12680	LOC_Os04g39090	LOC105050285	LOC103710016,LOC103713072	Ma07_g21430
961	0	0	1	1	0	0	0	NA	NA	Bradi4g01180	LOC_Os12g42960	NA	NA	NA
962	1	1	1	1	1	1	1	Dr13175	AT3G11220	Bradi1g30370	LOC_Os06g43280	LOC105048727	LOC103712695	Ma09_g06620
963	1	1	1	1	1	1	1	Dr14089	AT3G57430	Bradi5g01440	LOC_Os04g02850	LOC105044242	LOC103701583	Ma08_g15220
964	1	1	m	m	m	m	m	Dr07362	AT1G73590	Bradi3g59520,Bradi1g45020	LOC_Os02g50960,LOC_Os06g12610	LOC105035393,LOC105053238	LOC103723620,LOC103706185	Ma03_g07240,Ma08_g23810
965	1	1	1	m	m	m	m	Dr17183	AT3G18080	Bradi1g19270	LOC_Os01g32364,LOC_Os07g46280	LOC105033762,LOC105045835,LOC105041182	LOC103721564,LOC103722979,LOC103709312	Ma03_g21770,Ma03_g30760
966	1	1	m	m	1	1	m	Dr01705	AT5G23390	Bradi5g26170,Bradi3g49747	LOC_Os02g42530,LOC_Os04g58100	LOC105055471	LOC103716466	Ma09_g20580,Ma08_g13360
967	1	1	1	1	m	m	m	Dr09618	AT4G19210	Bradi4g16800	LOC_Os11g34350	LOC105048329,LOC105042371,LOC105040873	LOC103715579,LOC103702532	Ma07_g14410,Ma07_g14390,Ma10_g22200
968	0	1	1	1	m	m	1	NA	AT1G33340	Bradi4g21050	LOC_Os11g14000	LOC105051644,LOC105038703	LOC103720834,LOC103701707	Ma06_g19630
969	1	1	1	1	1	1	1	Dr14883	AT5G57280	Bradi3g54500	LOC_Os02g56020	LOC105050876	LOC103715525	Ma05_g24350
970	1	0	1	1	0	0	0	Dr20421	NA	Bradi2g14470	LOC_Os05g51390	NA	NA	NA
971	1	m	1	1	m	m	1	Dr11394	AT5G40580,AT3G27430	Bradi2g33390	LOC_Os05g09490	LOC105051503,LOC105046875	LOC103723329,LOC103717140	Ma00_g02730
972	0	1	1	1	1	1	1	NA	AT5G40390	Bradi2g04310	LOC_Os01g07530	LOC105034931	LOC103703782	Ma06_g10450
973	1	1	1	1	0	0	1	Dr07897	AT4G35800	Bradi3g16660	LOC_Os05g05860	NA	NA	Ma01_g08360
974	1	1	m	1	1	1	1	Dr19381	AT4G15090	Bradi2g36810,Bradi3g51320	LOC_Os11g45530	LOC105058799	LOC103711577	Ma03_g11630
975	1	1	1	1	1	1	1	Dr03622	AT3G15160	Bradi5g22560	LOC_Os04g53530	LOC105034796	LOC103720838	Ma03_g24380
976	0	0	1	1	0	0	0	NA	NA	Bradi2g61837	LOC_Os01g73630	NA	NA	NA
977	0	1	1	m	0	0	0	NA	AT2G37220	Bradi1g20440	LOC_Os03g25960,LOC_Os07g43810	NA	NA	NA
978	0	0	1	1	0	0	0	NA	NA	Bradi5g19720	LOC_Os04g49748	NA	NA	NA
979	1	1	1	m	1	1	1	Dr04393	AT4G02110	Bradi1g16840	LOC_Os07g49010,LOC_Os03g19190	LOC105045060	LOC103701128	Ma08_g23060
980	m	m	m	m	m	m	m	Dr05981,Dr04975,Dr05980,Dr13207,Dr04976	AT4G00260,AT4G33280,AT3G18990	Bradi4g02996,Bradi4g02950,Bradi1g50237,Bradi4g23270	LOC_Os12g40120,LOC_Os11g09160,LOC_Os03g42370,LOC_Os03g42420	LOC105047272,LOC105034520	LOC103705638,LOC103709162,LOC103704617	Ma04_g10680,Ma02_g09780
981	0	0	1	1	0	0	0	NA	NA	Bradi2g01195	LOC_Os10g04700	NA	NA	NA
982	m	m	m	m	m	m	m	Dr16293,Dr11760,Dr10860,Dr01255,Dr09467	AT5G24470,AT5G53420,AT2G46790,AT4G27900,AT2G46670	Bradi4g45327,Bradi4g36077,Bradi4g45330,Bradi2g14220,Bradi4g24967	LOC_Os12g16160,LOC_Os05g51690,LOC_Os11g05930,LOC_Os09g36220	LOC105038310,LOC105047331,LOC105035907,LOC105054437,LOC105052070,LOC105037569,LOC105042547	LOC103714196,LOC103714284,LOC103709519,LOC103703239,LOC103697629	Ma06_g28350,Ma08_g28110,Ma02_g08710,Ma09_g24730,Ma08_g12410,Ma05_g12740,Ma10_g15440
983	0	1	1	1	m	m	m	NA	AT2G01275	Bradi2g01580	LOC_Os01g03100	LOC105046849,LOC105048463,LOC105041158	LOC103705604,LOC103722871,LOC103719010	Ma03_g01170,Ma02_g24650,Ma08_g16770,Ma04_g13530
984	0	1	m	m	m	m	m	NA	AT3G01140	Bradi5g12417,Bradi3g36660	LOC_Os04g38740,LOC_Os08g33660	LOC105058564,LOC105056637	LOC103702783,LOC103716377	Ma05_g25630,Ma06_g04240
985	1	1	1	1	1	1	1	Dr01352	AT2G42810	Bradi2g06390	LOC_Os05g11550	LOC105040568	LOC103708712	Ma06_g07170
986	m	1	m	m	m	m	1	Dr13762,Dr13257	AT5G48380	Bradi4g20890,Bradi2g25320	LOC_Os11g14420,LOC_Os05g34270	LOC105037222,LOC105034932	LOC103715226,LOC103706061	Ma06_g30360
987	0	0	1	1	0	0	0	NA	NA	Bradi4g21724	LOC_Os07g33200	NA	NA	NA
988	0	0	1	1	0	0	0	NA	NA	Bradi3g04580	LOC_Os02g06540	NA	NA	NA
989	1	m	1	1	1	m	m	Dr15638	AT3G60030,AT2G47070	Bradi1g02760	LOC_Os03g61760	LOC105059753	LOC103721777,LOC103724287	Ma05_g29640,Ma03_g25730
990	0	1	m	1	1	1	1	NA	ATCG00490	Bradi3g27325,Bradi2g13087,Bradi2g20990,Bradi3g27277,Bradi1g39206	LOC_Os10g21268	rbcL	rbcL	Ma06_g24830
991	1	1	1	1	1	1	1	Dr04107	AT5G24690	Bradi4g39110	LOC_Os12g18630	LOC105038739	LOC103720294	Ma02_g07880
992	1	m	m	m	m	m	m	Dr14396	AT3G14600,AT2G34480	Bradi2g16430,Bradi2g50020,Bradi2g46010	LOC_Os01g47660,LOC_Os01g54870,LOC_Os05g49030	LOC105059174,LOC105055772,LOC105043151,LOC105047244	LOC103711860,LOC103713222,LOC103706950	Ma07_g06810,Ma06_g28790,Ma03_g32530,Ma01_g10140,Ma02_g10930
993	1	0	1	1	1	m	1	Dr04594	NA	Bradi2g07000	LOC_Os01g11810	LOC105040671	LOC103702998,LOC103701283	Ma07_g13940
994	0	1	1	1	0	1	1	NA	AT5G01350	Bradi5g15200	LOC_Os04g42910	NA	LOC103723132	Ma02_g25060
995	1	0	1	1	m	m	1	Dr16180	NA	Bradi1g69870	LOC_Os03g11650	LOC105056048,LOC105058130	LOC103707570,LOC103704220	Ma07_g28250
996	0	m	1	1	m	1	1	NA	AT2G33850,AT1G28400	Bradi2g50133	LOC_Os01g55000	LOC105043571,LOC105047278	LOC103722942	Ma06_g28700
997	1	m	m	m	m	m	m	Dr06089	AT4G08390,AT1G77490	Bradi3g45700,Bradi5g10490	LOC_Os02g34810,LOC_Os04g35520	LOC105051809,LOC105038429	LOC103701344,LOC103719946	Ma11_g09790,Ma10_g16080
998	1	1	1	1	1	1	1	Dr08762	AT3G51130	Bradi1g35070	LOC_Os06g49990	LOC105035613	LOC103695965	Ma09_g24770
999	0	1	m	m	m	1	m	NA	AT3G46410	Bradi1g00260,Bradi4g09481	LOC_Os09g19380,LOC_Os09g17970,LOC_Os05g15720	LOC105048049,LOC105037078	LOC103710217	Ma02_g18280,Ma07_g26500
1000	1	1	1	1	1	m	m	Dr00735	AT1G34640	Bradi1g21360	LOC_Os07g43010	LOC105041607	LOC103701764,LOC103711246	Ma02_g24060,Ma03_g01570
1001	0	0	1	1	0	0	0	NA	NA	Bradi3g37866	LOC_Os08g36380	NA	NA	NA
1002	1	m	m	m	m	1	m	Dr14916	AT2G24550,AT4G31510,AT5G24890	Bradi4g34240,Bradi3g40660	LOC_Os09g32330,LOC_Os08g40510	LOC105050836,LOC105049347	LOC103715616	Ma09_g13370,Ma03_g05180,Ma04_g02310
1003	0	0	1	1	0	0	0	NA	NA	Bradi4g05940	LOC_Os06g07200	NA	NA	NA
1004	0	1	1	1	0	1	1	NA	AT1G68680	Bradi2g34156	LOC_Os05g08414	NA	LOC103703984	Ma06_g06380
1005	1	1	1	m	1	1	1	Dr17533	AT1G67550	Bradi1g03550	1,ChrSy	LOC105051390	LOC103719873	Ma09_g07520
1006	1	m	1	1	m	1	m	Dr11498	AT1G14440,AT1G75240	Bradi4g21160	LOC_Os11g13930	LOC105051563,LOC105038568	LOC103720824	Ma09_g07750,Ma06_g30610,Ma06_g29010,Ma10_g11300
1007	1	m	m	m	m	m	m	Dr05207	AT3G51370,AT4G38520	Bradi1g75940,Bradi1g30200	LOC_Os06g50380,LOC_Os03g04430	LOC105055133,LOC105059665	LOC103722807,LOC103718910	Ma03_g00530,Ma07_g04010,Ma04_g04890,Ma09_g24570
1008	0	1	1	1	1	1	0	NA	AT1G05785	Bradi3g48042	LOC_Os02g39070	LOC105038646	LOC103708551	NA
1009	1	1	1	1	1	1	1	Dr09249	AT5G06160	Bradi3g58172	LOC_Os03g50850	LOC105047579	LOC103708324	Ma04_g16610
1010	0	0	1	1	0	0	0	NA	NA	Bradi1g57740	LOC_Os07g03900	NA	NA	NA
1011	1	1	1	1	1	1	1	Dr16008	AT5G12130	Bradi2g37780	LOC_Os05g03000	LOC105044684	LOC103709910	Ma07_g15320
1012	1	0	1	1	m	1	0	Dr21121	NA	Bradi3g40045	LOC_Os08g39950	LOC105033386,LOC105035672	LOC103720254	NA
1013	1	m	1	1	1	1	1	Dr04639	AT2G45030,AT1G45332	Bradi1g41990	LOC_Os03g36780	LOC105040936	LOC103702480	Ma10_g22280
1014	1	1	1	1	1	1	1	Dr19054	AT2G04850	Bradi1g71580	LOC_Os03g09850	LOC105056198	LOC103699464	Ma01_g16250
1015	m	1	1	1	1	1	1	Dr03396,Dr13532	AT2G12400	Bradi3g54320	LOC_Os02g55590	LOC105034783	LOC103721362	Ma06_g37090
1016	1	1	1	1	m	m	1	Dr12744	AT3G12590	Bradi2g62330	LOC_Os01g74310	LOC105056966,LOC105044449	LOC103703436,LOC103723019	Ma08_g01880
1017	1	1	1	1	1	1	1	Dr07442	AT3G27325	Bradi4g08907	LOC_Os09g09360	LOC105050639	LOC103702377	Ma01_g12540
1018	1	1	m	m	m	1	m	Dr04580	AT5G22390	Bradi4g25470,Bradi4g42240	LOC_Os11g05550,LOC_Os12g05890	LOC105038257,LOC105052113	LOC103703099	Ma08_g19300,Ma02_g22270
1019	1	1	1	1	1	1	1	Dr15058	AT2G35500	Bradi3g34245	LOC_Os10g42700	LOC105043953	LOC103714597	Ma02_g14030
1020	1	1	m	m	m	m	m	Dr00094	AT2G18465	Bradi2g39530,Bradi5g27050	LOC_Os05g01590,LOC_Os04g59060	LOC105038345,LOC105038014	LOC103699931,LOC103703174	Ma08_g07770,Ma08_g16070
1021	1	1	1	1	1	1	1	Dr20586	AT2G34980	Bradi3g49110	LOC_Os02g40870	LOC105059466	LOC103715812	Ma08_g29940
1022	1	0	1	1	1	1	1	Dr04905	NA	Bradi5g13250	LOC_Os04g39780	LOC105061266	LOC103714963	Ma09_g18640
1023	1	1	1	1	1	1	1	Dr14249	AT1G14610	Bradi2g04960	LOC_Os03g48850	LOC105037449	LOC103710939	Ma05_g17140
1024	m	m	m	m	m	m	m	Dr10101,Dr13892,Dr05330	AT2G02160,AT3G47120	Bradi5g25760,Bradi1g03270	LOC_Os03g61110,LOC_Os04g57600	LOC105035546,LOC105055362	LOC103717522,LOC103696766	Ma01_g11150,Ma07_g04240
1025	0	0	1	1	0	0	0	NA	NA	Bradi2g50490	LOC_Os01g55520	NA	NA	NA
1026	1	1	1	1	1	1	1	Dr04911	AT5G06839	Bradi4g33740	LOC_Os09g31390	LOC105061267	LOC103714951	Ma03_g10890
1027	1	m	m	m	m	m	m	Dr19914	AT5G20420,AT1G05490,AT3G42670	Bradi3g50300,Bradi1g16720,Bradi2g26500	LOC_Os02g43460,LOC_Os05g32610,LOC_Os07g49210	LOC105057160,LOC105043888	LOC103696435,LOC103710769	Ma07_g06890,Ma08_g01700
1028	0	0	1	1	0	0	0	NA	NA	Bradi1g63840	LOC_Os03g20650	NA	NA	NA
1029	m	1	m	m	1	1	1	Dr01724,Dr01711	AT5G22300	Bradi3g49630,Bradi3g49620	LOC_Os02g42350,LOC_Os02g42330	LOC105042779	LOC103705226	Ma08_g13290
1030	1	1	1	1	1	1	1	Dr19492	AT4G27340	Bradi2g13350	LOC_Os01g29409	LOC105049825	LOC103696047	Ma10_g10300
1031	m	1	1	1	m	m	1	Dr14104,Dr15893	AT1G69870	Bradi2g58470	LOC_Os01g68510	LOC105048846,LOC105053989,LOC105048847	LOC103705759,LOC103720094	Ma07_g01700
1032	1	1	1	1	m	1	1	Dr20587	AT2G35680	Bradi3g33431	LOC_Os10g41240	LOC105043710,LOC105053964	LOC103716328	Ma04_g20100
1033	0	0	1	1	0	0	0	NA	NA	Bradi1g45280	LOC_Os06g12190	NA	NA	NA
1034	0	1	1	1	1	1	1	NA	AT2G07680	Bradi1g47277	LOC_Os06g08560	LOC105060172	LOC103717193	Ma05_g19360
1035	1	m	1	1	1	1	1	Dr16650	AT1G71920,AT5G10330	Bradi3g52980	LOC_Os02g47940	LOC105058717	LOC103705847	Ma04_g30950
1036	0	0	1	1	0	0	1	NA	NA	Bradi2g17183	LOC_Os05g48210	NA	NA	Ma04_g15730
1037	0	0	1	1	0	0	0	NA	NA	Bradi4g34150	LOC_Os09g32250	NA	NA	NA
1038	0	0	1	1	1	1	m	NA	NA	Bradi4g01100	LOC_Os12g43130	LOC105060468	LOC103719284	Ma06_g33250,Ma09_g09640
1039	0	m	m	m	1	m	m	NA	AT3G17580,AT1G48330	Bradi2g36790,Bradi2g11160	LOC_Os05g04680,LOC_Os01g18450	LOC105040110	LOC103714725,LOC103720141	Ma05_g20720,Ma08_g06020,Ma03_g25750
1040	1	m	m	m	m	m	m	Dr06293	AT5G53430,AT4G27910	Bradi2g45430,Bradi2g07082	LOC_Os01g46700,LOC_Os01g11952	LOC105040691,LOC105047581,LOC105039150	LOC103713329,LOC103708376,LOC103702976	Ma10_g21730,Ma02_g08220
1041	1	1	1	1	1	1	1	Dr04441	AT1G13040	Bradi1g17190	LOC_Os07g48850	LOC105044971	LOC103701141	Ma03_g08310
1042	0	0	1	1	1	1	0	NA	NA	Bradi5g23410	LOC_Os04g54590	LOC105056522	LOC103721189	NA
1043	0	1	1	1	0	1	m	NA	AT1G14450	Bradi3g46130	LOC_Os02g35610	NA	LOC103701613	Ma06_g30590,Ma03_g18170,Ma08_g29600
1044	1	1	1	1	1	1	m	Dr12299	AT2G47970	Bradi2g13180	LOC_Os01g27990	LOC105059938	LOC103719699	Ma11_g12230,Ma02_g04370
1045	1	1	1	1	1	1	1	Dr15437	AT3G33530	Bradi3g03250	LOC_Os02g04440	LOC105045485	LOC103720999	Ma04_g25140
1046	0	0	1	1	1	0	1	NA	NA	Bradi1g11600	LOC_Os03g49464	LOC105047034	NA	Ma01_g16920
1047	1	1	1	1	1	1	1	Dr06339	AT1G06290	Bradi3g22660	LOC_Os06g24704	LOC105040970	LOC103703385	Ma02_g16990
1048	1	1	1	m	m	m	m	Dr17551	AT3G59350	Bradi4g35050	LOC_Os09g33860,LOC_Os01g67340	LOC105051959,LOC105038129	LOC103707784,LOC103716232	Ma11_g13730,Ma02_g02420
1049	1	1	1	1	1	1	1	Dr09813	AT3G02060	Bradi4g17160	LOC_Os11g32880	LOC105060372	LOC103696995	Ma08_g17150
1050	0	0	1	1	0	0	0	NA	NA	Bradi1g25117	LOC_Os07g36690	NA	NA	NA
1051	0	1	1	m	m	m	1	NA	AT3G12390	Bradi2g27190	LOC_Os05g31000,LOC_Os01g71230	LOC105045320,LOC105057690	LOC103722855,LOC103711709	Ma05_g17270
1052	0	0	1	1	0	0	0	NA	NA	Bradi2g28254	LOC_Os03g17870	NA	NA	NA
1053	0	0	1	1	0	0	0	NA	NA	Bradi1g37470	LOC_Os06g37500	NA	NA	NA
1054	1	1	1	1	1	1	m	Dr08285	AT5G13930	Bradi4g17230	LOC_Os11g32650	LOC105050962	LOC103712379	Ma06_g17870,Ma10_g12390,Ma06_g12370
1055	1	1	m	m	1	1	1	Dr19090	AT5G18420	Bradi4g40507,Bradi4g21680	LOC_Os11g13694,LOC_Os12g09610	LOC105051682	LOC103704790	Ma06_g09040
1056	1	1	1	1	m	m	m	Dr04829	AT1G02290	Bradi3g39550	LOC_Os08g39120	LOC105050017,LOC105038984	LOC103718937,LOC103722377	Ma03_g03900,Ma04_g01510
1057	0	0	1	1	0	0	0	NA	NA	Bradi1g40407	LOC_Os06g22670	NA	NA	NA
1058	1	1	1	1	1	1	1	Dr04088	AT3G56120	Bradi3g48157	LOC_Os02g39370	LOC105051458	LOC103714617	Ma06_g07270
1059	0	1	1	1	1	1	1	NA	AT2G13600	Bradi5g10620	LOC_Os04g35610	LOC105051765	LOC103720527	Ma01_g06700
1060	1	1	1	1	1	1	1	Dr00865	AT1G61720	Bradi5g22830	LOC_Os04g53850	LOC105035639	LOC103698208	Ma08_g01380
1061	0	0	1	1	0	0	0	NA	NA	Bradi3g41410	LOC_Os08g42350	NA	NA	NA
1062	0	0	1	1	0	0	0	NA	NA	Bradi1g60960	LOC_Os03g26870	NA	NA	NA
1063	1	1	1	1	1	1	1	Dr07311	AT5G48340	Bradi2g57597	LOC_Os01g67170	LOC105036706	LOC103706052	Ma07_g25190
1064	0	0	1	1	0	0	0	NA	NA	Bradi3g42440	LOC_Os08g43740	NA	NA	NA
1065	0	1	1	1	m	1	m	NA	AT1G32550	Bradi1g12260	LOC_Os03g48040	LOC105034502,LOC105035741	LOC103720701	Ma05_g20780,Ma11_g00370
1066	0	0	1	1	0	0	0	NA	NA	Bradi1g58715	LOC_Os07g18570	NA	NA	NA
1067	0	0	1	1	1	1	0	NA	NA	Bradi1g71110	LOC_Os03g10390	LOC105050305	LOC103723874	NA
1068	m	m	m	m	m	m	m	Dr16759,Dr18904	AT3G62090,AT4G36930	Bradi1g46700,Bradi1g48400,Bradi3g46200	LOC_Os06g09370,LOC_Os06g06900,LOC_Os02g35660	LOC105052814,LOC105049473,LOC105053039,LOC105041992	LOC103712583,LOC103710074,LOC103703328	Ma09_g10920,Ma07_g22330,Ma03_g09890
1069	1	0	1	1	1	1	1	Dr12531	NA	Bradi1g29287	LOC_Os06g51500	LOC105058999	LOC103698140	Ma01_g10880
1070	0	0	1	1	0	0	0	NA	NA	Bradi1g38350	LOC_Os06g32960	NA	NA	NA
1071	1	1	1	m	m	1	1	Dr15183	AT5G19140	Bradi4g42890	LOC_Os11g05050,LOC_Os12g05050	LOC105034097,LOC105052726	LOC103708007	Ma08_g08350
1072	1	1	1	1	1	1	1	Dr01168	AT1G56050	Bradi1g06772	LOC_Os03g56840	LOC105035578	LOC103709826	Ma07_g00930
1073	0	0	1	1	0	0	0	NA	NA	Bradi4g12120	LOC_Os01g06430	NA	NA	NA
1074	1	1	m	1	m	1	1	Dr09577	AT1G19715	Bradi2g20447,Bradi2g51540	LOC_Os05g43240	LOC105055232,LOC105053494	LOC103717797	Ma10_g29480
1075	0	0	1	1	0	0	0	NA	NA	Bradi3g17670	LOC_Os08g10010	NA	NA	NA
1076	m	m	m	m	0	m	m	Dr06480,Dr14881,Dr06481	AT4G34770,AT3G20220,AT4G13790,AT2G21210,AT4G38840,AT4G34790	Bradi3g13904,Bradi3g13892,Bradi1g34250,Bradi3g03660	LOC_Os08g02520,LOC_Os06g48860,LOC_Os08g02530,LOC_Os02g05050	NA	LOC103699950,LOC103713151	Ma09_g21410,Ma05_g24370,Ma09_g21420,Ma05_g26470
1077	1	1	1	1	1	1	1	Dr14336	AT2G28250	Bradi3g01137	LOC_Os02g02040	LOC105055671	LOC103718262	Ma06_g38420
1078	1	1	1	1	m	m	1	Dr11952	AT2G38580	Bradi1g63340	LOC_Os03g21520	LOC105057223,LOC105044850	LOC103722175,LOC103723919	Ma11_g23290
1079	1	m	m	m	m	m	m	Dr13131	AT1G23710,AT5G62770,AT1G70420,AT3G27880	Bradi2g14860,Bradi2g45710,Bradi2g44840,Bradi2g16010	LOC_Os05g50230,LOC_Os01g45250,LOC_Os05g49350,LOC_Os01g47270	LOC105056283,LOC105058729,LOC105048138,LOC105056284	LOC103701989,LOC103705856,LOC103715832	Ma00_g00310,Ma06_g10710,Ma03_g01080,Ma02_g10830
1080	m	1	1	1	1	m	1	Dr12704,Dr15826	AT3G53990	Bradi2g23560	LOC_Os05g37970	LOC105032603	LOC103722647,LOC103722544	Ma03_g18710
1081	m	m	m	m	m	m	m	Dr12294,Dr07011	AT1G02990,AT3G62900	Bradi1g62580,Bradi2g27400,Bradi1g18607	LOC_Os05g30790,LOC_Os03g22580,LOC_Os07g47360	LOC105057514,LOC105045251	LOC103716048,LOC103707292	Ma08_g22660,Ma03_g08860,Ma05_g07760
1082	0	1	1	1	1	1	1	NA	AT4G31010	Bradi3g15650	LOC_Os08g07790	LOC105056515	LOC103721194	Ma03_g20820
1083	0	1	1	1	1	1	0	NA	AT1G64310	Bradi2g40625	LOC_Os01g36540	LOC105047030	LOC103709354	NA
1084	0	0	1	1	0	0	0	NA	NA	Bradi1g35220	LOC_Os06g50140	NA	NA	NA
1085	0	0	1	1	0	0	0	NA	NA	Bradi2g35930	LOC_Os05g05620	NA	NA	NA
1086	m	1	m	m	0	1	m	Dr12604,Dr08701	AT4G21200	Bradi5g16040,Bradi3g49390	LOC_Os04g44150,LOC_Os02g41954	NA	LOC103717366	Ma09_g20940,Ma05_g17150
1087	0	0	1	1	0	0	0	NA	NA	Bradi3g09350	LOC_Os02g14980	NA	NA	NA
1088	1	1	1	1	1	1	1	Dr10202	AT1G64690	Bradi3g33480	LOC_Os10g41300	LOC105042700	LOC103722928	Ma01_g16530
1089	1	1	1	1	m	m	m	Dr21074	AT2G30130	Bradi4g44850	LOC_Os05g27980	LOC105044725,LOC105057149,LOC105033650	LOC103708854,LOC103720207,LOC103717480	Ma09_g17430,Ma03_g09830,Ma06_g17210
1090	1	1	m	1	m	m	m	Dr08441	AT3G22750	Bradi1g14010,Bradi1g14000	LOC_Os03g43760	LOC105042324,LOC105057328,LOC105053373,LOC105046596	LOC103723806,LOC103711351,LOC103704501,LOC103718094	Ma07_g01420,Ma06_g25750
1091	0	0	1	1	0	0	0	NA	NA	Bradi4g41190	LOC_Os12g07810	NA	NA	NA
1092	0	0	1	1	0	0	0	NA	NA	Bradi1g17430	LOC_Os07g48510	NA	NA	NA
1093	1	1	1	1	m	m	m	Dr09679	AT5G54680	Bradi1g25470	LOC_Os07g35870	LOC105046933,LOC105035852,LOC105052348	LOC103714844,LOC103696577,LOC103709966	Ma11_g13250,Ma03_g24270
1094	1	1	1	1	m	m	m	Dr03371	AT2G24260	Bradi4g30350	LOC_Os09g25040	LOC105060198,LOC105050721	LOC103710419,LOC103714236	Ma10_g30740,Ma04_g01920,Ma03_g04500
1095	m	1	1	1	m	m	m	Dr10689,Dr24726	AT3G07760	Bradi4g06350	LOC_Os12g32992	LOC105061491,LOC105033903	LOC103714931,LOC103719136	Ma04_g03600,Ma07_g27410
1096	1	1	1	1	m	1	1	Dr10008	AT4G39160	Bradi1g35190	LOC_Os03g62388	LOC105056239,LOC105059291	LOC103703755	Ma02_g24990
1097	0	0	1	1	0	0	0	NA	NA	Bradi2g37650	LOC_Os05g02730	NA	NA	NA
1098	0	0	1	1	0	0	0	NA	NA	Bradi3g36867	LOC_Os08g34310	NA	NA	NA
1099	1	0	1	1	m	m	m	Dr10401	NA	Bradi1g33550	LOC_Os06g47590	LOC105053432,LOC105033078,LOC105050082	LOC103698111,LOC103716571,LOC103706451	Ma04_g06670,Ma06_g03170,Ma04_g04130
1100	1	m	1	1	1	1	1	Dr03623	AT4G27080,AT3G20560	Bradi1g25977	LOC_Os07g34030	LOC105051791	LOC103722447	Ma09_g11400
1101	0	0	1	1	0	0	0	NA	NA	Bradi2g45190	LOC_Os01g46040	NA	NA	NA
1102	0	0	1	1	0	0	0	NA	NA	Bradi4g22020	LOC_Os11g11500	NA	NA	NA
1103	1	m	1	1	m	m	m	Dr19394	AT4G00490,AT2G45880	Bradi4g38630	LOC_Os09g39570	LOC105054866,LOC105035415	LOC103697252,LOC103717417,LOC103705540	Ma03_g28390,Ma01_g10710
1104	1	1	1	1	1	1	1	Dr20423	AT4G39470	Bradi2g33620	LOC_Os05g08930	LOC105047915	LOC103704888	Ma06_g02470
1105	0	0	1	1	0	0	0	NA	NA	Bradi1g16120	LOC_Os03g33012	NA	NA	NA
1106	0	1	1	1	1	1	1	NA	AT5G49060	Bradi2g27830	LOC_Os05g30130	LOC105057474	LOC103707241	Ma11_g05330
1107	0	0	1	1	0	0	0	NA	NA	Bradi1g06070	LOC_Os03g57854	NA	NA	NA
1108	0	0	1	1	0	0	1	NA	NA	Bradi3g31560	LOC_Os10g37870	NA	NA	Ma05_g13510
1109	1	1	1	1	1	1	1	Dr19439	AT2G38060	Bradi2g23690	LOC_Os05g37820	LOC105046281	LOC103704065	Ma06_g35550
1110	0	0	1	1	0	0	0	NA	NA	Bradi1g21480	LOC_Os07g42380	NA	NA	NA
1111	1	1	1	1	m	1	m	Dr07668	AT3G63170	Bradi1g24080	LOC_Os07g38390	LOC105046507,LOC105051258,LOC105051256	LOC103717652	Ma02_g22960,Ma02_g01140,Ma08_g19920
1112	0	1	1	1	1	1	1	NA	AT5G37670	Bradi1g44230	LOC_Os06g14240	LOC105053192	LOC103717340	Ma09_g27870
1113	1	1	m	m	0	0	0	Dr09765	AT2G33380	Bradi5g15427,Bradi1g69571	LOC_Os04g43200,LOC_Os03g12230	NA	NA	NA
1114	0	0	1	1	0	0	0	NA	NA	Bradi3g22023	LOC_Os08g27020	NA	NA	NA
1115	m	1	1	1	1	1	1	Dr03915,Dr18105	AT1G09620	Bradi2g08390	LOC_Os09g32650	LOC105034513	LOC103706108	Ma07_g25030
1116	1	m	m	m	m	m	m	Dr04355	AT3G23390,AT4G14320	Bradi1g26010,Bradi1g28750	LOC_Os07g33860,LOC_Os07g33997,LOC_Os07g33898,LOC_Os07g26740	LOC105051754,LOC105046908,LOC105054516	LOC103723107,LOC103723197,LOC103703970,LOC103722444,LOC103708405	Ma09_g11350,Ma06_g31060,Ma06_g02170
1117	1	1	1	1	m	m	1	Dr05058	AT3G02600	Bradi2g02610	LOC_Os01g04660	LOC105048758,LOC105041274	LOC103713995,LOC103701868	Ma08_g17770
1118	1	1	m	m	m	m	m	Dr03294	AT5G57620	Bradi3g18977,Bradi3g60220	LOC_Os02g54520,LOC_Os08g15020	LOC105039613,LOC105039251	LOC103715951,LOC103697922,LOC103720428	Ma07_g20990,Ma06_g03570
1119	m	m	m	m	m	m	m	Dr17461,Dr08789,Dr16176	AT1G26310,AT2G26320,AT1G69120	Bradi2g33456,Bradi1g59250,Bradi1g08340	LOC_Os03g03100,LOC_Os03g54160,LOC_Os07g01820	LOC105057203,LOC105043529	LOC103710313,LOC103699578,LOC103699461	Ma04_g30020,Ma07_g00440,Ma02_g15490,Ma05_g22690
1120	0	0	1	1	0	0	1	NA	NA	Bradi2g04622	LOC_Os01g07930	NA	NA	Ma02_g21540
1121	0	0	1	1	0	0	0	NA	NA	Bradi2g57360	LOC_Os01g66580	NA	NA	NA
1122	1	1	1	1	m	m	1	Dr05035	AT3G18290	Bradi2g46957	LOC_Os01g49470	LOC105045423,LOC105033777	LOC103709367,LOC103712784	Ma09_g19540
1123	1	m	m	m	1	1	1	Dr08997	AT1G06040,AT2G31380	Bradi5g14280,Bradi3g48180	LOC_Os04g41560,LOC_Os02g39360	LOC105051460	LOC103714623	Ma09_g02300
1124	0	1	1	1	1	1	1	NA	AT2G26500	Bradi1g07530	LOC_Os03g55720	LOC105060020	LOC103723892	Ma02_g18910
1125	1	1	1	1	m	m	m	Dr05368	AT2G42070	Bradi4g37360	LOC_Os09g38040	LOC105058872,LOC105055262	LOC103723373,LOC103717961	Ma11_g07070,Ma10_g08330
1126	1	1	m	1	1	1	m	Dr19216	AT2G44745	Bradi3g50360,Bradi5g17395	LOC_Os04g46060	LOC105043766	LOC103710798	Ma04_g18430,Ma07_g06910
1127	0	0	1	1	0	0	0	NA	NA	Bradi2g24240	LOC_Os05g35930	NA	NA	NA
1128	0	1	1	1	1	1	1	NA	AT5G41890	Bradi5g19050	LOC_Os04g48800	LOC105043539	LOC103700105	Ma04_g19770
1129	1	1	1	1	m	m	1	Dr04054	AT3G47470	Bradi3g36760	LOC_Os08g33820	LOC105056620,LOC105058558	LOC103702942,LOC103716384	Ma02_g16740
1130	1	1	1	1	1	1	1	Dr10654	AT3G26360	Bradi1g11890	LOC_Os03g48830	LOC105034999	LOC103711319	Ma07_g27640
1131	0	0	1	1	0	0	0	NA	NA	Bradi2g17630	LOC_Os05g47630	NA	NA	NA
1132	1	1	1	1	1	1	1	Dr12108	AT3G08490	Bradi1g69790	LOC_Os03g11710	LOC105033113	LOC103715936	Ma04_g13910
1133	1	1	1	1	m	m	m	Dr05936	AT1G58440	Bradi1g69170	LOC_Os03g12910	LOC105061253,LOC105055883	LOC103713674,LOC103707523	Ma03_g27020,Ma01_g20780
1134	m	1	m	m	m	m	m	Dr11246,Dr09828	AT5G62000	Bradi2g59480,Bradi4g17410	LOC_Os11g32110,LOC_Os01g70270	LOC105060395,LOC105049021,LOC105051081	LOC103722948,LOC103708057,LOC103696958	Ma06_g17950,Ma06_g09690,Ma10_g12260
1135	0	0	1	1	0	0	0	NA	NA	Bradi4g24887	LOC_Os11g11550	NA	NA	NA
1136	1	1	1	m	1	1	m	Dr13869	AT2G31980	Bradi2g58610	LOC_Os01g68670,LOC_Os01g68660	LOC105048889	LOC103709413	Ma00_g01380,Ma05_g27580
1137	1	m	1	m	1	1	m	Dr12410	AT1G77980,AT1G22130	Bradi3g39177	LOC_Os06g11970,LOC_Os08g38590	LOC105058517	LOC103707880	Ma09_g12630,Ma03_g04320
1138	1	1	1	1	m	m	1	Dr18673	AT1G14740	Bradi1g68580	LOC_Os03g13590	LOC105058683,LOC105056395	LOC103705816,LOC103696691	Ma06_g12830
1139	0	0	1	1	1	1	1	NA	NA	Bradi3g20930	LOC_Os10g06680	LOC105055306	LOC103706423	Ma01_g02930
1140	1	m	1	m	m	m	m	Dr12768	AT2G39380,AT3G09520,AT3G55150	Bradi5g06870	LOC_Os11g01050,LOC_Os12g01040	LOC105045752,LOC105057006	LOC103702815,LOC103706626	Ma09_g03090,Ma06_g36330,Ma10_g05510
1141	0	0	1	1	0	0	0	NA	NA	Bradi3g08512	LOC_Os05g05370	NA	NA	NA
1142	0	0	1	1	0	0	0	NA	NA	Bradi1g15790	LOC_Os03g32420	NA	NA	NA
1143	1	m	1	1	1	1	m	Dr21646	AT1G27190,AT3G28450	Bradi5g13960	LOC_Os04g41030	LOC105038666	LOC103714760	Ma02_g07850,Ma06_g30150
1144	1	1	1	1	1	1	m	Dr03035	AT5G51600	Bradi2g46800	LOC_Os01g49200	LOC105047062	LOC103715168	Ma05_g11080,Ma04_g22320
1145	1	1	m	m	1	m	1	Dr13903	AT5G36290	Bradi4g19090,Bradi3g41030	LOC_Os08g41670,LOC_Os11g28300	LOC105034763	LOC103709385,LOC103712282	Ma08_g08390
1146	1	m	1	1	1	1	m	Dr10221	AT1G55810,AT4G26510	Bradi3g10140	LOC_Os11g16370	LOC105048976	LOC103717463	Ma04_g16300,Ma01_g21150
1147	1	1	1	1	m	m	1	Dr17161	AT5G37478	Bradi4g27760	LOC_Os09g13650	LOC105047046,LOC105046583	LOC103721239,LOC103708210	Ma08_g32090
1148	0	0	1	1	0	0	0	NA	NA	Bradi1g18490	LOC_Os07g47250	NA	NA	NA
1149	1	1	1	m	m	m	m	Dr12016	AT3G20770	Bradi1g63780	LOC_Os03g20790,LOC_Os03g20780	LOC105061364,LOC105061340	LOC103721270,LOC103707671	Ma06_g33860,Ma06_g17470,Ma10_g12970
1150	1	1	1	1	m	m	m	Dr11735	AT4G24190	Bradi1g30130	LOC_Os06g50300	LOC105059624,LOC105055072	LOC103706334,LOC103720615	Ma07_g19020,Ma01_g02910
1151	1	m	m	m	1	1	1	Dr13110	AT2G36290,AT3G48410	Bradi3g44867,Bradi5g09290	LOC_Os04g33590,LOC_Os04g33600,LOC_Os02g32970	LOC105038237	LOC103703084	Ma11_g09910
1152	0	m	m	m	m	m	m	NA	AT4G23020,AT4G11780,AT4G00770	Bradi5g18853,Bradi3g31610,Bradi1g77335	LOC_Os03g02660,LOC_Os10g38020,LOC_Os04g48360	LOC105043385,LOC105054151	LOC103716876,LOC103711127	Ma05_g10210,Ma04_g23650
1153	1	m	m	m	m	m	m	Dr02843	AT5G52260,AT4G25560	Bradi5g16672,Bradi3g49970,Bradi3g01377	LOC_Os02g42850,LOC_Os02g02370,LOC_Os04g45020	LOC105059220,LOC105032385	LOC103710568,LOC103699929	Ma08_g11120,Ma02_g13370,Ma04_g35890,Ma01_g10750
1154	1	1	1	1	m	m	1	Dr16935	AT2G03800	Bradi3g15390	LOC_Os08g25140	LOC105050656,LOC105060305	LOC103702395,LOC103712758	Ma01_g12410
1155	0	1	1	1	1	1	1	NA	AT1G01610	Bradi3g01350	LOC_Os02g02340	LOC105059048	LOC103698694	Ma01_g02100
1156	0	0	1	m	1	0	1	NA	NA	Bradi1g78772	LOC_Os04g24469,LOC_Os04g24319,LOC_Os04g24328,LOC_Os04g24478	LOC105044288	NA	Ma05_g26760
1157	1	0	1	1	1	1	1	Dr15620	NA	Bradi1g20230	LOC_Os07g44170	LOC105035568	LOC103714740	Ma08_g15270
1158	1	1	1	1	1	1	m	Dr05484	AT1G08230	Bradi2g55430	LOC_Os01g63854	LOC105035610	LOC103697929	Ma02_g03060,Ma08_g07430
1159	1	1	m	m	m	m	m	Dr16730	AT2G17040	Bradi1g76207,Bradi1g29857	LOC_Os06g51070,LOC_Os03g04070	LOC105061547,LOC105055179	LOC103724221,LOC103701156	Ma11_g01240,Ma07_g04130
1160	1	1	m	1	m	m	1	Dr09165	AT1G33110	Bradi4g43900,Bradi4g12390	LOC_Os11g03240	LOC105046116,LOC105052389	LOC103709068,LOC103719732	Ma07_g23140
1161	m	1	m	1	m	m	m	Dr10073,Dr08592	AT1G12420	Bradi1g68120,Bradi3g13880	LOC_Os03g14370	LOC105032983,LOC105059401,LOC105054670	LOC103713383,LOC103722634,LOC103717407,LOC103708225	Ma03_g11060,Ma01_g03580
1162	0	1	1	1	1	1	1	NA	AT5G07440	Bradi5g17330	LOC_Os02g43470	LOC105053917	LOC103704616	Ma02_g12240
1163	1	1	1	1	1	1	1	Dr16652	AT1G02475	Bradi2g12300	LOC_Os01g22510	LOC105040021	LOC103723724	Ma05_g29620
1164	1	m	m	m	m	m	m	Dr19931	AT5G01790,AT2G40475	Bradi2g04090,Bradi2g31080	LOC_Os01g07240,LOC_Os05g27000	LOC105057184,LOC105044792	LOC103696560,LOC103702108	Ma09_g17260,Ma03_g09650
1165	1	1	m	1	1	m	1	Dr14494	AT4G30996	Bradi2g57050,Bradi5g14810	LOC_Os04g42340	LOC105060214	LOC103710409,LOC103707338	Ma07_g16360
1166	0	1	1	1	1	1	1	NA	AT2G42780	Bradi3g15930	LOC_Os08g07280	LOC105058328	LOC103720002	Ma09_g08680
1167	1	1	1	1	1	1	1	Dr06288	AT4G01000	Bradi2g46660	LOC_Os01g48930	LOC105039199	LOC103696901	Ma07_g25940
1168	0	0	1	1	0	0	0	NA	NA	Bradi1g76010	LOC_Os03g04360	NA	NA	NA
1169	m	1	m	m	m	m	m	Dr15763,Dr00227	AT1G62660	Bradi5g16900,Bradi1g52210,Bradi3g00910	LOC_Os02g01590,LOC_Os04g45290	LOC105054034,LOC105059505	LOC103710714,LOC103712171	Ma05_g22250,Ma01_g05080
1170	1	1	1	1	m	1	1	Dr17057	AT2G17510	Bradi1g76480	LOC_Os03g03710	LOC105043168,LOC105042745	LOC103704930	Ma04_g31990
1171	0	1	1	1	1	1	1	NA	AT3G51040	Bradi1g05260	LOC_Os03g58520	LOC105053344	LOC103717793	Ma02_g19360
1172	1	0	1	1	0	0	0	Dr00105	NA	Bradi2g56180	LOC_Os01g64850	NA	NA	NA
1173	0	0	1	1	1	0	1	NA	NA	Bradi3g55100	LOC_Os02g56920	LOC105055747	NA	Ma01_g13710
1174	1	1	1	m	0	0	0	Dr09441	AT3G52660	Bradi4g26487	LOC_Os12g04180,LOC_Os11g04390	NA	NA	NA
1175	1	m	m	m	m	m	m	Dr12734	AT2G13960,AT5G02320,AT3G09370	Bradi2g54640,Bradi2g23320	LOC_Os01g62410,LOC_Os05g38460	LOC105052225,LOC105045662	LOC103716487,LOC103696888	Ma10_g26540,Ma07_g10330
1176	0	0	1	1	0	0	0	NA	NA	Bradi5g20990	LOC_Os04g51796	NA	NA	NA
1177	1	1	1	1	m	m	m	Dr04932	AT4G18180	Bradi3g20537	LOC_Os08g23790	LOC105036763,LOC105039444	LOC103718419,LOC103717066	Ma09_g28250,Ma04_g25920
1178	1	1	m	1	m	m	m	Dr15624	AT1G08530	Bradi4g07980,Bradi2g36859	LOC_Os05g04650	LOC105035780,LOC105048938	LOC103716140,LOC103697291	Ma09_g15990,Ma04_g16200
1179	m	m	m	m	m	m	m	Dr21724,Dr09110	AT2G40880,AT5G47550,AT3G12490	Bradi1g22700,Bradi2g10146,Bradi1g22710,Bradi2g52670,Bradi2g25507,Bradi1g70500	LOC_Os01g58890,LOC_Os05g33880,LOC_Os03g31510,LOC_Os01g16430	LOC105036466,LOC105048187,LOC105035241,LOC105057886	LOC103706285,LOC103722511,LOC103710965	Ma06_g00760,Ma03_g19280,Ma03_g19290,Ma11_g18530,Ma04_g13940,Ma03_g31040,Ma02_g01790
1180	1	1	1	1	m	m	1	Dr12348	AT2G02040	Bradi1g10490	LOC_Os03g51050	LOC105056492,LOC105058662	LOC103713054,LOC103705800	Ma09_g29670
1181	0	0	1	1	1	1	1	NA	NA	Bradi4g18390	LOC_Os11g31100	LOC105051128	LOC103708129	Ma06_g22250
1182	0	0	1	1	0	0	0	NA	NA	Bradi4g31210	LOC_Os07g47080	NA	NA	NA
1183	0	0	1	1	0	0	0	NA	NA	Bradi4g43790	LOC_Os12g03410	NA	NA	NA
1184	1	1	1	m	m	1	1	Dr04167	AT1G71780	Bradi2g05410	LOC_Os01g08950,LOC_Os01g51800	LOC105040315,LOC105052439	LOC103720575	Ma03_g21320
1185	1	1	1	1	1	1	1	Dr05643	AT3G27820	Bradi3g52862	LOC_Os02g47800	LOC105058742	LOC103711527	Ma06_g10680
1186	0	0	1	1	0	0	0	NA	NA	Bradi1g66200	LOC_Os03g17260	NA	NA	NA
1187	1	m	m	m	m	m	m	Dr00576	AT5G01520,AT5G58787,AT3G47160	Bradi5g26340,Bradi3g30040,Bradi1g18760	LOC_Os10g35670,LOC_Os07g46700	LOC105059000,LOC105055506,LOC105032707	LOC103698155,LOC103719193	Ma02_g20380,Ma07_g18390,Ma11_g16090
1188	1	1	1	1	1	1	1	Dr00729	AT5G09390	Bradi4g29190	LOC_Os09g20590	LOC105058412	LOC103707908	Ma10_g30370
1189	0	0	1	1	0	0	0	NA	NA	Bradi2g02330	LOC_Os01g04290	NA	NA	NA
1190	m	m	m	m	m	m	m	Dr03893,Dr03892	AT3G54700,AT2G32830,AT2G38940	Bradi1g00700,Bradi3g12590,Bradi5g02730,Bradi3g27680	LOC_Os04g10750,LOC_Os08g45000,LOC_Os10g30790	LOC105055581,LOC105059103,LOC105043079,LOC105031976	LOC103719440,LOC103705451,LOC103703618	Ma03_g02380,Ma01_g01890,Ma04_g36790
1191	1	1	1	1	1	1	1	Dr13475	AT1G27695	Bradi4g06665	LOC_Os12g32284	LOC105058030	LOC103707778	Ma07_g27850
1192	0	0	1	1	0	0	0	NA	NA	Bradi2g48090	LOC_Os01g51690	NA	NA	NA
1193	0	0	1	1	0	0	0	NA	NA	Bradi2g08860	LOC_Os01g14840	NA	NA	NA
1194	m	m	m	m	0	m	m	Dr03020,Dr04015,Dr04017,Dr03016	AT1G17010,AT4G25310,AT1G17020	Bradi3g33230,Bradi1g78520	LOC_Os10g40880,LOC_Os10g40934,LOC_Os10g41020,LOC_Os01g24980,LOC_Os01g25010	NA	LOC103716545,LOC103703558,LOC103711647	Ma11_g04210,Ma11_g04180,Ma05_g23350,Ma11_g04190,Ma11_g04200,Ma11_g19390
1195	1	1	1	1	1	1	1	Dr14218	AT1G08380	Bradi5g09530	LOC_Os04g33830	LOC105038285	LOC103703121	Ma06_g08680
1196	1	1	1	m	1	1	1	Dr02343	AT3G08570	Bradi4g44320	LOC_Os12g02540,LOC_Os11g02620	LOC105046016	LOC103716687	Ma07_g23420
1197	1	m	1	1	1	1	1	Dr15407	AT4G09630,AT1G34550	Bradi4g23160	LOC_Os11g09170	LOC105051773	LOC103707490	Ma06_g27610
1198	1	1	1	1	1	1	m	Dr20711	AT5G11700	Bradi2g05560	LOC_Os01g09246	LOC105040400	LOC103718651	Ma07_g08750,Ma02_g18580
1199	0	0	1	1	0	0	0	NA	NA	Bradi5g18160	LOC_Os04g47190	NA	NA	NA
1200	0	1	m	m	m	m	m	NA	AT3G50770	Bradi1g07350,Bradi2g50920	LOC_Os03g55960,LOC_Os01g56030	LOC105060001,LOC105048944,LOC105049661	LOC103710626,LOC103720782,LOC103716135	Ma05_g01780,Ma09_g26940
1201	1	1	1	1	1	1	1	Dr03615	AT4G27060	Bradi1g26090	LOC_Os07g33630	LOC105046879	LOC103695861	Ma09_g11270
1202	1	1	1	1	1	1	m	Dr08032	AT5G14440	Bradi5g13520	LOC_Os04g40430	LOC105051273	LOC103709959	Ma11_g09590,Ma02_g22930
1203	1	1	1	1	m	m	1	Dr12667	AT1G67400	Bradi4g19140	LOC_Os11g29350	LOC105032437,LOC105034204	LOC103722555,LOC103696409	Ma09_g29970
1204	1	m	m	m	m	m	m	Dr01877	AT5G33370,AT3G04290	Bradi3g28100,Bradi5g15160,Bradi3g12730	LOC_Os10g32580,LOC_Os02g40440,LOC_Os08g45150,LOC_Os04g42860	LOC105055790,LOC105059161,LOC105043183	LOC103706966,LOC103711874,LOC103722144	Ma02_g13620,Ma01_g04800,Ma09_g19240,Ma05_g17280
1205	1	1	1	1	1	1	1	Dr14073	AT1G03750	Bradi1g14910	LOC_Os05g15890	LOC105050614	LOC103707150	Ma07_g00310
1206	1	1	1	1	1	1	1	Dr04310	AT5G66770	Bradi1g10330	LOC_Os03g51330	LOC105055938	LOC103707594	Ma03_g31740
1207	m	0	m	m	m	m	m	Dr23954,Dr10365,Dr00614,Dr06113,Dr23675,Dr23131	NA	Bradi1g29560,Bradi4g10030,Bradi4g10171,Bradi4g10207,Bradi4g10060	LOC_Os11g13940,LOC_Os11g45180,LOC_Os11g44960,LOC_Os02g25900,LOC_Os11g45050,LOC_Os11g44990	LOC105055279,LOC105037973	LOC103718661,LOC103717710,LOC103720075,LOC103704402	Ma02_g05560,Ma01_g06160,Ma10_g08230,Ma10_g08180,Ma01_g07550,Ma02_g13220,Ma10_g08130
1208	0	0	1	1	0	0	0	NA	NA	Bradi3g33440	LOC_Os10g41260	NA	NA	NA
1209	1	1	1	m	1	1	1	Dr18998	AT5G24740	Bradi3g13757	LOC_Os08g02354,LOC_Os08g02350	LOC105035160	LOC103723626	Ma08_g34140
1210	1	1	1	1	1	1	m	Dr01495	AT1G14390	Bradi1g37210	LOC_Os06g38970	LOC105040311	LOC103709770	Ma02_g17580,Ma05_g06030
1211	0	0	1	1	0	0	0	NA	NA	Bradi3g54640	LOC_Os02g56140	NA	NA	NA
1212	0	m	m	m	m	m	m	NA	AT3G04840,AT4G34670	Bradi1g71200,Bradi3g01210,Bradi1g78170	LOC_Os12g21798,LOC_Os03g10340,LOC_Os02g18550	LOC105057951,LOC105060679	LOC103722763,LOC103717777	Ma03_g31280,Ma01_g15930
1213	1	1	1	1	m	m	1	Dr09412	AT4G29510	Bradi4g28570	LOC_Os09g19560	LOC105047314,LOC105042817	LOC103721823,LOC103711191	Ma06_g23240
1214	m	m	m	m	1	1	m	Dr12207,Dr09262	AT2G30050,AT1G64350	Bradi2g43780,Bradi1g53420,Bradi2g07030,Bradi1g02960	LOC_Os07g14280,LOC_Os03g61630,LOC_Os02g04320,LOC_Os01g43250	LOC105039494	LOC103695903	Ma02_g08240,Ma01_g16020
1215	1	m	m	m	m	m	m	Dr13847	AT5G50400,AT1G13750	Bradi1g69990,Bradi4g03777,Bradi3g41200,Bradi4g03787,Bradi4g34637	LOC_Os09g32840,LOC_Os08g41880,LOC_Os03g11530,LOC_Os12g38750,LOC_Os12g38760	LOC105033157,LOC105048914,LOC105056096	LOC103716165,LOC103718202	Ma11_g18000,Ma03_g17320
1216	0	0	1	1	0	0	0	NA	NA	Bradi1g23812	LOC_Os01g27470	NA	NA	NA
1217	1	0	1	1	1	1	1	Dr09634	NA	Bradi2g26590	LOC_Os05g32544	LOC105057566	LOC103716439	Ma11_g18560
1218	1	0	1	1	m	1	1	Dr19033	NA	Bradi3g17020	LOC_Os08g05690	LOC105054803,LOC105054801	LOC103724160	Ma10_g09030
1219	0	0	1	1	0	0	0	NA	NA	Bradi1g48870	LOC_Os06g06290	NA	NA	NA
1220	1	1	m	m	1	1	1	Dr14017	AT3G21690	Bradi1g15670,Bradi1g15680	LOC_Os03g37490,LOC_Os03g37640	LOC105051369	LOC103723490	Ma02_g15850
1221	0	1	1	1	1	1	m	NA	AT2G35880	Bradi4g16050	LOC_Os11g36340	LOC105042421	LOC103707486	Ma08_g27390,Ma08_g04610,Ma03_g15900
1222	1	1	m	1	m	m	m	Dr17281	AT5G05080	Bradi1g31570,Bradi3g05680,Bradi1g31580	LOC_Os06g45000	LOC105050407,LOC105039316	LOC103701486,LOC103707041	Ma04_g27270,Ma03_g13440,Ma01_g01100
1223	1	1	1	1	m	m	1	Dr16307	AT5G53020	Bradi2g40880	LOC_Os01g36970	LOC105038197,LOC105047610	LOC103719095,LOC103719670	Ma08_g25770
1224	1	1	1	1	0	0	0	Dr02055	AT5G18580	Bradi2g35807	LOC_Os05g05710	NA	NA	NA
1225	0	0	1	1	0	0	0	NA	NA	Bradi3g08860	LOC_Os08g28790	NA	NA	NA
1226	1	1	m	m	1	m	m	Dr08624	AT4G24140	Bradi1g50030,Bradi3g31907	LOC_Os06g04169,LOC_Os10g38860	LOC105054368	LOC103716909,LOC103698384	Ma04_g23530,Ma09_g24870,Ma05_g22640
1227	1	1	1	1	m	m	m	Dr09470	AT5G04840	Bradi3g45170	LOC_Os02g33560	LOC105038314,LOC105052067	LOC103714287,LOC103703144	Ma03_g20040,Ma05_g18130
1228	0	1	1	1	1	1	1	NA	AT1G04640	Bradi1g63900	LOC_Os03g20560	LOC105035680	LOC103719245	Ma09_g16860
1229	1	1	1	1	1	1	1	Dr10492	AT2G26430	Bradi1g55310	LOC_Os01g27940	LOC105039802	LOC103723507	Ma08_g06630
1230	0	0	m	m	0	0	m	NA	NA	Bradi1g13516,Bradi1g13514	LOC_Os03g46140,LOC_Os11g41570	NA	NA	Ma07_g11940,Ma07_g11930
1231	m	1	1	1	m	1	m	Dr17289,Dr03239	AT2G19330	Bradi5g20880	LOC_Os04g51580	LOC105050399,LOC105039307	LOC103701505	Ma01_g18820,Ma03_g13420
1232	0	0	1	1	0	0	0	NA	NA	Bradi2g59660	LOC_Os01g70520	NA	NA	NA
1233	1	1	1	1	1	1	1	Dr21645	AT5G12370	Bradi4g39550	LOC_Os12g13590	LOC105051379	LOC103719865	Ma09_g07490
1234	1	1	1	1	m	m	m	Dr17215	AT3G24590	Bradi3g09920	LOC_Os02g16709	LOC105048286,LOC105040820	LOC103710906,LOC103713866	Ma11_g10270,Ma06_g15550
1235	1	1	m	m	m	m	m	Dr11734	AT4G38660	Bradi4g36410,Bradi3g42380,Bradi1g68330,Bradi3g21100	LOC_Os09g36580,LOC_Os03g14030,LOC_Os08g43510,LOC_Os10g05600	LOC105055070,LOC105053748,LOC105044070	LOC103706157,LOC103700884,LOC103706335	Ma05_g11010,Ma03_g12410,Ma05_g11170,Ma04_g22390,Ma05_g17570,Ma01_g11820
1236	1	1	1	1	m	1	m	Dr07977	AT5G12470	Bradi2g26950	LOC_Os05g32230	LOC105045562,LOC105052745	LOC103705085	Ma08_g08270,Ma08_g00430
1237	1	1	1	1	1	1	1	Dr11726	AT2G45730	Bradi5g01890	LOC_Os04g02150	LOC105054418	LOC103703879	Ma11_g00710
1238	1	1	1	1	1	1	0	Dr19044	AT2G22410	Bradi3g24690	LOC_Os10g26070	LOC105056190	LOC103713365	NA
1239	1	1	1	1	1	1	1	Dr15859	AT1G65280	Bradi2g13840	LOC_Os01g33800	LOC105044022	LOC103719586	Ma11_g10830
1240	1	m	1	1	m	m	m	Dr18704	AT5G55180,AT2G05790	Bradi3g57610	LOC_Os02g53200	LOC105050080,LOC105039091	LOC103706450,LOC103718521	Ma09_g15550,Ma08_g23270
1241	0	0	1	1	0	0	0	NA	NA	Bradi1g02430	LOC_Os03g62210	NA	NA	NA
1242	1	m	1	1	m	m	1	Dr16879	AT3G48060,AT3G48050	Bradi3g59577	LOC_Os02g50840	LOC105039171,LOC105050306	LOC103719165,LOC103710036	Ma03_g10110
1243	1	1	m	1	m	1	m	Dr14339	AT1G08060	Bradi4g07717,Bradi3g06450	LOC_Os06g01320	LOC105033425,LOC105055676	LOC103719900	Ma01_g04440,Ma05_g16770
1244	0	0	1	1	0	0	0	NA	NA	Bradi1g12837	LOC_Os03g46600	NA	NA	NA
1245	1	1	1	1	1	1	1	Dr14604	AT4G16410	Bradi1g46622	LOC_Os07g41630	LOC105058136	LOC103704226	Ma06_g26290
1246	1	1	m	m	0	m	m	Dr03536	AT3G07030	Bradi1g09507,Bradi1g73960	LOC_Os03g52490,LOC_Os03g06980	NA	LOC103717266,LOC103695552	Ma09_g22110,Ma08_g32170,Ma04_g11150,Ma11_g10920,Ma01_g06360
1247	m	m	m	m	m	m	m	Dr10028,Dr13137	AT1G19600,AT5G02960	Bradi2g00560,Bradi2g54210,Bradi2g22897	LOC_Os03g60400,LOC_Os01g01620	LOC105056274,LOC105058739,LOC105047156,LOC105033299	LOC103701997,LOC103715008,LOC103711544,LOC103702859	Ma03_g01040,Ma03_g01060,Ma02_g24920,Ma10_g20410,Ma05_g14700
1248	0	m	m	m	m	1	1	NA	AT4G14690,AT3G22840	Bradi1g55620,Bradi1g55560	LOC_Os07g08160,LOC_Os07g08150,LOC_Os01g14410	LOC105055554,LOC105046587	LOC103704509	Ma08_g20440
1249	0	0	1	1	0	0	0	NA	NA	Bradi4g18970	LOC_Os11g30310	NA	NA	NA
1250	1	1	1	1	1	1	1	Dr00714	AT1G78010	Bradi3g35517	LOC_Os08g31460	LOC105032998	LOC103721066	Ma07_g17160
1251	0	1	1	1	1	1	m	NA	AT1G67730	Bradi3g47840	LOC_Os02g38440	LOC105038734	LOC103711599	Ma03_g17840,Ma02_g07870
1252	1	1	1	1	1	1	1	Dr13178	AT1G29820	Bradi2g45840	LOC_Os01g47460	LOC105048654	LOC103714979	Ma06_g28240
1253	1	1	1	1	1	1	1	Dr15514	AT1G69830	Bradi2g48150	LOC_Os01g51754	LOC105047709	LOC103720447	Ma08_g04100
1254	0	0	1	1	0	0	0	NA	NA	Bradi3g33840	LOC_Os10g41800	NA	NA	NA
1255	0	1	1	1	1	1	1	NA	AT1G53645	Bradi1g31830	LOC_Os06g45390	LOC105039720	LOC103723435	Ma01_g19280
1256	0	0	1	1	0	0	0	NA	NA	Bradi2g51150	LOC_Os01g56360	NA	NA	NA
1257	0	1	1	1	1	1	1	NA	AT3G09280	Bradi1g25250	LOC_Os07g36430	LOC105052670	LOC103723870	Ma08_g07230
1258	0	0	1	1	0	0	0	NA	NA	Bradi2g22450	LOC_Os05g39710	NA	NA	NA
1259	1	1	1	1	1	1	1	Dr02783	AT5G23870	Bradi3g32865	LOC_Os10g40290	LOC105042880	LOC103719369	Ma11_g03750
1260	1	1	1	m	m	m	1	Dr05758	AT3G24090	Bradi4g43640	LOC_Os11g03900,LOC_Os12g03720	LOC105045513,LOC105032072	LOC103709035,LOC103705007	Ma08_g14300
1261	0	0	1	1	0	0	0	NA	NA	Bradi3g42390	LOC_Os08g43500	NA	NA	NA
1262	1	1	1	1	1	1	1	Dr16114	AT5G65860	Bradi1g07860	LOC_Os03g55330	LOC105058565	LOC103700807	Ma09_g09150
1263	0	1	m	m	m	m	m	NA	AT4G37810	Bradi1g12720,Bradi1g57800,Bradi1g10080	LOC_Os03g51660,LOC_Os03g46930,LOC_Os07g04020	LOC105061114,LOC105060138	LOC103707635,LOC103697468	Ma05_g01910,Ma07_g00750,Ma05_g08460,Ma04_g38710
1264	0	0	m	m	1	1	1	NA	NA	Bradi3g14780,Bradi3g14760,Bradi3g14750,Bradi3g14730,Bradi3g14740	LOC_Os08g04560,LOC_Os08g04540	LOC105052686	LOC103709887	Ma09_g30620
1265	1	m	1	1	1	1	1	Dr07700	AT3G27460,AT5G40550	Bradi4g08140	LOC_Os12g19350	LOC105033744	LOC103717559	Ma06_g29840
1266	m	m	m	m	m	m	m	Dr07871,Dr18678	AT3G49680,AT5G65770,AT5G65780	Bradi2g50990,Bradi1g78130,Bradi3g32830	LOC_Os05g48450,LOC_Os03g01600,LOC_Os01g56140	LOC105058185,LOC105055889,LOC105061208,LOC105060068	LOC103713670,LOC103707528,LOC103712275	Ma08_g04930,Ma06_g33420
1267	1	1	1	1	1	1	1	Dr05884	AT1G79120	Bradi2g37030	LOC_Os03g46460	LOC105034945	LOC103705396	Ma04_g27450
1268	0	0	1	1	0	0	0	NA	NA	Bradi5g13110	LOC_Os04g39600	NA	NA	NA
1269	1	0	m	m	m	m	m	Dr00596	NA	Bradi5g23930,Bradi3g48170,Bradi2g35750	LOC_Os05g10900,LOC_Os01g21710,LOC_Os05g15230,LOC_Os09g36870	LOC105045121,LOC105045115	LOC103701132,LOC103715348	Ma04_g01690,Ma04_g01650,Ma04_g01670,Ma03_g04090,Ma04_g01660
1270	1	1	1	1	1	1	1	Dr07102	AT4G25540	Bradi5g26812	LOC_Os04g58630	LOC105054823	LOC103719424	Ma07_g18410
1271	0	1	1	1	1	1	1	NA	AT4G39740	Bradi4g29060	LOC_Os09g20430	LOC105056841	LOC103720240	Ma06_g03740
1272	0	0	1	1	0	0	0	NA	NA	Bradi1g53720	LOC_Os07g12720	NA	NA	NA
1273	m	m	m	m	1	0	m	Dr04593,Dr08807	AT2G44710,AT3G56860,AT3G15010,AT1G22910	Bradi2g43460,Bradi2g09820,Bradi5g17270	LOC_Os04g45930,LOC_Os01g16090,LOC_Os01g42820	LOC105038935	NA	Ma05_g09220,Ma05_g09210
1274	0	m	m	m	m	m	1	NA	AT3G60770,AT4G00100	Bradi3g13810,Bradi3g13800	LOC_Os08g02410,LOC_Os08g02400	LOC105054775,LOC105035747,LOC105059447	LOC103708272,LOC103717397	Ma01_g09940
1275	1	1	1	1	1	1	1	Dr17165	AT5G16020	Bradi2g42960	LOC_Os01g42060	LOC105047768	LOC103715945	Ma03_g30200
1276	1	m	m	m	m	m	m	Dr13962	AT1G03860,AT4G28510	Bradi1g53070,Bradi1g02170	LOC_Os07g15880,LOC_Os03g62490	LOC105051703,LOC105037905	LOC103716616,LOC103717159	Ma11_g13660,Ma08_g08130
1277	0	1	1	1	1	1	1	NA	AT4G22550	Bradi3g50850	LOC_Os02g44290	LOC105054022	LOC103705152	Ma04_g36830
1278	0	1	1	m	1	1	1	NA	AT4G25670	Bradi1g52060	LOC_Os06g01770,LOC_Os02g01360	LOC105059529	LOC103710695	Ma01_g01760
1279	m	m	1	m	m	m	m	Dr25417,Dr13718	AT1G14290,AT1G69640	Bradi3g59350	LOC_Os02g51150,LOC_Os06g12250	LOC105056573,LOC105041726,LOC105056574,LOC105041725	LOC103701532,LOC103701531,LOC103703695,LOC103703686	Ma03_g01410,Ma08_g01290,Ma07_g19290
1280	0	1	1	1	0	0	0	NA	AT3G15670	Bradi2g18090	LOC_Os05g46480	NA	NA	NA
1281	0	0	1	1	0	0	0	NA	NA	Bradi1g26250	LOC_Os07g33280	NA	NA	NA
1282	1	m	m	m	m	m	m	Dr03546	AT3G13850,AT1G72980,AT3G47870	Bradi4g28883,Bradi2g41585,Bradi3g35280	LOC_Os09g19950,LOC_Os08g31080,LOC_Os01g39150	LOC105055372,LOC105038806,LOC105038815,LOC105047660	LOC103721971,LOC103720129,LOC103712876,LOC103699560	Ma06_g31430,Ma08_g26990,Ma09_g25880,Ma03_g27070
1283	0	0	1	1	0	0	0	NA	NA	Bradi2g03000	LOC_Os01g05410	NA	NA	NA
1284	m	m	m	m	m	m	m	Dr01887,Dr23048,Dr19179	AT4G17940,AT1G80130,AT5G20190	Bradi1g36490,Bradi1g75670,Bradi3g34320	LOC_Os10g42610,LOC_Os03g04710,LOC_Os06g40440	LOC105054431,LOC105044176,LOC105037051	LOC103711759,LOC103703891,LOC103715452	Ma05_g03320,Ma04_g20680,Ma04_g33890,Ma02_g17700
1285	1	1	1	1	1	m	m	Dr11889	AT5G25530	Bradi3g16270	LOC_Os08g06460	LOC105036157	LOC103723859,LOC103720927	Ma04_g12330,Ma09_g23730,Ma03_g21500
1286	1	1	1	1	1	1	1	Dr06030	AT4G32272	Bradi3g48680	LOC_Os02g40030	LOC105049436	LOC103710112	Ma04_g09910
1287	0	0	1	1	0	0	0	NA	NA	Bradi1g05270	LOC_Os03g58510	NA	NA	NA
1288	0	0	1	1	0	0	0	NA	NA	Bradi5g09320	LOC_Os04g33630	NA	NA	NA
1289	0	0	1	1	0	0	0	NA	NA	Bradi1g72050	LOC_Os03g08870	NA	NA	NA
1290	m	m	m	m	m	m	m	Dr19905,Dr06382	AT2G38300,AT2G40260	Bradi4g44930,Bradi1g39180,Bradi4g26802	LOC_Os12g01490,LOC_Os06g35140,LOC_Os11g01480	LOC105034414,LOC105045864,LOC105048124,LOC105057131,LOC105040607,LOC105044705	LOC103707382,LOC103710387	Ma07_g23890,Ma07_g13760,Ma10_g14350
1291	1	0	1	1	1	1	1	Dr14588	NA	Bradi3g29590	LOC_Os10g34820	LOC105034741	LOC103714802	Ma02_g12500
1292	0	0	1	1	0	0	0	NA	NA	Bradi2g39339	LOC_Os05g01790	NA	NA	NA
1293	1	1	m	m	1	m	1	Dr09037	AT3G07940	Bradi2g60950,Bradi2g27007	LOC_Os05g31720,LOC_Os01g72230	LOC105057632	LOC103722443,LOC103724055	Ma05_g19100
1294	1	1	1	1	1	1	1	Dr03023	AT4G18230	Bradi3g52200	LOC_Os03g30934	LOC105059563	LOC103722562	Ma07_g16960
1295	1	1	1	1	1	1	1	Dr07404	AT3G20870	Bradi3g07080	LOC_Os02g10230	LOC105039480	LOC103723830	Ma04_g13190
1296	0	0	1	1	0	0	0	NA	NA	Bradi1g18500	LOC_Os07g47270	NA	NA	NA
1297	0	0	1	1	0	0	0	NA	NA	Bradi1g07200	LOC_Os03g56250	NA	NA	NA
1298	1	1	1	1	1	1	1	Dr10515	AT4G02460	Bradi3g47472	LOC_Os02g37920	LOC105039840	LOC103718613	Ma06_g21630
1299	m	m	m	m	m	m	m	Dr02415,Dr12812	AT1G07900,AT2G28500	Bradi1g65760,Bradi1g65767	LOC_Os03g17800,LOC_Os03g17810	LOC105044651,LOC105044649,LOC105036510	LOC103706653,LOC103708821,LOC103711054	Ma10_g22890,Ma07_g15380,Ma06_g24400
1300	1	1	1	1	0	0	0	Dr16174	AT1G13690	Bradi1g15040	LOC_Os03g40310	NA	NA	NA
1301	1	1	1	1	1	1	m	Dr02975	AT5G46880	Bradi3g34410	LOC_Os10g42490	LOC105043945	LOC103714572	Ma05_g14050,Ma04_g19480
1302	0	1	1	1	1	1	1	NA	AT3G16010	Bradi3g09880	LOC_Os02g16650	LOC105040807	LOC103710896	Ma03_g03230
1303	1	1	1	1	1	1	1	Dr18150	AT1G04730	Bradi1g67210	LOC_Os03g15810	LOC105046264	LOC103704175	Ma06_g24220
1304	0	0	1	1	m	m	0	NA	NA	Bradi3g29350	LOC_Os02g28970	LOC105041913,LOC105058666	LOC103708661,LOC103705864	NA
1305	m	m	m	m	m	m	m	Dr15555,Dr15131	AT5G19490,AT3G12480	Bradi2g21290,Bradi4g16840	LOC_Os05g41450,LOC_Os11g34200	LOC105052442,LOC105048707,LOC105033351	LOC103701825,LOC103706283,LOC103705058	Ma09_g21090,Ma02_g05500,Ma10_g08460,Ma04_g00230
1306	1	m	m	m	m	m	m	Dr25674	AT3G05725,AT2G47480	Bradi1g64730,Bradi1g16830	LOC_Os07g49020,LOC_Os05g28840,LOC_Os03g19040	LOC105039905,LOC105052570	LOC103720035,LOC103711279,LOC103697009,LOC103712620	Ma11_g05040,Ma08_g10250,Ma08_g30440
1307	1	1	1	1	1	1	1	Dr02871	AT1G04650	Bradi1g75460	LOC_Os03g05040	LOC105053605	LOC103717938	Ma09_g18040
1308	m	1	m	m	1	1	1	Dr22137,Dr08428	AT4G14750	Bradi1g14090,Bradi3g26990	LOC_Os03g06570,LOC_Os10g28420,LOC_Os03g43580	LOC105053378	LOC103697314	Ma03_g15830
1309	1	1	m	m	m	m	m	Dr03820	AT1G22450	Bradi1g60710,Bradi1g21290	LOC_Os07g42910,LOC_Os03g27290	LOC105048643,LOC105041435	LOC103701778,LOC103717968	Ma07_g11520,Ma08_g17360
1310	1	1	m	m	m	m	m	Dr12425	AT2G02800	Bradi1g73210,Bradi3g25930	LOC_Os03g07430,LOC_Os10g26520	LOC105048580,LOC105041705	LOC103700624,LOC103722695	Ma02_g09370,Ma06_g12100,Ma01_g14970,Ma10_g18850
1311	1	1	m	1	1	1	1	Dr05008	AT2G23140	Bradi3g17252,Bradi1g20170	LOC_Os08g01900	LOC105060825	LOC103720451	Ma04_g01440
1312	0	0	1	1	0	0	0	NA	NA	Bradi1g59465	LOC_Os07g01530	NA	NA	NA
1313	1	1	m	m	m	m	m	Dr18695	AT1G02180	Bradi3g37640,Bradi3g60910	LOC_Os08g35710,LOC_Os02g58740	LOC105054571,LOC105041839	LOC103704909,LOC103696192	Ma10_g29580,Ma07_g05770
1314	1	1	m	1	m	1	1	Dr16639	AT1G56440	Bradi2g38410,Bradi3g19490	LOC_Os05g03910	LOC105057344,LOC105045025	LOC103700981	Ma01_g17530
1315	1	m	1	1	m	m	m	Dr12773	AT5G02790,AT3G55040	Bradi1g66030	LOC_Os03g17470	LOC105044685,LOC105037578	LOC103709926,LOC103709917	Ma10_g01250,Ma06_g34840,Ma09_g04170
1316	m	m	m	m	m	m	m	Dr01939,Dr16411	AT2G38970,AT5G60710	Bradi3g54750,Bradi3g48921	LOC_Os02g40664,LOC_Os02g56280	LOC105053665,LOC105043196,LOC105033421,LOC105055672	LOC103722149,LOC103718263,LOC103702886,LOC103719880	Ma05_g22920,Ma06_g38430
1317	1	m	m	m	1	m	1	Dr19786	AT1G15460,AT1G74810	Bradi2g34110,Bradi2g04690	LOC_Os01g08020,LOC_Os05g08430	LOC105040206	LOC103708831,LOC103708796	Ma05_g05910
1318	m	1	1	m	m	m	m	Dr16297,Dr06364	AT2G46500	Bradi3g10620	LOC_Os05g51230,LOC_Os06g23290,LOC_Os02g18840	LOC105042639,LOC105040897,LOC105048343	LOC103719543,LOC103714200,LOC103702517	Ma06_g28310,Ma02_g21650,Ma07_g14430
1319	1	m	m	m	m	m	m	Dr03224	AT4G25990,AT5G57180	Bradi1g34060,Bradi3g03770	LOC_Os06g48610,LOC_Os02g05470	LOC105050861,LOC105049321	LOC103714119,LOC103722614	Ma07_g21140,Ma06_g03500
1320	m	1	m	m	m	m	m	Dr13280,Dr13145,Dr05663	AT4G24660	Bradi2g14927,Bradi3g38430,Bradi4g32580	LOC_Os09g29130,LOC_Os05g50310,LOC_Os08g37400	LOC105048349,LOC105058476,LOC105056264	LOC103714994,LOC103723176,LOC103722072,LOC103702004	Ma07_g27080,Ma05_g05240,Ma10_g20440,Ma06_g23540,Ma07_g20450,Ma04_g14890,Ma10_g30220
1321	0	0	1	1	0	0	0	NA	NA	Bradi4g14201	LOC_Os11g38860	NA	NA	NA
1322	0	0	1	1	0	0	0	NA	NA	Bradi4g25010	LOC_Os11g05990	NA	NA	NA
1323	1	0	1	1	1	1	m	Dr15310	NA	Bradi3g13840	LOC_Os08g02450	LOC105054817	LOC103708288	Ma01_g13070,Ma03_g11140
1324	1	1	1	1	1	1	0	Dr07857	AT5G49660	Bradi4g00877	LOC_Os12g43660	LOC105061025	LOC103705713	NA
1325	1	1	m	m	1	m	m	Dr11979	AT2G39050	Bradi2g03460,Bradi1g17470,Bradi1g63610	LOC_Os03g21040,LOC_Os07g48460,LOC_Os01g01450	LOC105044905	LOC103702242,LOC103702207	Ma06_g33970,Ma11_g23390,Ma05_g30150
1326	0	0	1	1	0	0	0	NA	NA	Bradi2g55450	LOC_Os01g63880	NA	NA	NA
1327	0	0	1	1	0	0	0	NA	NA	Bradi5g23077	LOC_Os04g54070	NA	NA	NA
1328	0	0	1	1	0	0	0	NA	NA	Bradi2g11300	LOC_Os05g04450	NA	NA	NA
1329	0	0	1	1	0	0	0	NA	NA	Bradi5g00650	LOC_Os04g08550	NA	NA	NA
1330	m	1	m	m	m	m	m	Dr16080,Dr05963	AT5G66560	Bradi1g07457,Bradi1g09246	LOC_Os03g52880,LOC_Os03g55830	LOC105035970,LOC105035640	LOC103696928,LOC103709194	Ma08_g04710,Ma09_g27010,Ma03_g26900
1331	1	1	1	m	1	1	m	Dr13375	AT1G44760	Bradi2g24460	LOC_Os05g35380,LOC_Os01g65440	LOC105036948	LOC103702630	Ma08_g32810,Ma04_g15910
1332	1	m	m	m	m	m	m	Dr15646	AT1G48000,AT2G47190,AT3G06490,AT5G49620	Bradi2g38560,Bradi1g64140,Bradi4g04627	LOC_Os12g37690,LOC_Os11g45740,LOC_Os03g20090,LOC_Os05g04210	LOC105039994,LOC105044973,LOC105057307	LOC103709681,LOC103701022	Ma08_g10600,Ma02_g00280,Ma11_g19220,Ma11_g14670,Ma09_g15940
1333	0	0	1	1	0	0	0	NA	NA	Bradi3g49836	LOC_Os02g42620	NA	NA	NA
1334	0	1	1	1	1	1	1	NA	AT1G03180	Bradi2g13200	LOC_Os05g16250	LOC105059935	LOC103719697	Ma09_g31440
1335	0	1	1	1	m	m	1	NA	AT5G03345	Bradi4g04370	LOC_Os12g37880	LOC105059755,LOC105040034	LOC103697379,LOC103721593	Ma03_g12520
1336	1	0	m	m	1	1	m	Dr07597	NA	Bradi3g46190,Bradi1g60350,Bradi3g37393	LOC_Os08g34990,LOC_Os02g35650,LOC_Os03g28260	LOC105056673	LOC103705185	Ma05_g24990,Ma06_g37930
1337	1	1	m	m	m	m	m	Dr01868	AT4G28650	Bradi3g01230,Bradi1g75430	LOC_Os03g05140,LOC_Os02g02140	LOC105055825,LOC105043178	LOC103711908,LOC103720511	Ma02_g06240,Ma11_g15700
1338	1	0	1	1	1	1	1	Dr03140	NA	Bradi5g12770	LOC_Os04g39170	LOC105039196	LOC103701631	Ma06_g38030
1339	1	1	1	1	1	1	1	Dr16287	AT3G15180	Bradi2g17000	LOC_Os05g48340	LOC105042456	LOC103715588	Ma03_g16720
1340	1	m	1	1	1	1	m	Dr02754	AT5G38710,AT3G30775	Bradi3g32880	LOC_Os10g40360	LOC105034598	LOC103695723	Ma05_g23060,Ma11_g19620
1341	0	1	1	1	1	1	m	NA	AT3G14410	Bradi3g14406	LOC_Os08g04110	LOC105035150	LOC103705588	Ma09_g30930,Ma06_g21180
1342	0	0	1	1	0	0	0	NA	NA	Bradi2g06030	LOC_Os01g10110	NA	NA	NA
1343	1	1	1	1	1	1	1	Dr19734	AT3G48900	Bradi3g12930	LOC_Os08g01130	LOC105059017	LOC103698349	Ma07_g04460
1344	0	0	1	1	0	0	0	NA	NA	Bradi2g10930	LOC_Os12g06440	NA	NA	NA
1345	0	0	1	1	0	0	1	NA	NA	Bradi2g10800	LOC_Os01g17214	NA	NA	Ma06_g10070
1346	1	1	1	1	1	1	1	Dr08677	AT1G52530	Bradi5g16410	LOC_Os04g44620	LOC105042828	LOC103719278	Ma04_g36460
1347	0	0	1	1	0	0	0	NA	NA	Bradi1g04880	LOC_Os03g59030	NA	NA	NA
1348	1	1	1	1	1	1	1	Dr19854	AT3G20660	Bradi5g22900	LOC_Os04g53930	LOC105034631	LOC103719357	Ma11_g24230
1349	0	0	1	m	0	0	0	NA	NA	Bradi4g10332	LOC_Os04g25840,LOC_Os04g24820	NA	NA	NA
1350	m	1	m	m	m	m	m	Dr10360,Dr03364,Dr14520	AT5G57970	Bradi1g30920,Bradi5g14770	LOC_Os06g44050,LOC_Os04g42290	LOC105034696,LOC105060180	LOC103717200,LOC103697341,LOC103710431	Ma10_g03620,Ma02_g07000,Ma07_g20840,Ma09_g19710
1351	1	1	1	1	0	0	0	Dr13546	AT4G16280	Bradi4g08727	LOC_Os09g03610	NA	NA	NA
1352	1	1	1	1	1	1	1	Dr17339	AT4G30840	Bradi3g19330	LOC_Os08g16600	LOC105034147	LOC103717092	Ma03_g13200
1353	1	1	m	m	m	m	m	Dr16473	AT3G22830	Bradi1g55630,Bradi3g26920	LOC_Os07g08140,LOC_Os10g28340	LOC105055499,LOC105042195	LOC103724134,LOC103724118	Ma08_g20450,Ma06_g25790,Ma01_g21280,Ma05_g02900
1354	1	0	1	1	0	0	0	Dr02603	NA	Bradi2g39460	LOC_Os04g32940	NA	NA	NA
1355	1	1	1	1	1	1	1	Dr19847	AT5G15880	Bradi3g03180	LOC_Os09g02130	LOC105050677	LOC103702414	Ma07_g18070
1356	1	0	1	1	1	1	m	Dr16657	NA	Bradi2g12390	LOC_Os01g22600	LOC105040007	LOC103697067	Ma03_g25690,Ma11_g23620
1357	1	0	1	1	1	1	0	Dr17620	NA	Bradi3g50721	LOC_Os02g44102	LOC105043650	LOC103716566	NA
1358	0	1	1	1	m	m	m	NA	AT1G19300	Bradi1g12560	LOC_Os03g47530	LOC105060045,LOC105060066	LOC103720778,LOC103712295	Ma09_g26920,Ma06_g31930
1359	1	m	1	1	1	1	1	Dr21008	AT4G17420,AT5G47420	Bradi1g08760	LOC_Os03g53600	LOC105053355	LOC103712572	Ma08_g27460
1360	0	0	1	1	0	0	0	NA	NA	Bradi1g08760	LOC_Os03g53600	NA	NA	NA
1361	0	0	1	1	0	0	0	NA	NA	Bradi2g56430	LOC_Os01g21144	NA	NA	NA
1362	0	m	m	m	m	m	m	NA	AT1G23490,AT3G62290,AT2G47170,AT1G70490,AT5G14670,AT1G10630	Bradi2g53082,Bradi2g53076,Bradi1g53867,Bradi1g53862	LOC_Os01g16030,LOC_Os07g12170,LOC_Os05g41060,LOC_Os01g59790	LOC105032268,LOC105040006,LOC105061344,LOC105052388	LOC103723192,LOC103719734,LOC103709069,LOC103697803,LOC103718981,LOC103696923	Ma05_g07500,Ma11_g12160,Ma10_g12940,Ma09_g05040,Ma03_g09290,Ma09_g16880
1363	1	1	1	m	1	1	1	Dr16680	AT2G47010	Bradi4g07637	LOC_Os05g19030,LOC_Os05g19000	LOC105041029	LOC103696954	Ma06_g15070
1364	1	1	m	m	0	1	1	Dr15721	AT5G61220	Bradi1g74080,Bradi1g67670	LOC_Os08g14070,LOC_Os10g26640	NA	LOC103704455	Ma04_g29850
1365	1	1	1	m	m	1	1	Dr10637	AT1G59590	Bradi1g23150	LOC_Os03g31740,LOC_Os07g39720	LOC105060676,LOC105057956	LOC103711348	Ma08_g31480
1366	m	1	1	1	1	1	1	Dr07007,Dr07008	AT2G47830	Bradi1g62630	LOC_Os03g22550	LOC105057506	LOC103707316	Ma05_g19880
1367	1	0	1	1	1	1	1	Dr00091	NA	Bradi2g56090	LOC_Os01g64720	LOC105049447	LOC103710097	Ma08_g33130
1368	1	m	m	m	m	m	m	Dr09399	AT2G19460,AT1G72720,AT5G11970	Bradi1g37742,Bradi2g41470	LOC_Os01g38660,LOC_Os06g36810	LOC105035542,LOC105040464,LOC105047996	LOC103697342,LOC103709558,LOC103708229	Ma04_g37380,Ma04_g08720,Ma02_g17490
1369	1	m	m	m	m	m	m	Dr17685	AT5G66580,AT4G37240,AT2G23690,AT3G50800,AT1G76600,AT1G21010	Bradi3g06790,Bradi1g07420,Bradi1g09220,Bradi1g55830,Bradi1g55825,Bradi1g35690,Bradi4g33950	LOC_Os02g09980,LOC_Os07g03120,LOC_Os06g41940,LOC_Os09g32000,LOC_Os03g52940,LOC_Os02g09970	LOC105060034,LOC105052883,LOC105039376,LOC105033712	LOC103707479,LOC103701424,LOC103712307,LOC103713895,LOC103701423	Ma07_g28670,Ma05_g01720,Ma02_g10620,Ma09_g11880,Ma04_g38870
1370	1	1	1	1	1	1	m	Dr02296	AT3G58140	Bradi4g05930	LOC_Os12g34860	LOC105039813	LOC103709145	Ma08_g33970,Ma00_g01300
1371	0	0	1	1	0	0	0	NA	NA	Bradi3g28830	LOC_Os10g33810	NA	NA	NA
1372	1	1	1	1	m	0	0	Dr15168	AT5G54390	Bradi3g54660	LOC_Os02g56170	LOC105052704,LOC105045410	NA	NA
1373	0	m	1	1	m	m	m	NA	AT5G65830,AT3G49750	Bradi4g08540	LOC_Os09g04490	LOC105055880,LOC105058194	LOC103704276,LOC103707520	Ma02_g10510,Ma07_g28580,Ma01_g07780
1374	0	0	1	1	1	1	1	NA	NA	Bradi3g20640	LOC_Os08g23460	LOC105060518	LOC103712867	Ma06_g38060
1375	1	1	1	1	m	1	1	Dr08875	AT1G58100	Bradi4g41430	LOC_Os12g07480	LOC105038398,LOC105051865	LOC103703214	Ma06_g19230
1376	0	1	m	m	1	m	m	NA	AT1G65720	Bradi1g77880,Bradi3g29160	LOC_Os10g34270,LOC_Os03g01960	LOC105053710	LOC103722996,LOC103712981	Ma04_g36210,Ma08_g13510,Ma08_g03890,Ma04_g21770
1377	0	1	1	1	1	1	1	NA	AT4G02485	Bradi4g11137	LOC_Os11g43610	LOC105052509	LOC103715092	Ma11_g16860
1378	1	1	1	1	1	1	1	Dr10004	AT4G36440	Bradi2g09637	LOC_Os01g15790	LOC105058782	LOC103711559	Ma08_g16830
1379	0	0	1	1	0	0	0	NA	NA	Bradi5g26490	LOC_Os04g58570	NA	NA	NA
1380	0	0	1	1	0	0	0	NA	NA	Bradi4g40903	LOC_Os05g16395	NA	NA	NA
1381	1	m	m	1	m	m	1	Dr06398	AT5G45720,AT4G18820	Bradi2g19020,Bradi2g48930	LOC_Os01g53070	LOC105047480,LOC105041438	LOC103697730,LOC103708968	Ma06_g33470
1382	1	1	m	m	1	1	m	Dr05421	AT3G02875	Bradi1g53320,Bradi1g53310,Bradi1g09877	LOC_Os07g14590,LOC_Os03g62060	LOC105061452	LOC103713646	Ma08_g33200,Ma06_g20720
1383	0	1	1	1	1	1	0	NA	AT4G28220	Bradi1g33097	LOC_Os06g47000	LOC105033325	LOC103717308	NA
1384	1	1	1	1	1	m	1	Dr09447	AT5G40850	Bradi2g44360	LOC_Os01g44050	LOC105047195	LOC103713245,LOC103704527	Ma06_g28880
1385	1	1	1	1	m	m	m	Dr01057	AT5G64560	Bradi1g09120	LOC_Os03g53110	LOC105055913,LOC105042175,LOC105046606	LOC103706008,LOC103704592	Ma09_g18250,Ma01_g16680
1386	1	1	1	1	m	m	1	Dr16267	AT1G67280	Bradi2g31810	LOC_Os05g14194	LOC105040863,LOC105048321,LOC105042244	LOC103715569,LOC103702541,LOC103717934	Ma06_g07450
1387	1	m	m	m	1	1	m	Dr10115	AT1G78020,AT1G22160	Bradi4g28970,Bradi3g35540	LOC_Os09g20240,LOC_Os08g31510	LOC105032993	LOC103721061	Ma03_g04310,Ma09_g12620
1388	0	0	1	1	0	0	0	NA	NA	Bradi4g20197	LOC_Os11g18730	NA	NA	NA
1389	1	1	1	1	0	0	0	Dr21514	AT3G49180	Bradi3g19780	LOC_Os07g22534	NA	NA	NA
1390	0	0	1	1	0	0	0	NA	NA	Bradi3g08610	LOC_Os02g13360	NA	NA	NA
1391	1	1	1	1	0	0	0	Dr00562	AT3G15470	Bradi3g49817	LOC_Os02g42590	NA	NA	NA
1392	1	1	1	1	1	1	1	Dr07204	AT1G27880	Bradi5g13920	LOC_Os04g40970	LOC105038715	LOC103714778	Ma06_g30120
1393	0	0	1	1	0	0	0	NA	NA	Bradi1g24230	LOC_Os07g38130	NA	NA	NA
1394	1	1	1	1	1	1	1	Dr06523	AT3G20730	Bradi5g22640	LOC_Os04g53630	LOC105052646	LOC103703482	Ma11_g24190
1395	1	1	1	1	m	m	m	Dr09173	AT5G56350	Bradi2g10530	LOC_Os01g16960	LOC105044926,LOC105057280	LOC103701052,LOC103709649	Ma10_g04950,Ma05_g30050
1396	1	1	1	1	1	m	1	Dr15243	AT1G61010	Bradi1g01140	LOC_Os03g63590	LOC105051523	LOC103715356,LOC103715366	Ma06_g02120
1397	0	0	1	1	0	0	0	NA	NA	Bradi1g03307	LOC_Os07g23900	NA	NA	NA
1398	1	m	m	m	m	m	1	Dr04526	AT3G15640,AT1G80230	Bradi2g43320,Bradi1g51120	LOC_Os06g05080,LOC_Os01g42650	LOC105047843,LOC105047775,LOC105043835	LOC103695470,LOC103721271,LOC103703916	Ma10_g27020
1399	1	1	1	1	1	1	1	Dr16664	AT3G17340	Bradi4g09810	LOC_Os11g47320	LOC105040027	LOC103721588	Ma03_g25720
1400	0	1	1	1	1	1	1	NA	AT5G50930	Bradi5g08591	LOC_Os04g32600	LOC105051092	LOC103708046	Ma03_g19430
1401	1	m	m	m	m	m	m	Dr04297	AT4G37850,AT2G22750	Bradi1g69110,Bradi1g10170	LOC_Os03g51580,LOC_Os03g12760	LOC105058167,LOC105058284,LOC105055915	LOC103704304,LOC103704303,LOC103707623	Ma04_g14560,Ma03_g16110,Ma07_g28500
1402	0	0	m	1	1	0	0	NA	NA	Bradi4g33430,Bradi3g39716	LOC_Os09g30462	LOC105038966	NA	NA
1403	1	1	1	1	1	1	1	Dr09991	AT5G63000	Bradi2g10170	LOC_Os01g16510	LOC105058815	LOC103723126	Ma07_g21500
1404	1	1	1	1	m	m	m	Dr06314	AT1G17110	Bradi3g09260	LOC_Os02g14730	LOC105040636,LOC105048156	LOC103701557,LOC103703029	Ma03_g03370,Ma02_g21960,Ma03_g18600
1405	0	1	m	m	1	1	1	NA	AT3G51760	Bradi2g53930,Bradi2g22620	LOC_Os01g61370,LOC_Os05g39400	LOC105046180	LOC103718826	Ma04_g17260
1406	1	1	1	1	1	1	1	Dr15523	AT5G35460	Bradi2g42030	LOC_Os01g40280	LOC105056209	LOC103724350	Ma06_g37740
1407	0	m	m	m	m	m	1	NA	AT1G53903,AT1G53885	Bradi4g30990,Bradi3g37390	LOC_Os09g26370,LOC_Os08g34984	LOC105053036,LOC105041988	LOC103712580,LOC103703330	Ma05_g24460
1408	0	0	1	1	0	0	0	NA	NA	Bradi4g37327	LOC_Os09g38010	NA	NA	NA
1409	1	1	1	1	1	m	1	Dr08335	AT2G44980	Bradi1g78440	LOC_Os03g01200	LOC105043678	LOC103697923,LOC103713786	Ma05_g13430
1410	m	1	1	m	1	m	m	Dr11929,Dr09227	AT5G05360	Bradi1g65060	LOC_Os05g27660,LOC_Os03g18700	LOC105044761	LOC103702077,LOC103721508	Ma09_g04600,Ma05_g30360,Ma06_g34360
1411	0	0	1	1	0	0	0	NA	NA	Bradi4g28177	LOC_Os09g15850	NA	NA	NA
1412	0	0	1	1	0	0	0	NA	NA	Bradi3g56430	LOC_Os02g49340	NA	NA	NA
1413	0	0	1	1	0	0	0	NA	NA	Bradi2g35671	LOC_Os05g05920	NA	NA	NA
1414	m	1	1	1	1	1	1	Dr25282,Dr25355	AT5G25570	Bradi2g33690	LOC_Os05g08820	LOC105040285	LOC103709741	Ma02_g17610
1415	0	1	1	1	1	1	1	NA	AT3G60660	Bradi1g27595	LOC_Os07g30110	LOC105043618	LOC103705140	Ma04_g33440
1416	1	0	1	1	1	m	m	Dr19731	NA	Bradi3g01470	LOC_Os02g02400	LOC105054906	LOC103708648,LOC103698339	Ma03_g14690,Ma01_g10810
1417	0	m	m	m	m	1	1	NA	ATCG00160,AT3G03600	Bradi1g39196,Bradi5g23833,Bradi1g05788	LOC_Os02g24612,LOC_Os10g38278,LOC_Os10g21234	rps2,LOC105036477	rps2	1
1418	1	1	1	1	m	m	m	Dr12819	AT5G03080	Bradi1g65657	LOC_Os03g17940	LOC105057076,LOC105044631	LOC103706667,LOC103709813	Ma10_g22920,Ma07_g15410
1419	1	1	m	1	1	1	1	Dr13600	AT1G73080	Bradi3g37210,Bradi3g34470	LOC_Os08g34640	LOC105050779	LOC103720432	Ma06_g00140
1420	1	1	1	1	1	m	m	Dr17448	AT3G13175	Bradi2g50650	LOC_Os01g55720	LOC105036327	LOC103697230,LOC103722742	Ma06_g01780,Ma04_g39450
1421	0	0	1	1	0	0	0	NA	NA	Bradi2g12395	LOC_Os06g15440	NA	NA	NA
1422	0	0	1	m	0	0	0	NA	NA	Bradi4g44493	LOC_Os11g02165,LOC_Os12g02105	NA	NA	NA
1423	m	1	m	m	m	m	m	Dr01136,Dr04746	AT5G46170	Bradi2g51180,Bradi2g20270	LOC_Os05g43490,LOC_Os01g56390	LOC105059395,LOC105046787	LOC103703693,LOC103710526	Ma07_g07880,Ma04_g38080,Ma02_g19090
1424	1	1	1	1	1	1	1	Dr06289	AT4G23860	Bradi1g38700	LOC_Os06g33810	LOC105048197	LOC103705797	Ma05_g06490
1425	0	1	1	1	1	m	m	NA	AT1G79070	Bradi3g14270	LOC_Os08g03590	LOC105049063	LOC103695503,LOC103724383	Ma11_g24050,Ma08_g06880
1426	0	0	1	1	0	0	0	NA	NA	Bradi1g12650	LOC_Os03g47140	NA	NA	NA
1427	0	0	1	1	0	0	0	NA	NA	Bradi5g27230	LOC_Os04g59310	NA	NA	NA
1428	1	1	1	1	m	m	1	Dr14169	AT1G78690	Bradi5g25400	LOC_Os04g57150	LOC105039421,LOC105050436	LOC103702245,LOC103701429	Ma03_g11370
1429	1	1	1	1	1	1	1	Dr02249	AT4G20930	Bradi1g32590	LOC_Os06g46372	LOC105049084	LOC103713826	Ma09_g31030
1430	0	0	1	1	0	0	0	NA	NA	Bradi4g41007	LOC_Os12g08160	NA	NA	NA
1431	1	1	1	1	1	1	1	Dr00769	AT1G49670	Bradi4g32250	LOC_Os09g28570	LOC105060872	LOC103718677	Ma06_g05880
1432	1	1	m	1	1	1	1	Dr17541	AT1G67510	Bradi4g39617,Bradi4g20174	LOC_Os12g13300	LOC105051404	LOC103702926	Ma01_g06950
1433	0	0	1	1	1	1	m	NA	NA	Bradi2g45530	LOC_Os01g46870	LOC105039649	LOC103713506	Ma09_g05160,Ma06_g33690
1434	0	0	1	1	1	1	0	NA	NA	Bradi2g08570	LOC_Os01g14130	LOC105041000	LOC103703355	NA
1435	1	1	m	m	m	m	m	Dr06939	AT3G53620	Bradi2g37340,Bradi3g52740,Bradi2g62470	LOC_Os01g74350,LOC_Os05g02310,LOC_Os02g47600	LOC105056982,LOC105044465,LOC105033300	LOC103720007,LOC103703741,LOC103710805	Ma05_g26010,Ma10_g13670,Ma06_g16890
1436	0	1	1	1	m	1	1	NA	AT4G20050	Bradi5g21587	LOC_Os04g52320	LOC105059890,LOC105039698	LOC103721084	Ma02_g04450
1437	0	0	1	1	0	0	0	NA	NA	Bradi4g32027	LOC_Os09g28180	NA	NA	NA
1438	1	1	1	1	m	1	1	Dr21326	AT5G10730	Bradi4g08550	LOC_Os02g35039	LOC105050669,LOC105060278	LOC103702408	Ma01_g12320
1439	1	1	1	1	0	1	1	Dr07939	AT2G01730	Bradi4g29760	LOC_Os09g23380	NA	LOC103706807	Ma03_g07480
1440	0	1	1	1	1	1	1	NA	AT5G17280	Bradi4g36010	LOC_Os09g36120	LOC105033332	LOC103722956	Ma01_g11940
1441	0	1	1	1	1	1	0	NA	AT2G01905	Bradi1g68697	LOC_Os03g13480	LOC105058672	LOC103705868	NA
1442	0	0	1	1	0	0	0	NA	NA	Bradi5g23480	LOC_Os04g03100	NA	NA	NA
1443	0	0	1	1	0	0	0	NA	NA	Bradi1g03480	LOC_Os03g60880	NA	NA	NA
1444	1	1	m	m	m	1	m	Dr19000	AT1G32900	Bradi2g41590,Bradi1g50090	LOC_Os06g04200,LOC_Os07g22930	LOC105059288,LOC105042450	LOC103695691	Ma01_g03500,Ma04_g25840
1445	1	1	1	1	m	1	m	Dr14700	AT3G53110	Bradi1g74580	LOC_Os03g06220	LOC105053260,LOC105042474	LOC103706949	Ma06_g15690,Ma10_g14720
1446	0	1	1	1	1	1	1	NA	AT5G44650	Bradi2g52400	LOC_Os01g58470	LOC105035480	LOC103713539	Ma04_g39720
1447	1	m	m	m	m	m	m	Dr10745	AT4G35950,AT4G35020,AT2G17800	Bradi3g60900,Bradi3g01930	LOC_Os02g02840,LOC_Os02g58730	LOC105055098,LOC105044041	LOC103722575,LOC103714631,LOC103724128	Ma04_g22420,Ma09_g21130,Ma01_g08290
1448	1	0	1	1	1	1	1	Dr04157	NA	Bradi2g18717	LOC_Os05g45850	LOC105046490	LOC103717576	Ma04_g08920
1449	1	1	1	1	1	1	1	Dr14168	AT5G42390	Bradi1g35670	LOC_Os06g41990	LOC105039371	LOC103701430	Ma03_g11360
1450	0	1	1	1	m	m	m	NA	AT1G28190	Bradi4g17060	LOC_Os11g33050	LOC105036010,LOC105060357,LOC105036165	LOC103723099,LOC103712406,LOC103699708	Ma08_g00440,Ma10_g12500,Ma06_g17790
1451	1	m	m	m	1	1	m	Dr19053	AT4G26670,AT5G55510	Bradi1g71570,Bradi4g06340,Bradi1g75380	LOC_Os12g33020,LOC_Os03g09870	LOC105042263	LOC103698049	Ma04_g03620,Ma04_g11060
1452	1	1	m	1	m	m	1	Dr16956	AT4G29160	Bradi4g26920,Bradi2g57777	LOC_Os09g09480	LOC105060508,LOC105060764	LOC103716804,LOC103723558	Ma04_g26160
1453	0	1	1	1	1	1	1	NA	AT3G23710	Bradi4g27410	LOC_Os07g19030	LOC105032405	LOC103710617	Ma01_g23560
1454	1	1	1	1	1	1	1	Dr10043	AT3G27960	Bradi3g52930	LOC_Os02g47880	LOC105056290	LOC103701984	Ma10_g20340
1455	1	m	m	m	m	m	1	Dr20133	AT5G02190,AT2G39710	Bradi2g54777,Bradi1g66770	LOC_Os03g16500,LOC_Os01g62630	LOC105044370,LOC105033470,LOC105045632	LOC103715659,LOC103697263,LOC103704155	Ma02_g18160
1456	1	0	1	1	m	1	1	Dr04935	NA	Bradi3g40147	LOC_Os08g40120	LOC105049397,LOC105053279	LOC103705220	Ma06_g00490
1457	0	0	1	1	0	0	0	NA	NA	Bradi1g62057	LOC_Os03g24160	NA	NA	NA
1458	1	1	1	1	m	m	m	Dr11883	AT1G32190	Bradi3g16300	LOC_Os08g06420	LOC105059255,LOC105061163	LOC103707179,LOC103697984	Ma01_g01550,Ma07_g17010
1459	0	1	1	1	1	1	1	NA	AT3G03760	Bradi2g51310	LOC_Os01g56530	LOC105037482	LOC103697060	Ma09_g10160
1460	0	1	1	1	1	1	1	NA	AT1G73170	Bradi1g49040	LOC_Os06g06190	LOC105040657	LOC103703011	Ma06_g15890
1461	0	0	1	1	0	0	0	NA	NA	Bradi2g47072	LOC_Os01g49640	NA	NA	NA
1462	0	1	m	1	1	1	1	NA	AT1G78922	Bradi1g28720,Bradi5g12690	LOC_Os01g15800	LOC105042789	LOC103723523	Ma08_g13330
1463	1	1	1	1	1	1	1	Dr13768	AT5G36890	Bradi2g57640	LOC_Os01g67220	LOC105035046	LOC103706111	Ma03_g22600
1464	0	1	1	1	m	m	1	NA	AT2G19710	Bradi2g47747	LOC_Os01g51010	LOC105038113,LOC105047619	LOC103719187,LOC103712964	Ma01_g07900
1465	0	0	1	1	0	0	0	NA	NA	Bradi4g16670	LOC_Os11g34390	NA	NA	NA
1466	0	1	1	1	0	0	0	NA	AT1G04140	Bradi3g59200	LOC_Os02g18820	NA	NA	NA
1467	1	1	1	1	1	1	m	Dr07006	AT4G02560	Bradi2g59937	LOC_Os01g70810	LOC105045268	LOC103722120	Ma11_g10550,Ma01_g04870
1468	0	0	m	1	0	0	0	NA	NA	Bradi4g11478,Bradi1g32960	LOC_Os10g39470	NA	NA	NA
1469	1	1	1	1	m	m	m	Dr12823	AT3G07990	Bradi2g54150	LOC_Os01g61690	LOC105044625,LOC105035120,LOC105057079	LOC103718140,LOC103706670	Ma08_g21870,Ma07_g24170
1470	1	1	1	1	1	1	1	Dr07192	AT3G48470	Bradi3g47867	LOC_Os02g38680	LOC105038727	LOC103698315	Ma09_g02100
1471	0	0	1	1	0	0	0	NA	NA	Bradi4g04662	LOC_Os12g37770	NA	NA	NA
1472	1	1	1	1	1	1	1	Dr05997	AT1G49980	Bradi1g14660	LOC_Os03g42010	LOC105032776	LOC103709141	Ma05_g01640
1473	1	1	m	m	0	1	m	Dr00331	AT4G33840	Bradi1g71040,Bradi1g71077	LOC_Os03g10478,LOC_Os03g10440	NA	LOC103705342	Ma01_g06120,Ma01_g06090
1474	0	1	1	1	1	1	1	NA	AT5G23260	Bradi3g05260	LOC_Os02g07430	LOC105039676	LOC103720166	Ma03_g24850
1475	0	1	1	m	1	1	1	NA	AT2G41750	Bradi4g43030	LOC_Os11g04850,LOC_Os12g04860	LOC105052744	LOC103705086	Ma04_g00360
1476	1	1	1	1	1	1	m	Dr05053	AT5G16210	Bradi2g13730	LOC_Os01g33060	LOC105045738	LOC103721557	Ma04_g13700,Ma04_g06740
1477	m	1	1	1	1	1	1	Dr01905,Dr10965	AT2G20420	Bradi3g49070	LOC_Os02g40830	LOC105054469	LOC103703918	Ma08_g15010
1478	1	1	1	1	1	1	1	Dr09435	AT2G25840	Bradi2g49520	LOC_Os01g54020	LOC105047446	LOC103711514	Ma03_g16580
1479	0	0	1	1	0	0	0	NA	NA	Bradi3g36693	LOC_Os01g06050	NA	NA	NA
1480	0	1	1	m	1	1	0	NA	ATCG00350	Bradi1g39223	LOC_Os04g16760,LOC_Os10g38229,LOC_Os10g21250,LOC_Os01g57964,LOC_Os05g01675	psaA	psaA	NA
1481	1	1	1	1	1	1	m	Dr14888	AT3G20260	Bradi3g40550	LOC_Os08g40820	LOC105039335	LOC103701466	Ma03_g05290,Ma09_g13490
1482	1	1	1	1	1	1	1	Dr15264	AT1G68560	Bradi2g02070	LOC_Os01g03950	LOC105041200	LOC103712910	Ma01_g14300
1483	1	1	1	1	1	1	m	Dr07646	AT3G28040	Bradi2g61247	LOC_Os01g72700	LOC105051222	LOC103697014	Ma06_g29690,Ma06_g08230
1484	1	1	1	1	1	1	1	Dr10822	AT3G56040	Bradi2g22680	LOC_Os05g39230	LOC105034415	LOC103722778	Ma08_g14640
1485	1	1	1	1	1	1	1	Dr10804	AT3G45890	Bradi5g05170	LOC_Os04g22360	LOC105053700	LOC103712989	Ma07_g07190
1486	0	0	1	1	0	0	0	NA	NA	Bradi1g54750	LOC_Os07g09490	NA	NA	NA
1487	0	0	1	1	0	0	0	NA	NA	Bradi1g05230	LOC_Os12g42930	NA	NA	NA
1488	0	0	1	1	0	0	0	NA	NA	Bradi2g15510	LOC_Os05g50800	NA	NA	NA
1489	1	1	1	1	1	1	1	Dr00354	AT5G26340	Bradi1g69710	LOC_Os03g11900	LOC105032465	LOC103715741	Ma07_g29010
1490	1	1	1	1	m	m	1	Dr01716	AT3G19960	Bradi3g29440	LOC_Os10g34710	LOC105042792,LOC105053728	LOC103723518,LOC103712460	Ma04_g21660
1491	1	1	1	1	1	1	m	Dr08761	AT4G39010	Bradi4g35970	LOC_Os09g36060	LOC105035544	LOC103704338	Ma09_g21290,Ma02_g05310
1492	1	1	1	1	1	1	1	Dr10083	AT4G38890	Bradi5g01730	LOC_Os04g02730	LOC105044135	LOC103701488	Ma04_g28410
1493	0	0	1	m	1	1	1	NA	NA	Bradi4g45037	LOC_Os11g01340,LOC_Os12g01370	LOC105046171	LOC103718325	Ma05_g14110
1494	0	0	1	1	0	0	0	NA	NA	Bradi1g77300	LOC_Os03g02700	NA	NA	NA
1495	1	1	1	1	1	1	1	Dr02170	AT4G34030	Bradi3g36140	LOC_Os08g32850	LOC105048694	LOC103701816	Ma01_g14700
1496	0	0	1	1	0	0	0	NA	NA	Bradi4g01140	LOC_Os12g42970	NA	NA	NA
1497	1	1	1	1	1	m	1	Dr06793	AT1G08980	Bradi5g27490	LOC_Os04g02780	LOC105057785	LOC103724247,LOC103698414	Ma03_g08910
1498	1	m	1	1	m	m	m	Dr10750	AT4G35010,AT2G16730	Bradi3g42330	LOC_Os08g43570	LOC105059640,LOC105055314	LOC103722896,LOC103722901	Ma01_g08280,Ma00_g02660,Ma01_g19650
1499	1	1	1	1	1	1	1	Dr13814	AT3G51980	Bradi4g34960	LOC_Os09g33780	LOC105035536	LOC103715360	Ma11_g18470
1500	0	0	1	1	0	0	0	NA	NA	Bradi3g14976	LOC_Os12g33130	NA	NA	NA
1501	m	m	m	m	m	m	m	Dr16193,Dr13086	AT5G50200,AT4G24730	Bradi4g38340,Bradi4g38330,Bradi3g47720,Bradi3g47710	LOC_Os02g38230,LOC_Os07g48840	LOC105051272,LOC105052964	LOC103709961,LOC103719827	Ma11_g08380,Ma06_g13610
1502	1	m	1	1	0	0	0	Dr14059	AT4G04610,AT1G62180,AT4G21990	Bradi1g26530	LOC_Os07g32570	NA	NA	NA
1503	1	1	1	1	1	1	1	Dr06789	AT5G19330	Bradi2g26076	LOC_Os05g33050	LOC105057787	LOC103723614	Ma09_g16490
1504	1	1	1	1	1	1	m	Dr04082	AT2G31880	Bradi1g43417	LOC_Os06g18000	LOC105031931	LOC103709938	Ma06_g29910,Ma02_g07950
1505	1	1	1	1	1	1	1	Dr06786	AT1G03160	Bradi2g26650	LOC_Os05g32390	LOC105049151	LOC103702498	Ma05_g19090
1506	1	1	m	m	m	1	1	Dr18224	AT1G63690	Bradi1g29130,Bradi3g56030	LOC_Os06g51430,LOC_Os02g57710	LOC105055646,LOC105059046	LOC103698645	Ma04_g11980
1507	1	m	m	m	1	1	m	Dr13687	AT5G56040,AT4G26540	Bradi4g33160,Bradi3g39150	LOC_Os08g38560,LOC_Os09g30190	LOC105049940	LOC103721265	Ma03_g10540,Ma09_g18410
1508	1	1	1	1	m	1	m	Dr01252	AT4G10955	Bradi3g10550	LOC_Os02g18480	LOC105040893,LOC105047325	LOC103711180	Ma07_g26560,Ma10_g26200
1509	1	m	m	m	m	1	m	Dr10317	AT4G36910,AT4G34120	Bradi3g20470,Bradi4g08450	LOC_Os08g22149,LOC_Os09g02710	LOC105050145,LOC105033441	LOC103711504	Ma01_g09220,Ma07_g05500
1510	0	0	1	1	0	0	0	NA	NA	Bradi3g41470	LOC_Os08g42400	NA	NA	NA
1511	1	1	m	1	1	m	m	Dr15594	AT1G31040	Bradi3g05380,Bradi1g32050	LOC_Os06g45540	LOC105039751	LOC103695970,LOC103721251	Ma00_g03210,Ma08_g33840
1512	1	1	1	1	1	1	1	Dr01483	AT1G74700	Bradi3g08030	LOC_Os02g12290	LOC105040325	LOC103709784	Ma06_g37790
1513	1	1	m	1	m	1	0	Dr09972	AT5G01410	Bradi1g74300,Bradi1g59870	LOC_Os07g01020	LOC105035898,LOC105035764	LOC103697943	NA
1514	1	1	1	1	m	m	m	Dr03125	AT1G10200	Bradi4g06510	LOC_Os12g32620	LOC105057957,LOC105060675,LOC105050295	LOC103710027,LOC103722768	Ma01_g15940,Ma09_g17640,Ma08_g31490
1515	0	0	1	1	0	0	0	NA	NA	Bradi2g14550	LOC_Os11g40320	NA	NA	NA
1516	0	1	1	1	1	1	1	NA	AT2G35130	Bradi3g05233	LOC_Os02g07360	LOC105059866	LOC103713193	Ma07_g03620
1517	1	1	1	1	1	1	1	Dr10790	AT1G06950	Bradi3g29750	LOC_Os10g35010	LOC105042497	LOC103698983	Ma11_g01750
1518	1	0	1	1	1	1	0	Dr17025	NA	Bradi1g29800	LOC_Os06g51150	LOC105059701	LOC103723193	NA
1519	1	1	m	m	0	0	0	Dr10496	AT4G03020	Bradi2g36417,Bradi2g25610,Bradi2g13223	LOC_Os05g33710,LOC_Os05g05210	NA	NA	NA
1520	m	m	m	1	m	m	m	Dr08974,Dr13248	AT5G39740,AT3G25520	Bradi5g09500,Bradi4g13640	LOC_Os01g67134	LOC105049840,LOC105038607	LOC103708588,LOC103719675,LOC103715029	Ma10_g04040,Ma07_g25200
1521	0	1	1	1	m	m	m	NA	AT3G22950	Bradi4g15000	LOC_Os11g37640	LOC105053407,LOC105046581,LOC105042208	LOC103716360,LOC103720193,LOC103704512	Ma04_g24490,Ma04_g01200
1522	0	0	1	1	0	0	0	NA	NA	Bradi3g57080	LOC_Os02g49760	NA	NA	NA
1523	m	m	m	m	m	m	m	Dr21245,Dr16067	AT2G28610,AT5G59340	Bradi4g45325,Bradi2g54590	LOC_Os11g01130,LOC_Os01g62310,LOC_Os12g01120	LOC105045766,LOC105036709,LOC105042777,LOC105045693,LOC105035411	LOC103716528,LOC103702832,LOC103696349,LOC103697847,LOC103711150	Ma10_g26500,Ma02_g17830
1524	0	0	1	1	0	0	0	NA	NA	Bradi4g08160	LOC_Os09g01134	NA	NA	NA
1525	0	m	1	1	1	1	m	NA	AT1G27930,AT1G67330	Bradi4g19030	LOC_Os11g29780	LOC105032424	LOC103715855	Ma09_g01400,Ma03_g20460
1526	m	m	m	m	m	m	m	Dr14666,Dr14671,Dr14637	AT3G10450,AT2G23000,AT5G36180,AT3G12203,AT5G09640,AT1G73300,AT1G73270,AT2G22920	Bradi4g21570,Bradi4g39940,Bradi3g21570,Bradi3g21350,Bradi3g34610,Bradi1g09820,Bradi3g21560	LOC_Os10g01110,LOC_Os03g52040,LOC_Os11g27264,LOC_Os04g09720,LOC_Os11g24510	LOC105055846,LOC105055847,LOC105055845,LOC105057969,LOC105057967	LOC103707552,LOC103707550,LOC103707551	Ma11_g00990,Ma11_g20890,Ma04_g24340,Ma03_g26960,Ma04_g01250
1527	1	m	1	m	m	m	1	Dr04394	AT1G56320,AT5G49350	Bradi1g64670	LOC_Os01g14990,LOC_Os03g19170	LOC105057535,LOC105045066	LOC103704639,LOC103700950	Ma07_g16620
1528	1	m	m	m	m	m	m	Dr07573	AT1G17400,AT1G72490	Bradi4g31290,Bradi1g21555	LOC_Os07g42290,LOC_Os09g26840	LOC105056767,LOC105042073,LOC105058613	LOC103709370,LOC103705093	Ma01_g05920,Ma02_g09620
1529	1	1	1	1	1	1	1	Dr16335	AT5G22130	Bradi4g38200	LOC_Os03g46750	LOC105049053	LOC103719617	Ma05_g00240
1530	m	m	m	m	m	m	m	Dr14227,Dr05607	AT5G36670,AT3G14980,AT5G36740,AT1G05380,AT4G14920	Bradi5g27517,Bradi2g61740,Bradi1g08727,Bradi1g55990,Bradi5g10440	LOC_Os04g35430,LOC_Os07g07690,LOC_Os03g53630,LOC_Os01g73480	LOC105035753,LOC105033396,LOC105042291,LOC105038303,LOC105036756	LOC103702645,LOC103703136,LOC103713918,LOC103712121,LOC103712566,LOC103714273	Ma05_g02820,Ma06_g27230,Ma04_g27920,Ma11_g13470
1531	1	1	1	1	1	1	1	Dr07696	AT3G27520	Bradi3g47660	LOC_Os02g38180	LOC105038770	LOC103722821	Ma02_g22950
1532	m	m	1	1	m	m	1	Dr15158,Dr07352	AT1G67260,AT1G68800,AT3G18550	Bradi1g11060	LOC_Os03g49880	LOC105041574,LOC105048788	LOC103701912,LOC103716706	Ma02_g24320
1533	1	1	1	1	m	m	1	Dr04729	AT5G57120	Bradi4g01760	LOC_Os12g41930	LOC105058795,LOC105046698	LOC103710512,LOC103703670	Ma07_g07910
1534	0	0	1	m	0	0	0	NA	NA	Bradi1g27750	LOC_Os10g06560,LOC_Os10g06580,LOC_Os10g06510	NA	NA	NA
1535	1	1	m	m	1	1	1	Dr07731	AT4G24790	Bradi5g13680,Bradi3g13990	LOC_Os08g02670,LOC_Os12g19180	LOC105051310	LOC103711591	Ma02_g07890
1536	1	m	m	m	m	m	1	Dr06995	AT3G62730,AT1G47980	Bradi5g08850,Bradi1g62680	LOC_Os04g33150,LOC_Os03g22470	LOC105050998,LOC105057495	LOC103699312,LOC103707278	Ma08_g30710
1537	1	1	m	m	1	1	1	Dr17196	AT4G23650	Bradi2g43910,Bradi2g15520	LOC_Os05g50810,LOC_Os01g43410	LOC105047530	LOC103709017	Ma09_g05250
1538	0	m	m	m	1	m	m	NA	AT1G68460,AT3G19160	Bradi2g46920,Bradi2g17400	LOC_Os05g47840,LOC_Os01g49390	LOC105049138	LOC103717091,LOC103712809	Ma01_g16540,Ma01_g06420,Ma09_g21880,Ma04_g06810
1539	0	0	1	1	0	0	0	NA	NA	Bradi1g31650	LOC_Os06g45080	NA	NA	NA
1540	1	1	1	1	0	1	1	Dr17522	AT1G16170	Bradi3g19290	LOC_Os08g16559	NA	LOC103722042	Ma01_g19060
1541	0	1	1	1	1	1	1	NA	AT3G06430	Bradi4g26900	LOC_Os03g19650	LOC105040087	LOC103721787	Ma11_g12840
1542	1	1	1	1	1	1	1	Dr12748	AT2G37420	Bradi1g66317	LOC_Os03g17164	LOC105044553	LOC103711307	Ma07_g19460
1543	1	1	m	m	1	m	m	Dr10173	AT3G60720	Bradi3g50090,Bradi5g16950	LOC_Os02g43000,LOC_Os04g45460	LOC105054346	LOC103723262,LOC103712177	Ma04_g31180,Ma01_g20200
1544	1	m	1	1	m	m	1	Dr12646	AT5G40890,AT3G27170	Bradi4g07880	LOC_Os12g25200	LOC105051159,LOC105032447	LOC103718833,LOC103706543	Ma03_g17470
1545	m	m	m	m	m	m	1	Dr13686,Dr13685,Dr13684	AT5G56410,AT5G41840,AT2G26030,AT5G22730,AT3G58860,AT4G00320,AT1G58310,AT5G44980,AT1G48400,AT5G38390,AT5G18770,AT1G16930,AT3G26922,AT4G13985,AT5G38386,AT5G44960,AT5G27750,AT1G06630,AT5G02910,AT5G25860,AT3G59240,AT3G44060,AT5G56370,AT5G18780,AT1G78730,AT3G49030,AT5G44940,AT4G00160	Bradi5g25200,Bradi4g03107,Bradi2g41170,Bradi1g27021,Bradi3g17503,Bradi1g18335,Bradi5g25240,Bradi1g18326,Bradi3g15140,Bradi2g42790,Bradi1g62100,Bradi3g52230,Bradi3g55740,Bradi4g13590,Bradi2g43735,Bradi3g19477,Bradi4g23030,Bradi4g03215,Bradi4g41367,Bradi2g42290,Bradi2g09407,Bradi2g16200	LOC_Os02g57890,LOC_Os10g03870,LOC_Os11g09670,LOC_Os07g36280,LOC_Os07g17460,LOC_Os02g46690,LOC_Os04g19920,LOC_Os11g09690,LOC_Os04g19810,LOC_Os11g10240,LOC_Os08g09760,LOC_Os12g31340,LOC_Os04g35940,LOC_Os08g09750,LOC_Os08g09740,LOC_Os01g41270,LOC_Os10g03780,LOC_Os04g35970,LOC_Os10g03740,LOC_Os11g09970,LOC_Os02g57910,LOC_Os02g29150	LOC105034868,LOC105053308,LOC105052662,LOC105032280,LOC105032847	LOC103697835,LOC103719345,LOC103714491,LOC103714599,LOC103711429	Ma02_g15620
1546	1	m	m	m	m	m	m	Dr12427	AT3G28850,AT5G39865	Bradi1g73180,Bradi3g59260,Bradi5g23560	LOC_Os02g51370,LOC_Os03g07470,LOC_Os04g54860	LOC105058350,LOC105041788,LOC105056545	LOC103717753,LOC103703353,LOC103712414	Ma04_g00520,Ma03_g01500,Ma07_g22480
1547	0	1	1	1	1	1	1	NA	AT4G15520	Bradi2g36660	LOC_Os05g04940	LOC105039776	LOC103716182	Ma08_g34770
1548	1	m	1	1	m	m	m	Dr21273	AT5G22930,AT2G28690	Bradi2g37370	LOC_Os05g02450	LOC105045730,LOC105044479	LOC103710703,LOC103705937	Ma11_g22830,Ma05_g30730
1549	1	1	m	m	m	m	m	Dr04923	AT2G32850	Bradi3g47380,Bradi4g26990	LOC_Os09g10720,LOC_Os02g37880	LOC105061238,LOC105039455	LOC103720255,LOC103718429	Ma03_g29720,Ma04_g00610
1550	1	1	1	1	1	1	1	Dr08205	AT5G13100	Bradi2g03670	LOC_Os01g01295	LOC105038799	LOC103713733	Ma06_g07690
1551	1	1	1	1	1	1	1	Dr07788	AT1G17760	Bradi4g03980	LOC_Os12g38380	LOC105034445	LOC103718100	Ma09_g16850
1552	0	0	1	1	0	0	0	NA	NA	Bradi3g04000	LOC_Os02g05670	NA	NA	NA
1553	m	m	m	m	m	m	m	Dr17008,Dr15416,Dr02858	AT4G03520,AT3G15360,AT1G03680	Bradi3g49877,Bradi5g16550,Bradi4g40800,Bradi4g02511	LOC_Os04g44830,LOC_Os02g42700,LOC_Os12g08730	LOC105059010,LOC105042853,LOC105051750,LOC105038494	LOC103698266,LOC103720516,LOC103712096,LOC103698587	Ma04_g21490,Ma05_g11900,Ma04_g36490,Ma11_g09780
1554	0	1	m	m	m	1	m	NA	AT3G10260	Bradi1g06700,Bradi1g58190	LOC_Os07g04910,LOC_Os03g56900	LOC105033663,LOC105032032	LOC103722883	Ma06_g06150,Ma09_g09750
1555	0	1	1	1	1	1	1	NA	AT5G61060	Bradi1g22240	LOC_Os07g41090	LOC105058078	LOC103708253	Ma04_g03390
1556	0	0	1	1	0	0	0	NA	NA	Bradi2g60620	LOC_Os01g71790	NA	NA	NA
1557	1	1	1	1	m	m	m	Dr10546	AT5G15410	Bradi1g08060	LOC_Os03g55100	LOC105057983,LOC105056032	LOC103697690,LOC103704450	Ma09_g09060,Ma09_g27430
1558	0	1	1	1	1	1	1	NA	AT3G25120	Bradi5g07180	LOC_Os04g30740	LOC105038856	LOC103722006	Ma06_g08110
1559	0	0	1	1	1	1	1	NA	NA	Bradi3g01050	LOC_Os02g01930	LOC105059475	LOC103715802	Ma03_g16780
1560	0	1	1	1	1	1	1	NA	AT3G51830	Bradi1g65571	LOC_Os03g18080	LOC105044593	LOC103709488	Ma10_g13310
1561	1	1	1	1	1	1	1	Dr01318	AT4G18780	Bradi2g49912	LOC_Os01g54620	LOC105047491	LOC103708978	Ma06_g33500
1562	0	0	1	1	0	0	0	NA	NA	Bradi2g15860	LOC_Os05g49500	NA	NA	NA
1563	1	0	m	m	m	m	m	Dr12966	NA	Bradi3g56660,Bradi1g42930	LOC_Os02g48900,LOC_Os06g20040	LOC105038997,LOC105050031	LOC103711981,LOC103718454	Ma03_g10670,Ma06_g38160
1564	0	0	1	1	0	0	0	NA	NA	Bradi3g23180	LOC_Os10g25230	NA	NA	NA
1565	1	1	1	1	0	0	0	Dr14114	AT2G21440	Bradi1g05110	LOC_Os03g58720	NA	NA	NA
1566	1	m	m	m	m	m	m	Dr11023	AT1G04360,AT5G43420	Bradi1g75070,Bradi1g75050,Bradi3g12560,Bradi3g55650	LOC_Os08g44950,LOC_Os02g57460,LOC_Os03g05560,LOC_Os03g05570	LOC105059099,LOC105043074,LOC105055585	LOC103695736,LOC103719452,LOC103719451,LOC103705563,LOC103700032	Ma03_g14160,Ma02_g06100,Ma11_g01990
1567	1	1	1	1	m	m	m	Dr20044	AT1G71960	Bradi4g24120	LOC_Os11g07600	LOC105038404,LOC105051850	LOC103708150,LOC103701308	Ma06_g27250,Ma11_g10440
1568	0	m	m	m	m	1	m	NA	AT1G33140,AT4G10450,AT1G33120	Bradi1g52040,Bradi3g00640,Bradi1g21850	LOC_Os02g01332,LOC_Os09g31180	LOC105054261,LOC105043279,LOC105059554	LOC103703525	Ma05_g22800,Ma02_g01240,Ma11_g19780
1569	1	1	1	1	1	1	m	Dr09393	AT5G08580	Bradi3g08370	LOC_Os02g12880	LOC105040445	LOC103702026	Ma10_g00330,Ma08_g26790
1570	1	1	1	1	1	1	m	Dr00951	AT5G10010	Bradi5g24895	LOC_Os04g56590	LOC105056519	LOC103721191	Ma05_g25780,Ma06_g04480
1571	1	1	1	m	1	1	1	Dr01082	AT1G80260	Bradi4g02710	LOC_Os12g41290,LOC_Os02g32340	LOC105058789	LOC103711564	Ma04_g26410
1572	0	0	1	1	0	0	0	NA	NA	Bradi1g66830	LOC_Os03g16430	NA	NA	NA
1573	0	1	1	1	1	1	1	NA	AT2G18245	Bradi3g03050	LOC_Os02g04110	LOC105056253	LOC103703837	Ma01_g13880
1574	1	1	m	1	m	m	m	Dr08300	AT5G61790	Bradi2g01430,Bradi2g01440	LOC_Os04g32950	LOC105060358,LOC105050980	LOC103720082,LOC103712362	Ma06_g13280,Ma10_g17390
1575	0	0	1	1	0	0	0	NA	NA	Bradi5g10070	LOC_Os04g34630	NA	NA	NA
1576	0	0	1	1	0	0	0	NA	NA	Bradi1g61160	LOC_Os03g26130	NA	NA	NA
1577	1	1	1	1	1	1	1	Dr21327	AT5G38720	Bradi3g56230	LOC_Os02g49620	LOC105053074	LOC103703294	Ma10_g06920
1578	1	m	m	m	m	m	m	Dr06957	AT5G38560,AT1G68690	Bradi2g00900,Bradi1g42294	LOC_Os06g29340,LOC_Os01g02040	LOC105058714,LOC105056305	LOC103705844,LOC103701972	Ma02_g11430,Ma10_g20300
1579	0	1	1	1	1	1	0	NA	AT2G38140	Bradi1g38630	LOC_Os05g09400	LOC105046244	LOC103704031	NA
1580	1	1	1	1	1	1	1	Dr21246	AT5G02740	Bradi1g66040	LOC_Os03g17450	LOC105057021	LOC103721909	Ma06_g24360
1581	1	1	1	1	1	0	1	Dr02471	AT2G30330	Bradi4g44480	LOC_Os11g02110	LOC105052268	NA	Ma10_g29360
1582	1	1	1	m	1	1	1	Dr13858	AT3G27340	Bradi2g57960	LOC_Os02g10430,LOC_Os01g67730	LOC105052999	LOC103714467	Ma05_g27760
1583	1	1	m	m	m	m	m	Dr07434	AT2G04160	Bradi4g33237,Bradi3g07280	LOC_Os02g10520,LOC_Os09g30250	LOC105060494,LOC105060807,LOC105060808	LOC103710673,LOC103721667	Ma04_g11340,Ma04_g01640,Ma04_g04030
1584	0	1	1	1	1	1	1	NA	AT4G01220	Bradi2g26850	LOC_Os05g32120	LOC105057599	LOC103701657	Ma03_g20960
1585	0	0	1	1	0	0	0	NA	NA	Bradi1g52520	LOC_Os07g23790	NA	NA	NA
1586	1	1	m	m	m	m	m	Dr02328	AT2G13620	Bradi2g22020,Bradi2g53320	LOC_Os01g60140,LOC_Os05g40650	LOC105046206,LOC105052415	LOC103717902,LOC103717901	Ma10_g03490,Ma03_g02350
1587	0	0	1	m	0	0	0	NA	NA	Bradi4g44070	LOC_Os12g02910,LOC_Os11g03160	NA	NA	NA
1588	1	1	1	1	1	1	1	Dr03229	AT5G57140	Bradi1g33990	LOC_Os06g48570	LOC105050851	LOC103722606	Ma07_g15790
1589	0	0	1	1	1	1	0	NA	NA	Bradi2g21230	LOC_Os05g41500	LOC105034858	LOC103700167	NA
1590	1	1	m	m	m	m	1	Dr03185	AT3G13050	Bradi4g37890,Bradi5g21097	LOC_Os04g51970,LOC_Os09g38690	LOC105050433,LOC105049251	LOC103712261,LOC103699607	Ma01_g01260
1591	1	m	m	m	m	m	m	Dr21723	AT4G32390,AT5G25400,AT2G25520	Bradi2g21250,Bradi2g52660	LOC_Os01g58870,LOC_Os05g41480	LOC105033353,LOC105052445	LOC103705059,LOC103706286	Ma08_g09220,Ma04_g00250
1592	0	1	1	1	0	0	0	NA	AT5G56610	Bradi1g49276	LOC_Os06g05870	NA	NA	NA
1593	1	1	1	1	1	1	m	Dr11892	AT3G03100	Bradi3g34557	LOC_Os10g42840	LOC105043983	LOC103706380	Ma11_g05990,Ma08_g15740
1594	0	0	m	m	0	0	0	NA	NA	Bradi4g10936,Bradi4g10932	LOC_Os08g15550,LOC_Os08g15545	NA	NA	NA
1595	0	1	1	1	1	1	1	NA	AT5G06370	Bradi2g24030	LOC_Os05g36910	LOC105037985	LOC103704399	Ma09_g30220
1596	1	1	1	1	m	1	m	Dr18136	AT2G40110	Bradi1g11770	LOC_Os03g49150	LOC105046235,LOC105034904	LOC103696733	Ma08_g02130,Ma10_g05740
1597	m	1	m	m	m	m	m	Dr02600,Dr11750	AT5G26667	Bradi1g20640,Bradi1g51830	LOC_Os02g53790,LOC_Os07g43170,LOC_Os06g02000	LOC105041851,LOC105059570,LOC105054924	LOC103704920,LOC103706395,LOC103697479,LOC103714025	Ma04_g11610,Ma03_g28550,Ma04_g12240
1598	1	1	1	1	m	m	m	Dr09830	AT1G28110	Bradi4g17900	LOC_Os11g31980	LOC105060397,LOC105051074	LOC103708062,LOC103697331	Ma10_g18380,Ma09_g01030
1599	1	m	m	1	m	m	m	Dr00553	AT2G46100,AT3G04890	Bradi5g19110,Bradi1g54380	LOC_Os07g10495	LOC105054208,LOC105054928	LOC103721622,LOC103723761	Ma08_g19970,Ma05_g13780
1600	1	1	1	1	m	m	1	Dr10333	AT3G44330	Bradi3g13000	LOC_Os08g01180	LOC105038277,LOC105052097	LOC103703114,LOC103714258	Ma09_g02520
1601	1	1	1	1	1	1	1	Dr07160	AT1G77090	Bradi4g40710	LOC_Os12g08830	LOC105051744	LOC103704855	Ma06_g18960
1602	1	m	1	1	m	m	1	Dr15050	AT1G49140,AT3G18410	Bradi3g34360	LOC_Os10g42540	LOC105034875,LOC105053832	LOC103696759,LOC103714583	Ma05_g14000
1603	0	0	m	1	0	0	0	NA	NA	Bradi1g38859,Bradi2g26334	LOC_Os06g34330	NA	NA	NA
1604	1	1	m	m	m	m	1	Dr10929	AT4G28706	Bradi3g28237,Bradi3g12760	LOC_Os10g32830,LOC_Os08g45180	LOC105055774,LOC105059168,LOC105043205	LOC103711863,LOC103698467,LOC103722190,LOC103706957	Ma01_g04740
1605	m	m	m	m	0	0	0	Dr10153,Dr16543	AT5G53500,AT5G24320	Bradi1g77510,Bradi5g18647	LOC_Os03g02440,LOC_Os04g48010	NA	NA	NA
1606	m	m	m	m	m	m	m	Dr13255,Dr17341,Dr13765	AT5G16270,AT3G59550	Bradi3g19347,Bradi2g57657	LOC_Os08g16610,LOC_Os01g67250	LOC105049856,LOC105049844,LOC105035012	LOC103719678,LOC103707258,LOC103706013	Ma04_g01090,Ma06_g01630
1607	1	1	1	1	1	1	1	Dr20927	AT1G73440	Bradi5g16830	LOC_Os04g45180	LOC105054010	LOC103711628	Ma05_g23280
1608	1	m	m	m	1	1	1	Dr07490	AT1G50140,AT3G19740	Bradi3g59247,Bradi1g45297	LOC_Os06g12160,LOC_Os02g51400	LOC105056535	LOC103703453	Ma07_g07330
1609	0	0	1	1	0	0	0	NA	NA	Bradi3g35270	LOC_Os08g31090	NA	NA	NA
1610	1	1	m	m	1	1	1	Dr09520	AT4G21110	Bradi2g23820,Bradi2g55460	LOC_Os01g63890,LOC_Os05g37390,LOC_Os04g55290	LOC105038221	LOC103703071	Ma08_g07530
1611	m	1	m	m	1	1	1	Dr18205,Dr16883	AT3G48160	Bradi3g59740,Bradi1g44520	LOC_Os06g13670,LOC_Os02g50630	LOC105039119	LOC103713045	Ma07_g02170
1612	1	1	1	1	1	1	1	Dr12962	AT1G80150	Bradi3g39320	LOC_Os08g39050	LOC105038992	LOC103718943	Ma04_g09760
1613	0	1	1	1	1	1	0	NA	AT1G07300	Bradi1g62750	LOC_Os01g63500	LOC105046376	LOC103704176	NA
1614	1	1	1	1	1	1	1	Dr05373	AT5G64470	Bradi3g01660	LOC_Os02g02580	LOC105055247	LOC103723990	Ma03_g28130
1615	1	1	1	1	1	1	1	Dr16488	AT5G43745	Bradi3g21330	LOC_Os03g06720	LOC105036481	LOC103720510	Ma06_g03130
1616	0	1	1	1	0	0	0	NA	AT2G42720	Bradi5g12670	LOC_Os04g39070	NA	NA	NA
1617	0	0	1	1	0	0	0	NA	NA	Bradi5g07120	LOC_Os04g30470	NA	NA	NA
1618	1	1	1	1	m	m	m	Dr11934	AT3G51740	Bradi1g65110	LOC_Os03g18630	LOC105057166,LOC105046188	LOC103721516,LOC103714373	Ma05_g14250,Ma10_g01470
1619	0	0	1	1	0	0	0	NA	NA	Bradi1g51270	LOC_Os06g04850	NA	NA	NA
1620	1	1	1	1	1	1	m	Dr14513	AT2G24270	Bradi3g36930	LOC_Os08g34210	LOC105050719	LOC103714234	Ma07_g20820,Ma06_g03680
1621	1	1	1	1	1	1	1	Dr02051	AT3G62910	Bradi4g11300	LOC_Os11g43600	LOC105052482	LOC103697651	Ma11_g12280
1622	0	1	1	1	1	1	1	NA	AT2G17972	Bradi1g35210	LOC_Os06g50130	LOC105059601	LOC103714053	Ma01_g02980
1623	0	0	1	1	0	0	0	NA	NA	Bradi2g31015	LOC_Os05g26940	NA	NA	NA
1624	1	1	1	1	1	m	1	Dr17544	AT4G13430	Bradi3g02487	LOC_Os02g03260	LOC105042510	LOC103715584,LOC103695594	Ma02_g22820
1625	1	1	1	1	1	1	1	Dr12851	AT5G66810	Bradi3g23290	LOC_Os10g24070	LOC105041379	LOC103718286	Ma02_g24210
1626	1	1	1	1	1	1	1	Dr16649	AT3G06510	Bradi4g09920	LOC_Os11g45710	LOC105039984	LOC103715772	Ma01_g11720
1627	m	1	m	m	1	1	m	Dr06183,Dr05076	AT5G42570	Bradi1g41840,Bradi5g16730,Bradi3g10900	LOC_Os06g26270,LOC_Os05g19040,LOC_Os02g21650	LOC105041025	LOC103703332	Ma06_g07530,Ma02_g22060
1628	1	1	1	1	1	1	1	Dr13877	AT1G04900	Bradi2g58410	LOC_Os01g68390	LOC105048836	LOC103705689	Ma11_g17530
1629	0	m	1	1	m	m	m	NA	AT2G04280,AT4G12700	Bradi3g27870	LOC_Os10g31810	LOC105055624,LOC105043176	LOC103705500,LOC103706099	Ma03_g14320,Ma01_g18080,Ma04_g23080
1630	0	0	1	1	1	1	1	NA	NA	Bradi1g06980	LOC_Os03g56540	LOC105060539	LOC103719288	Ma09_g09620
1631	0	0	1	1	0	0	0	NA	NA	Bradi2g19670	LOC_Os05g44180	NA	NA	NA
1632	0	0	1	1	0	0	0	NA	NA	Bradi1g51520	LOC_Os06g04540	NA	NA	NA
1633	1	1	1	1	1	1	1	Dr13252	AT2G39780	Bradi2g57608	LOC_Os01g67180	LOC105035062	LOC103706056	Ma07_g25180
1634	1	m	m	m	1	1	1	Dr09681	AT2G32290,AT4G15210	Bradi1g25447,Bradi1g25440	LOC_Os07g35880,LOC_Os07g35940	LOC105052391	LOC103709969	Ma02_g15910
1635	0	1	1	1	1	1	0	NA	AT5G07400	Bradi5g08810	LOC_Os04g33050	LOC105060408	LOC103712405	NA
1636	1	1	1	1	1	1	1	Dr14664	AT2G22870	Bradi1g69230	LOC_Os03g13000	LOC105055857	LOC103707512	Ma03_g31900
1637	1	m	1	1	1	1	m	Dr14126	AT5G39990,AT5G15050	Bradi4g00410	LOC_Os12g44240	LOC105054239	LOC103720674	Ma05_g26970,Ma07_g17370
1638	1	m	m	m	m	1	m	Dr20112	AT5G05990,AT3G55605	Bradi1g42640,Bradi2g02870	LOC_Os06g22070,LOC_Os01g05010	LOC105049379,LOC105046352	LOC103711726	Ma04_g17450,Ma01_g21540
1639	0	0	1	1	0	0	0	NA	NA	Bradi1g34670	LOC_Os06g49320	NA	NA	NA
1640	1	1	1	1	0	1	1	Dr07564	AT5G21910	Bradi1g72875	LOC_Os03g07980	NA	LOC103716287	Ma06_g13040
1641	1	1	1	1	1	1	m	Dr19778	AT1G11020	Bradi3g34880	LOC_Os08g29590	LOC105047766	LOC103721143	Ma01_g05350,Ma04_g00750
1642	1	1	1	1	1	1	1	Dr07995	AT4G34430	Bradi1g10370	LOC_Os03g51220	LOC105055948	LOC103707591	Ma07_g28320
1643	1	1	m	m	m	m	m	Dr12438	AT3G01180	Bradi3g59440,Bradi1g45130,Bradi3g27260	LOC_Os02g51070,LOC_Os06g12450,LOC_Os10g30156	LOC105042381,LOC105058547	LOC103707191,LOC103716393	Ma06_g25980,Ma04_g10170
1644	1	1	1	m	1	m	1	Dr06333	AT5G53000	Bradi4g43230	LOC_Os12g04290,LOC_Os11g04520	LOC105038173	LOC103719122,LOC103719668	Ma08_g25760
1645	0	1	1	1	0	1	m	NA	AT5G57123	Bradi1g31560	LOC_Os06g44980	NA	LOC103701496	Ma04_g12670,Ma01_g01080
1646	0	0	1	1	0	0	0	NA	NA	Bradi4g09110	LOC_Os04g13460	NA	NA	NA
1647	1	m	1	1	1	1	1	Dr22651	AT3G03010,AT5G16870	Bradi5g24420	LOC_Os04g55860	LOC105041952	LOC103717788	Ma10_g23130
1648	1	m	m	m	m	m	1	Dr09777	AT3G15490,AT1G13340	Bradi1g67660,Bradi1g11250	LOC_Os03g15220,LOC_Os03g50210	LOC105048521,LOC105041064	LOC103700966,LOC103713959,LOC103695492	Ma06_g25370
1649	0	1	1	1	1	1	1	NA	AT1G69210	Bradi1g57350	LOC_Os07g06090	LOC105059641	LOC103705737	Ma04_g29370
1650	1	0	1	1	m	m	1	Dr03406	NA	Bradi1g33260	LOC_Os06g47260	LOC105049468,LOC105052823	LOC103713777,LOC103710081	Ma05_g25890
1651	1	m	m	m	m	m	m	Dr20943	AT2G45110,AT1G65680	Bradi5g17760,Bradi3g50750,Bradi3g50730	LOC_Os05g15690,LOC_Os04g46630,LOC_Os02g44106,LOC_Os02g44108	LOC105043870,LOC105043868,LOC105043689	LOC103717279,LOC103716569	Ma07_g07080,Ma02_g13800,Ma04_g33480
1652	0	0	1	1	0	0	0	NA	NA	Bradi1g61550	LOC_Os03g25320	NA	NA	NA
1653	m	1	m	m	m	m	m	Dr11832,Dr08333	AT4G25170	Bradi3g50647,Bradi5g17670	LOC_Os02g44010,LOC_Os04g46480	LOC105059457,LOC105043677	LOC103717414,LOC103713785	Ma08_g10810,Ma05_g15270
1654	1	0	1	1	1	1	1	Dr15162	NA	Bradi5g23270	LOC_Os04g54380	LOC105045419	LOC103724042	Ma10_g04680
1655	1	1	1	1	1	1	1	Dr21952	AT1G53760	Bradi3g04147	LOC_Os02g05870	LOC105041963	LOC103701666	Ma03_g05650
1656	1	m	m	m	m	m	1	Dr16867	AT4G15410,AT4G04210	Bradi1g35470,Bradi5g12640	LOC_Os06g42810,LOC_Os04g39040	LOC105052833,LOC105039133	LOC103705193,LOC103713060	Ma01_g11560
1657	0	0	1	1	0	0	0	NA	NA	Bradi3g51860	LOC_Os02g45880	NA	NA	NA
1658	0	1	1	1	1	1	1	NA	AT4G27480	Bradi2g06240	LOC_Os01g10440	LOC105047423	LOC103708936	Ma02_g11300
1659	1	m	m	m	m	1	m	Dr15521	AT4G26150,AT5G56860	Bradi1g37480,Bradi3g08240	LOC_Os02g12790,LOC_Os06g37450	LOC105040407,LOC105047954	LOC103709592	Ma10_g27450,Ma02_g17510
1660	0	1	1	1	1	1	1	NA	AT2G35010	Bradi1g32020	LOC_Os06g45510	LOC105059885	LOC103695969	Ma08_g06760
1661	1	1	1	1	0	0	0	Dr06556	AT3G20740	Bradi3g14520	LOC_Os08g04270	NA	NA	NA
1662	1	1	1	1	1	1	1	Dr08067	AT3G49640	Bradi5g16580	LOC_Os04g44890	LOC105034560	LOC103708392	Ma11_g14900
1663	0	0	1	1	0	0	0	NA	NA	Bradi3g37488	LOC_Os08g35180	NA	NA	NA
1664	1	1	1	1	1	1	1	Dr06419	AT5G11640	Bradi2g06200	LOC_Os01g10340	LOC105048069	LOC103710243	Ma10_g21380
1665	1	m	m	m	m	m	m	Dr16593	AT4G12490,AT2G45180,AT4G12500,AT1G12090,AT1G62510	Bradi1g78250,Bradi3g33060	LOC_Os04g46810,LOC_Os10g40614,LOC_Os03g01320,LOC_Os04g46820	LOC105043615,LOC105033475,LOC105054017,LOC105033477,LOC105054018,LOC105043614,LOC105043613,LOC105033476,LOC105043616	LOC103705142,LOC103712154,LOC103705145,LOC103720686,LOC103712153,LOC103705143,LOC103705144	Ma11_g19450,Ma04_g33410,Ma04_g33380,Ma01_g13540,Ma04_g31160,Ma04_g20300
1666	1	1	1	1	1	1	1	Dr05109	AT4G32770	Bradi3g10250	LOC_Os02g17650	LOC105040851	LOC103702550	Ma08_g21280
1667	m	1	1	1	m	m	m	Dr17298,Dr03257	AT2G24530	Bradi5g24600	LOC_Os04g56300	LOC105039283,LOC105050813,LOC105049202,LOC105050390	LOC103715641,LOC103721523,LOC103707073,LOC103701524	Ma10_g07360,Ma01_g01000
1668	1	m	1	1	1	1	1	Dr15293	AT1G71150,AT1G22970	Bradi2g17220	LOC_Os05g48070	LOC105047070	LOC103715161	Ma02_g09800
1669	0	1	m	m	m	m	m	NA	AT2G16385	Bradi3g11170,Bradi2g09500,Bradi4g19641	LOC_Os01g15610,LOC_Os11g21804	LOC105046071,LOC105058776	LOC103708142,LOC103699357	Ma06_g10530,Ma10_g20690,Ma01_g05500
1670	m	m	m	m	0	0	0	Dr10572,Dr10570,Dr06056,Dr10568,Dr10566,Dr10580,Dr10574	AT4G37320,AT4G37360,AT4G37330,AT4G37400,AT3G28740,AT4G37340,AT4G37310	Bradi1g07930,Bradi4g03440,Bradi1g14900,Bradi4g07480	LOC_Os12g39300,LOC_Os03g55240,LOC_Os12g39240,LOC_Os04g18380	NA	NA	NA
1671	0	0	1	1	0	0	0	NA	NA	Bradi1g11640	LOC_Os03g49420	NA	NA	NA
1672	1	m	m	m	1	1	1	Dr03482	AT5G06470,AT5G01420	Bradi1g57120,Bradi1g13610	LOC_Os03g44650,LOC_Os07g06600	LOC105034478	LOC103715719	Ma06_g04750
1673	1	1	1	1	1	1	1	Dr13950	AT3G49601	Bradi5g21090	LOC_Os04g51960	LOC105050432	LOC103696709	1
1674	0	0	1	1	0	0	0	NA	NA	Bradi3g07414	LOC_Os10g39250	NA	NA	NA
1675	1	1	m	m	1	1	m	Dr06357	AT1G79250	Bradi2g31620,Bradi2g07960	LOC_Os05g14750,LOC_Os01g13270	LOC105040887	LOC103702589	Ma02_g21060,Ma05_g06720
1676	0	0	m	1	0	0	0	NA	NA	Bradi2g35500,Bradi2g35540	LOC_Os12g36210	NA	NA	NA
1677	1	m	m	1	m	m	m	Dr08903	AT4G30480,AT1G77230	Bradi4g40197,Bradi4g36770,Bradi3g45710	LOC_Os10g34540	LOC105059776,LOC105040000,LOC105051803	LOC103701416,LOC103715780	Ma02_g22580,Ma02_g03990
1678	1	1	1	1	1	1	1	Dr17459	AT3G02300	Bradi1g15060	LOC_Os03g40260	LOC105057208	LOC103710314	Ma10_g09230
1679	1	m	1	1	m	m	m	Dr07845	AT5G45110,AT3G57130	Bradi2g51030	LOC_Os01g56200	LOC105060589,LOC105034942	LOC103705401,LOC103719294	Ma05_g02080,Ma04_g38570
1680	1	0	m	m	1	1	m	Dr09350	NA	Bradi3g08890,Bradi1g38150	LOC_Os06g35940,LOC_Os02g13830	LOC105040569	LOC103708701	Ma02_g21210,Ma05_g06370,Ma05_g06190
1681	0	0	1	1	0	0	0	NA	NA	Bradi3g44143	LOC_Os02g30700	NA	NA	NA
1682	1	0	1	1	0	0	0	Dr02382	NA	Bradi4g09380	LOC_Os11g47690	NA	NA	NA
1683	0	1	1	1	1	1	1	NA	AT3G25680	Bradi1g42520	LOC_Os06g30390	LOC105032968	LOC103701932	Ma02_g09000
1684	1	1	1	1	0	1	m	Dr07750	AT1G68150	Bradi3g57710	LOC_Os02g53100	NA	LOC103698036	Ma07_g20190,Ma10_g29990
1685	1	1	1	1	1	1	m	Dr17673	AT2G43030	Bradi3g03270	LOC_Os02g04460	LOC105052800	LOC103696807	Ma03_g25910,Ma08_g05970
1686	0	1	1	1	1	1	1	NA	AT4G02920	Bradi2g36480	LOC_Os05g05140	LOC105052714	LOC103709909	Ma05_g28600
1687	1	1	m	m	m	m	m	Dr01708	AT1G73390	Bradi3g60320,Bradi5g16320	LOC_Os04g44530,LOC_Os02g58160	LOC105055464,LOC105034740,LOC105058978	LOC103716535,LOC103714781	Ma11_g01740,Ma04_g11880
1688	1	1	1	1	m	1	1	Dr09178	AT2G32080	Bradi2g09470	LOC_Os01g15600	LOC105057264,LOC105044910	LOC103709664	Ma06_g24520
1689	1	m	1	1	m	1	1	Dr00335	AT2G18110,AT1G30230	Bradi1g21550	LOC_Os07g42300	LOC105060661,LOC105060663	LOC103715367	Ma02_g08580
1690	1	1	1	1	m	m	m	Dr15978	AT1G06890	Bradi2g04130	LOC_Os01g07310	LOC105044810,LOC105057199	LOC103702123,LOC103720405	Ma08_g22110,Ma10_g01550
1691	m	1	1	1	1	1	m	Dr05038,Dr15252	AT3G02580	Bradi2g02297	LOC_Os01g04260	LOC105041251	LOC103723275	Ma03_g01370,Ma10_g19750,Ma01_g05780
1692	1	1	m	m	m	m	1	Dr00813	AT1G72050	Bradi3g01483,Bradi2g37790	LOC_Os02g02424,LOC_Os05g03020	LOC105052697,LOC105045430	LOC103709896,LOC103718682	Ma08_g07330
1693	1	1	m	m	m	m	m	Dr05845	AT2G38640	Bradi2g53330,Bradi4g44200,Bradi2g22030,Bradi1g71120	LOC_Os01g60170,LOC_Os05g24650,LOC_Os12g02720,LOC_Os05g40630,LOC_Os11g02750	LOC105057243,LOC105044880,LOC105046042	LOC103717873,LOC103702178,LOC103709699	Ma05_g07310,Ma10_g29180,Ma04_g02470,Ma09_g17090
1694	0	0	1	1	0	0	0	NA	NA	Bradi5g26280	LOC_Os04g58240	NA	NA	NA
1695	m	1	m	m	0	0	0	Dr20807,Dr01226	AT5G42830	Bradi3g39140,Bradi1g52367	LOC_Os11g13970,LOC_Os06g01350	NA	NA	NA
1696	0	0	1	1	0	0	0	NA	NA	Bradi4g41960	LOC_Os12g06380	NA	NA	NA
1697	1	1	1	1	m	1	m	Dr03121	AT2G04700	Bradi3g00227	LOC_Os09g07570	LOC105039146,LOC105050284	LOC103713070	Ma07_g21420,Ma09_g28770
1698	0	0	1	1	0	0	1	NA	NA	Bradi1g07495	LOC_Os03g55776	NA	NA	Ma04_g38920
1699	0	1	m	m	1	1	m	NA	AT5G24800	Bradi3g05577,Bradi1g31700	LOC_Os02g07840,LOC_Os06g45140,LOC_Os02g16680	LOC105039343	LOC103701459	Ma01_g09000,Ma01_g18760
1700	1	0	1	1	1	1	1	Dr16631	NA	Bradi2g35040	LOC_Os05g06360	LOC105052569	LOC103712619	Ma02_g04070
1701	1	1	1	1	1	1	1	Dr07392	AT3G57910	Bradi3g40020	LOC_Os08g39880	LOC105050211	LOC103711399	Ma06_g24600
1702	1	m	m	m	1	m	m	Dr14487	AT4G31930,AT1G15870	Bradi3g36980,Bradi4g37650	LOC_Os09g38500,LOC_Os08g34130	LOC105049542	LOC103712158,LOC103720347	Ma05_g25210,Ma10_g03660
1703	0	0	1	1	0	0	0	NA	NA	Bradi1g25517	LOC_Os07g35350	NA	NA	NA
1704	1	1	1	1	m	1	1	Dr01694	AT5G42180	Bradi3g60880	LOC_Os02g58720	LOC105059657,LOC105055124	LOC103722765	Ma00_g02230
1705	1	1	m	m	1	m	m	Dr02809	AT1G63700	Bradi3g51380,Bradi5g18180	LOC_Os04g47240,LOC_Os02g44642	LOC105042910	LOC103717728,LOC103717430	Ma05_g21850,Ma04_g31840
1706	1	1	1	m	1	1	1	Dr06444	AT4G38810	Bradi3g22635	LOC_Os10g09850,LOC_Os03g14590	LOC105044153	LOC103719885	Ma05_g03830
1707	0	1	m	m	m	m	m	NA	AT1G35210	Bradi1g71920,Bradi1g45670	LOC_Os03g08970,LOC_Os06g11510	LOC105048647,LOC105058453	LOC103701781,LOC103711019	Ma06_g05740,Ma02_g24130
1708	1	1	1	1	m	m	m	Dr04388	AT4G02090	Bradi1g64620	LOC_Os03g19260	LOC105045054,LOC105057398	LOC103701130,LOC103704729	Ma11_g04960,Ma05_g23580
1709	0	0	1	1	0	0	0	NA	NA	Bradi1g19800	LOC_Os07g44830	NA	NA	NA
1710	1	m	1	m	m	m	m	Dr04291	AT1G50010,AT1G04820,AT4G14960	Bradi1g10150	LOC_Os11g14220,LOC_Os03g51600	LOC105060088,LOC105055911,LOC105061039,LOC105058344	LOC103717748,LOC103705349,LOC103705714	Ma06_g02330,Ma02_g19010
1711	1	1	1	1	1	1	1	Dr04802	AT5G47780	Bradi3g20550	LOC_Os08g23780	LOC105060491	LOC103710668	Ma04_g26130
1712	1	m	m	m	m	m	m	Dr11326	AT3G04120,AT1G13440	Bradi3g14040,Bradi3g14120	LOC_Os04g40950,LOC_Os08g03290	LOC105051363,LOC105036331,LOC105034336,LOC105037818	LOC103714477,LOC103699110,LOC103715181	Ma11_g17540,Ma09_g02110,Ma00_g03740,Ma05_g27700,Ma11_g08300,Ma06_g01470
1713	1	1	1	1	1	1	1	Dr16801	AT3G57190	Bradi2g27130	LOC_Os05g31160	LOC105057665	LOC103714676	Ma05_g19170
1714	0	1	1	1	1	1	1	NA	AT4G13650	Bradi2g22840	LOC_Os12g36620	LOC105032299	LOC103718361	Ma04_g28000
1715	1	m	m	m	m	m	m	Dr11000	AT5G60680,AT5G03230,AT2G28400	Bradi3g28990,Bradi5g15950	LOC_Os04g43990,LOC_Os10g33990	LOC105044291,LOC105054512	LOC103708409,LOC103703964	Ma11_g00530,Ma02_g00180,Ma08_g14900,Ma05_g14570
1716	1	1	1	1	1	1	m	Dr02181	AT5G65380	Bradi1g72007	LOC_Os03g08900	LOC105041422	LOC103717979	Ma08_g17580,Ma07_g11550
1717	1	1	1	1	1	1	1	Dr12650	AT1G67420	Bradi1g52690	LOC_Os07g19530	LOC105048919	LOC103695695	Ma08_g08500
1718	m	m	m	m	m	m	0	Dr19966,Dr14440,Dr15316	AT5G52470,AT4G25630	Bradi1g32010,Bradi3g55810	LOC_Os05g08360,LOC_Os02g57590	LOC105059088,LOC105053596	LOC103698998,LOC103710359	NA
1719	1	m	1	m	m	m	m	Dr03394	AT2G22360,AT4G39960	Bradi4g41060	LOC_Os05g26902,LOC_Os05g26926	LOC105050087,LOC105039081	LOC103715976,LOC103706531	Ma03_g00830,Ma01_g09130,Ma04_g27030
1720	0	0	1	1	0	0	0	NA	NA	Bradi1g54990	LOC_Os07g09010	NA	NA	NA
1721	1	m	m	m	m	1	m	Dr10231	AT5G20100,AT1G15400,AT1G80180	Bradi2g34180,Bradi2g18070,Bradi2g04597,Bradi2g47675	LOC_Os01g07890,LOC_Os05g46500,LOC_Os05g08390,LOC_Os01g50870	LOC105040218,LOC105045051	LOC103722906	Ma07_g13000,Ma07_g08340
1722	0	0	1	1	0	0	0	NA	NA	Bradi2g50260	LOC_Os01g55200	NA	NA	NA
1723	0	0	1	1	0	0	0	NA	NA	Bradi1g28700	LOC_Os07g26940	NA	NA	NA
1724	1	1	1	1	1	1	1	Dr07370	AT3G21290	Bradi1g72092	LOC_Os03g08820	LOC105041411	LOC103711004	Ma07_g11590
1725	0	1	1	1	1	1	1	NA	AT4G29660	Bradi2g18280	LOC_Os05g46280	LOC105058508	LOC103711989	Ma07_g25500
1726	1	1	1	1	1	m	m	Dr11367	AT2G46080	Bradi3g30530	LOC_Os10g36950	LOC105054068	LOC103717129,LOC103712204	Ma05_g13580,Ma08_g11510,Ma04_g33660
1727	m	0	1	m	1	1	1	Dr01614,Dr01615	NA	Bradi2g33317	LOC_Os05g10330,LOC_Os05g10210	LOC105040509	LOC103713436	Ma10_g27570
1728	1	1	1	1	1	1	1	Dr09628	AT3G15190	Bradi2g46520	LOC_Os01g48690	LOC105042443	LOC103715587	Ma04_g24620
1729	0	0	1	1	0	0	0	NA	NA	Bradi3g09600	LOC_Os02g20040	NA	NA	NA
1730	1	1	1	1	m	m	m	Dr03518	AT5G19820	Bradi1g23750	LOC_Os07g38760	LOC105054748,LOC105046460	LOC103717643,LOC103723818	Ma05_g14770,Ma04_g17750
1731	m	0	1	1	m	m	m	Dr03245,Dr14918	NA	Bradi4g34250	LOC_Os09g32350	LOC105050833,LOC105039301	LOC103701509,LOC103714090	Ma09_g13350,Ma02_g06460
1732	m	1	m	m	m	m	m	Dr05208,Dr10718	AT4G35880	Bradi4g36720,Bradi5g04050	LOC_Os04g15790,LOC_Os09g37012	LOC105059661,LOC105055132	LOC103718909,LOC103714545,LOC103722792	Ma04_g05100,Ma02_g05490,Ma01_g02700
1733	0	0	1	1	0	0	0	NA	NA	Bradi4g36233	LOC_Os06g36970	NA	NA	NA
1734	1	1	m	m	m	m	m	Dr09566	AT5G06740	Bradi3g53180,Bradi3g40257,Bradi1g53947	LOC_Os06g22290,LOC_Os02g48210,LOC_Os08g40280	LOC105052879,LOC105052878	LOC103713890,LOC103713892	Ma02_g12920,Ma00_g05050
1735	0	0	1	1	1	1	1	NA	NA	Bradi1g53600	LOC_Os07g13540	LOC105049642	LOC103710630	Ma10_g28960
1736	0	1	1	1	1	1	1	NA	AT3G27670	Bradi2g04280	LOC_Os01g07490	LOC105056215	LOC103703778	Ma06_g10470
1737	1	1	m	m	1	1	1	Dr09388	AT2G25740	Bradi2g19430,Bradi2g49550	LOC_Os01g54040,LOC_Os05g44590	LOC105040528	LOC103721361	Ma06_g22590
1738	1	1	m	m	m	m	m	Dr16244	AT1G53320	Bradi2g19960,Bradi2g46350	LOC_Os01g48370,LOC_Os05g43850	LOC105048121,LOC105047383	LOC103709468,LOC103701192	Ma07_g26730,Ma03_g32660,Ma04_g01110
1739	m	1	m	m	m	m	m	Dr00050,Dr11888	AT1G32050	Bradi5g20280,Bradi3g52390	LOC_Os04g50890,LOC_Os02g47010	LOC105053806,LOC105061177	LOC103720997,LOC103706292	Ma07_g17740,Ma04_g16810
1740	1	1	1	1	1	1	1	Dr05880	AT5G45120	Bradi2g20160	LOC_Os05g43550	LOC105046741	LOC103705402	Ma05_g02090
1741	0	0	1	1	0	0	0	NA	NA	Bradi4g16196	LOC_Os03g62379	NA	NA	NA
1742	1	m	1	1	1	1	1	Dr03011	AT2G44525,AT3G60150	Bradi3g33920	LOC_Os10g42090	LOC105053883	LOC103704677	Ma04_g20990
1743	1	1	1	1	1	1	m	Dr00021	AT5G48030	Bradi1g01507	LOC_Os06g02620	LOC105059285	LOC103698365	Ma04_g11540,Ma03_g00320
1744	0	0	1	1	0	0	0	NA	NA	Bradi5g16970	LOC_Os04g45480	NA	NA	NA
1745	1	1	1	1	1	1	1	Dr12769	AT3G55140	Bradi1g22147	LOC_Os01g36620	LOC105044507	LOC103710452	Ma06_g34890
1746	1	m	m	m	1	1	m	Dr10692	AT5G48150,AT1G50600	Bradi3g24210,Bradi1g23350	LOC_Os10g22430,LOC_Os07g39470	LOC105032539	LOC103714936	Ma04_g07000,Ma01_g22010
1747	1	1	1	1	1	1	0	Dr05821	AT2G33260	Bradi1g53780	LOC_Os07g12330	LOC105046076	LOC103709124	NA
1748	1	m	1	1	m	1	m	Dr02278	AT1G03440,AT4G03010	Bradi2g25620	LOC_Os05g33690	LOC105032171,LOC105059922	LOC103719689	Ma06_g25010,Ma06_g09990,Ma03_g25000,Ma06_g17660
1749	1	1	1	1	1	1	1	Dr10987	AT2G31190	Bradi5g15767	LOC_Os04g43690	LOC105044320	LOC103708441	Ma04_g18870
1750	0	1	m	m	m	m	m	NA	AT1G55580	Bradi3g07160,Bradi1g36180	LOC_Os02g10360,LOC_Os06g40780	LOC105039510,LOC105050534,LOC105050022	LOC103713574,LOC103722391,LOC103702435	Ma01_g12700,Ma03_g11670
1751	0	0	1	1	0	0	0	NA	NA	Bradi1g17170	LOC_Os07g48880	NA	NA	NA
1752	m	1	m	m	m	m	m	Dr00482,Dr12826	AT2G02070	Bradi5g18530,Bradi3g51090,Bradi4g37540	LOC_Os04g47860,LOC_Os09g38340,LOC_Os02g45054	LOC105031955,LOC105058898,LOC105045823,LOC105055287	LOC103718477,LOC103722335,LOC103717632,LOC103723621	Ma07_g24190,Ma04_g21880,Ma01_g02440
1753	0	0	1	1	0	0	0	NA	NA	Bradi1g63210	LOC_Os03g21720	NA	NA	NA
1754	1	m	m	m	m	m	m	Dr14959	AT5G03820,AT3G16370,AT5G03810	Bradi1g12350,Bradi1g50970	LOC_Os06g05550,LOC_Os03g47940	LOC105046402,LOC105053802,LOC105047950	LOC103710184,LOC103709594	Ma07_g08760,Ma02_g18570,Ma04_g18170
1755	0	0	m	m	0	0	1	NA	NA	Bradi5g25260,Bradi4g00350,Bradi2g43220	LOC_Os04g26220,LOC_Os04g25150,LOC_Os06g45180,LOC_Os04g25190,LOC_Os06g45190,LOC_Os04g25160,LOC_Os06g44470,LOC_Os06g45290,LOC_Os04g26230,LOC_Os06g45150,LOC_Os06g45230	NA	NA	Ma02_g13790
1756	0	1	1	1	1	1	1	NA	AT2G44730	Bradi3g33630	LOC_Os10g41460	LOC105053915	LOC103710809	Ma11_g16280
1757	m	m	m	m	m	m	m	Dr17552,Dr13949	AT3G59360,AT2G43240	Bradi3g48120,Bradi5g14180	LOC_Os04g41320,LOC_Os02g39200	LOC105038638,LOC105051426	LOC103717526,LOC103708557	Ma02_g22780,Ma08_g19080
1758	1	1	1	1	1	m	1	Dr08110	AT1G13290	Bradi4g27770	LOC_Os09g13680	LOC105049255	LOC103700331,LOC103708209	Ma06_g03140
1759	0	0	1	1	0	0	0	NA	NA	Bradi1g72566	LOC_Os03g30950	NA	NA	NA
1760	0	0	1	1	1	1	1	NA	NA	Bradi1g06917	LOC_Os03g56620	LOC105046748	LOC103705408	Ma05_g02130
1761	1	1	1	1	1	1	1	Dr19899	AT1G07120	Bradi1g65430	LOC_Os03g18300	LOC105044564	LOC103695774	Ma10_g05250
1762	0	1	1	1	1	m	1	NA	AT3G18480	Bradi1g11300	LOC_Os03g50300	LOC105041072	LOC103695545,LOC103701032	Ma01_g15840
1763	0	1	1	1	1	1	1	NA	AT3G14067	Bradi3g57140	LOC_Os02g53860	LOC105042087	LOC103709346	Ma06_g05240
1764	1	1	1	1	1	1	1	Dr21506	AT2G35030	Bradi1g51400	LOC_Os11g24530	LOC105039093	LOC103718518	Ma07_g21000
1765	1	m	m	m	m	m	m	Dr14137	AT1G55260,AT2G44300	Bradi1g73910,Bradi1g04930,Bradi1g54553	LOC_Os03g58940,LOC_Os07g09970,LOC_Os03g07100	LOC105054444,LOC105054428,LOC105042161	LOC103716344,LOC103716980,LOC103695851	Ma07_g12130,Ma09_g22130,Ma04_g35130,Ma04_g03750
1766	1	m	m	m	m	m	m	Dr08009	AT1G69260,AT1G13740,AT3G29575	Bradi1g59982,Bradi1g22180	LOC_Os03g30570,LOC_Os07g41160	LOC105058091,LOC105056090,LOC105033168,LOC105046662	LOC103718211,LOC103722088,LOC103704477	Ma06_g29200,Ma07_g28200,Ma09_g08990,Ma04_g14350
1767	0	1	m	m	1	m	m	NA	AT5G18610	Bradi2g27350,Bradi2g60120	LOC_Os05g30870,LOC_Os01g71000	LOC105045239	LOC103711736,LOC103696396	Ma03_g08810,Ma08_g00190,Ma09_g16410
1768	0	0	1	1	0	0	0	NA	NA	Bradi1g60395	LOC_Os03g28040	NA	NA	NA
1769	0	1	1	1	1	1	m	NA	AT3G12090	Bradi2g38130	LOC_Os05g03530	LOC105057081	LOC103706672	Ma05_g30670,Ma10_g05340
1770	1	m	1	1	1	1	1	Dr00732	AT1G22275,AT1G22260	Bradi5g12010	LOC_Os04g37960	LOC105056826	LOC103716118	Ma09_g14240
1771	1	1	m	m	m	1	1	Dr02163	AT1G10890	Bradi3g23060,Bradi4g16857	LOC_Os10g15390,LOC_Os11g34150	LOC105048709,LOC105041335	LOC103716022	Ma10_g19520
1772	1	1	1	1	1	1	1	Dr17672	AT3G02700	Bradi4g43270	LOC_Os05g24560	LOC105036270	LOC103713466	Ma07_g06090
1773	0	0	1	1	0	0	0	NA	NA	Bradi3g27246	LOC_Os10g30090	NA	NA	NA
1774	1	m	1	1	1	m	1	Dr16619	AT2G17380,AT4G35410	Bradi1g06630	LOC_Os03g57040	LOC105036762	LOC103698217,LOC103719765	Ma03_g25390
1775	0	1	1	1	m	m	m	NA	AT3G19500	Bradi1g07936	LOC_Os03g55220	LOC105057700,LOC105046616	LOC103699173,LOC103704435	Ma09_g27450,Ma04_g39230
1776	1	1	1	1	1	1	1	Dr10995	AT5G60700	Bradi3g54730	LOC_Os02g56260	LOC105033416	LOC103719835	Ma02_g04720
1777	0	1	1	1	0	0	0	NA	AT1G29380	Bradi2g44390	LOC_Os01g44090	NA	NA	NA
1778	1	1	1	1	1	1	1	Dr10248	AT3G02680	Bradi3g29390	LOC_Os10g34580	LOC105042781	LOC103705199	Ma05_g21740
1779	0	0	1	1	1	m	1	NA	NA	Bradi1g71495	LOC_Os08g21561	LOC105061489	LOC103721218,LOC103714927	Ma01_g23650
1780	1	0	m	m	m	m	m	Dr00670	NA	Bradi1g45125,Bradi3g25658	LOC_Os06g12460,LOC_Os03g07350	LOC105041738,LOC105056609	LOC103703010,LOC103718808	Ma09_g27610,Ma10_g18740
1781	1	m	m	m	m	m	m	Dr20053	AT4G34740,AT2G16570	Bradi2g24360,Bradi2g56470	LOC_Os01g65260,LOC_Os05g35580	LOC105036591,LOC105035651	LOC103702738,LOC103711295	Ma04_g15940,Ma03_g23210
1782	0	0	1	1	0	0	0	NA	NA	Bradi3g13827	LOC_Os08g02440	NA	NA	NA
1783	1	0	1	1	0	0	0	Dr14308	NA	Bradi4g17340	LOC_Os11g32270	NA	NA	NA
1784	m	0	1	1	m	1	m	Dr03264,Dr26122	NA	Bradi5g24720	LOC_Os04g56150	LOC105050808,LOC105039661	LOC103699031	Ma09_g13280,Ma04_g02230
1785	1	1	1	1	m	m	m	Dr16147	AT3G05010	Bradi1g08217	LOC_Os03g54920	LOC105046652,LOC105033154	LOC103704466,LOC103714538	Ma09_g27380,Ma06_g36840
1786	0	0	1	1	0	0	0	NA	NA	Bradi4g03742	LOC_Os12g38790	NA	NA	NA
1787	1	1	1	1	1	1	1	Dr03777	AT4G33580	Bradi4g32480	LOC_Os09g28910	LOC105058500	LOC103695441	Ma09_g14540
1788	0	1	1	1	1	1	1	NA	AT3G12260	Bradi1g19930	LOC_Os07g44650	LOC105053453	LOC103695479	Ma03_g09120
1789	0	m	m	m	m	m	1	NA	AT3G51970,AT1G34500,AT5G55350,AT5G55340	Bradi4g23490,Bradi5g13630,Bradi1g25510	LOC_Os07g35570,LOC_Os02g25700,LOC_Os04g40590	LOC105033374,LOC105033372	LOC103713400,LOC103713407	Ma04_g18470
1790	1	m	1	m	1	1	m	Dr16870	AT2G34250,AT1G29310	Bradi4g28500	LOC_Os09g17840,LOC_Os03g11440,LOC_Os09g17830	LOC105051354	LOC103721261	Ma06_g08470,Ma05_g17750,Ma07_g10060
1791	0	0	1	1	0	1	0	NA	NA	Bradi3g16185	LOC_Os08g06540	NA	LOC103696492	NA
1792	1	1	1	1	0	0	0	Dr19165	AT2G35410	Bradi5g19970	LOC_Os04g50110	NA	NA	NA
1793	0	0	1	1	0	0	0	NA	NA	Bradi2g08800	LOC_Os01g14700	NA	NA	NA
1794	1	1	m	m	m	m	m	Dr23251	AT1G47670	Bradi4g07290,Bradi5g18340	LOC_Os12g30040,LOC_Os04g47420	LOC105032481,LOC105034840	LOC103697681,LOC103697557	Ma03_g32000,Ma07_g28740,Ma08_g14030
1795	1	1	1	1	1	0	1	Dr21267	AT3G55260	Bradi2g37460	LOC_Os05g02510	LOC105057049	NA	Ma05_g30690
1796	1	m	m	m	1	m	m	Dr09935	AT5G48570,AT3G25230	Bradi3g40890,Bradi5g06390	LOC_Os08g41390,LOC_Os04g28420	LOC105032409	LOC103710619,LOC103698811,LOC103709408,LOC103698556	Ma06_g29520,Ma00_g01390,Ma07_g24270
1797	1	1	1	1	1	m	1	Dr20556	AT3G23620	Bradi2g57720	LOC_Os01g33030	LOC105043350	LOC103716896,LOC103699751	Ma05_g22620
1798	0	0	1	1	1	0	1	NA	NA	Bradi3g08530	LOC_Os02g13290	LOC105040479	NA	Ma07_g13480
1799	m	1	m	m	m	m	m	Dr04272,Dr06396	AT1G06470	Bradi1g49160,Bradi2g49890	LOC_Os06g05980,LOC_Os01g54580	LOC105047485,LOC105040592	LOC103708972,LOC103707346	Ma06_g16210,Ma07_g26250
1800	1	1	1	1	1	1	1	Dr00673	AT1G74470	Bradi3g59430	LOC_Os02g51080	LOC105058545	LOC103716420	Ma08_g24890
1801	1	1	1	1	1	1	1	Dr20573	AT4G16760	Bradi1g52320	LOC_Os06g01390	LOC105059458	LOC103717388	Ma07_g07450
1802	1	m	1	m	m	m	m	Dr02005	AT1G09210,AT1G56340	Bradi1g02940	LOC_Os03g61670,LOC_Os07g14270	LOC105039926,LOC105052598	LOC103720634,LOC103712656	Ma05_g29490,Ma03_g25530,Ma11_g23680
1803	1	1	1	1	1	1	1	Dr00435	AT1G12570	Bradi5g18890	LOC_Os04g48400	LOC105043376	LOC103716848	Ma08_g00070
1804	1	m	m	m	1	1	m	Dr02004	AT2G47400,AT3G62410	Bradi2g11550,Bradi1g64540	LOC_Os01g19740,LOC_Os03g19380	LOC105045035	LOC103700971	Ma11_g04890,Ma08_g10330,Ma01_g06580
1805	0	0	1	1	0	0	0	NA	NA	Bradi4g04550	LOC_Os12g37600	NA	NA	NA
1806	0	0	1	1	0	0	0	NA	NA	Bradi4g00883	LOC_Os01g10710	NA	NA	NA
1807	0	1	1	1	1	1	1	NA	AT4G31115	Bradi3g40337	LOC_Os08g41040	LOC105050903	LOC103723532	Ma09_g13630
1808	1	1	1	1	1	m	m	Dr10009	AT1G27660	Bradi2g03427	LOC_Os01g01600	LOC105056240	LOC103711553,LOC103703754	Ma08_g16250,Ma03_g21670,Ma02_g25170
1809	m	1	m	m	m	m	1	Dr17316,Dr21515	AT5G57580	Bradi3g46060,Bradi3g05760	LOC_Os02g35470,LOC_Os02g08120	LOC105039256,LOC105050786,LOC105039615	LOC103718396,LOC103720426,LOC103714689	Ma04_g27190
1810	1	1	1	m	m	m	1	Dr21341	AT2G34590	Bradi1g13777	LOC_Os03g44300,LOC_Os12g42230	LOC105059550,LOC105034723	LOC103723434,LOC103695744	Ma05_g02480
1811	m	1	m	m	m	1	m	Dr14712,Dr21321,Dr03465	AT5G20950	Bradi1g08560,Bradi1g08570,Bradi2g51280,Bradi1g08550	LOC_Os03g53860,LOC_Os03g53800,LOC_Os01g56510	LOC105042390,LOC105042391,LOC105034542	LOC103697810	Ma09_g10070,Ma09_g26320,Ma05_g08490,Ma04_g07500
1812	0	1	1	1	1	1	1	NA	AT5G66780	Bradi1g10310	LOC_Os03g51350	LOC105036553	LOC103707596	Ma01_g07840
1813	0	0	1	1	0	0	0	NA	NA	Bradi5g23400	LOC_Os04g54560	NA	NA	NA
1814	1	0	1	1	1	1	0	Dr02203	NA	Bradi1g04292	LOC_Os03g59650	LOC105045522	LOC103706321	NA
1815	0	1	1	1	1	1	1	NA	AT1G26170	Bradi1g43700	LOC_Os06g16280	LOC105039218	LOC103701677	Ma03_g10220
1816	0	0	1	1	0	0	0	NA	NA	Bradi4g09390	LOC_Os11g47700	NA	NA	NA
1817	1	m	1	1	1	1	m	Dr19809	AT1G80160,AT1G15380	Bradi2g34250	LOC_Os05g07940	LOC105040176	LOC103708766	Ma07_g08320,Ma02_g18830,Ma05_g27080,Ma06_g06300
1818	0	m	m	m	m	m	m	NA	AT4G27610,AT4G27620	Bradi2g14680,Bradi3g47140	LOC_Os05g51000,LOC_Os02g37130	LOC105033220,LOC105042509	LOC103715538,LOC103716651	Ma01_g01400,Ma04_g12380
1819	1	1	1	m	1	1	1	Dr16509	AT2G16390	Bradi3g19890	LOC_Os06g14440,LOC_Os07g25390	LOC105053240	LOC103710203	Ma06_g06110
1820	0	0	1	1	0	0	0	NA	NA	Bradi4g39057	LOC_Os12g18810	NA	NA	NA
1821	0	0	1	1	0	0	0	NA	NA	Bradi2g13020	LOC_Os01g27210	NA	NA	NA
1822	m	m	1	m	m	m	m	Dr17484,Dr16135,Dr13499	AT1G26620,AT1G69360,AT1G13940	Bradi1g08000	LOC_Os03g55130,LOC_Os12g38870	LOC105046623,LOC105032239,LOC105057848,LOC105056020	LOC103700861,LOC103705318,LOC103707454,LOC103704442	Ma04_g29800,Ma04_g39190,Ma10_g11860,Ma07_g00590,Ma05_g01490
1823	1	m	1	1	m	m	m	Dr16302	AT1G01260,AT2G46510	Bradi2g08080	LOC_Os01g13460	LOC105047615,LOC105038134	LOC103719154,LOC103707447	Ma10_g22250,Ma07_g14560,Ma01_g07890,Ma08_g05210
1824	0	0	1	1	0	0	0	NA	NA	Bradi2g38210	LOC_Os05g03630	NA	NA	NA
1825	0	0	1	1	0	0	0	NA	NA	Bradi3g35250	LOC_Os08g31140	NA	NA	NA
1826	0	0	1	1	0	0	0	NA	NA	Bradi1g38905	LOC_Os06g34350	NA	NA	NA
1827	1	1	1	1	m	m	1	Dr15260	AT3G05230	Bradi2g02110	LOC_Os01g04030	LOC105048447,LOC105041194	LOC103718993,LOC103712915	Ma02_g09070
1828	0	0	1	1	0	0	0	NA	NA	Bradi4g35650	LOC_Os09g35030	NA	NA	NA
1829	1	m	m	m	m	m	m	Dr03432	AT5G02870,AT3G09630	Bradi1g55510,Bradi1g05510	LOC_Os07g08330,LOC_Os03g58204	LOC105055675,LOC105046577	LOC103716166,LOC103704516	Ma04_g27730,Ma05_g02960,Ma07_g01380
1830	1	m	m	m	m	m	m	Dr01306	AT2G30980,AT4G18710,AT1G06390	Bradi2g32620,Bradi2g06490	LOC_Os01g10840,LOC_Os05g11730	LOC105047379,LOC105040583,LOC105044211,LOC105048110	LOC103709954,LOC103707356,LOC103706864	Ma04_g15220,Ma04_g02710,Ma03_g32720
1831	1	1	1	1	1	1	0	Dr02794	AT3G19508	Bradi1g28560	LOC_Os01g24020	LOC105054872	LOC103705535	NA
1832	1	1	1	1	m	m	1	Dr08172	AT3G01480	Bradi3g34940	LOC_Os08g29370	LOC105047110,LOC105047935	LOC103715128,LOC103715968	Ma01_g07520
1833	0	1	1	1	1	1	1	NA	AT5G53180	Bradi2g43760	LOC_Os01g43170	LOC105047569	LOC103722164	Ma07_g26000
1834	1	1	1	1	1	1	m	Dr04467	AT5G11340	Bradi2g43190	LOC_Os01g42470	LOC105047763	LOC103721099	Ma09_g02920,Ma06_g36480
1835	0	1	1	1	1	1	1	NA	AT3G19800	Bradi5g16200	LOC_Os04g44340	LOC105061527	LOC103700247	Ma11_g20560
1836	0	0	1	1	0	0	0	NA	NA	Bradi1g24000	LOC_Os07g38460	NA	NA	NA
1837	0	0	1	1	0	0	0	NA	NA	Bradi4g33110	LOC_Os09g30150	NA	NA	NA
1838	1	m	1	1	m	1	m	Dr23179	AT3G43520,AT2G26240	Bradi5g24397	LOC_Os04g55930	LOC105041954,LOC105053017	LOC103717806	Ma05_g26430,Ma03_g05560
1839	0	0	1	1	0	0	0	NA	NA	Bradi1g33171	LOC_Os04g10890	NA	NA	NA
1840	0	0	1	1	0	0	0	NA	NA	Bradi2g61600	LOC_Os01g72910	NA	NA	NA
1841	0	1	1	1	1	1	1	NA	AT1G71850	Bradi1g13750	LOC_Os03g44430	LOC105059623	LOC103705742	Ma09_g26430
1842	1	m	1	1	m	m	m	Dr09953	AT5G48490,AT5G48485	Bradi3g58060	LOC_Os07g18750	LOC105035137,LOC105034658	LOC103709443,LOC103695990,LOC103699167	Ma06_g08190,Ma01_g10360,Ma10_g17100
1843	1	1	1	1	1	1	1	Dr12850	AT4G33360	Bradi1g72320	LOC_Os03g08624	LOC105048681	LOC103701809	Ma11_g11690
1844	0	1	m	m	m	m	1	NA	AT2G24580	Bradi4g34200,Bradi2g11970	LOC_Os09g32290,LOC_Os01g21380	LOC105050949,LOC105037094	LOC103722608,LOC103714115	Ma04_g09550
1845	0	0	1	1	0	0	0	NA	NA	Bradi4g05040	LOC_Os12g36830	NA	NA	NA
1846	0	0	m	1	1	1	m	NA	NA	Bradi3g38360,Bradi4g32470	LOC_Os08g37290	LOC105060592	LOC103695631	Ma03_g06720,Ma09_g14550
1847	1	m	m	m	m	m	m	Dr12831	AT5G05610,AT3G11200	Bradi1g53660,Bradi2g27647,Bradi2g34640,Bradi1g03900	LOC_Os07g12910,LOC_Os05g07040,LOC_Os03g60390	LOC105044605,LOC105045833	LOC103709560,LOC103718347	Ma07_g15420,Ma10_g22960,Ma02_g20770
1848	1	0	1	1	1	1	1	Dr08219	NA	Bradi4g18590	LOC_Os08g28180	LOC105040404	LOC103722720	Ma09_g01220
1849	m	1	m	m	m	m	m	Dr14433,Dr15775	AT5G02030	Bradi2g23530,Bradi2g54940	LOC_Os05g38120,LOC_Os01g62920	LOC105055580,LOC105032944,LOC105032613,LOC105046344	LOC103722654,LOC103722546,LOC103715490,LOC103705450,LOC103704115	Ma11_g07300,Ma05_g06780,Ma07_g14900
1850	1	1	1	1	1	1	m	Dr21000	AT3G22430	Bradi1g74530	LOC_Os03g06340	LOC105053352	LOC103722459	Ma01_g20500,Ma06_g23620
1851	0	1	m	m	1	m	m	NA	AT3G11950	Bradi4g40310,Bradi3g48250	LOC_Os04g14190,LOC_Os12g08070,LOC_Os02g39290,LOC_Os04g14110,LOC_Os05g23950	LOC105058735	LOC103714866,LOC103700555,LOC103711521	Ma08_g29450,Ma03_g20190
1852	1	1	1	1	1	1	1	Dr11620	AT5G27460	Bradi3g54100	LOC_Os02g55310	LOC105060569	LOC103719090	Ma07_g12650
1853	1	1	1	1	m	1	1	Dr11807	AT1G12230	Bradi3g16927	LOC_Os08g05830	LOC105059506,LOC105033486	LOC103710713	Ma06_g38790
1854	0	0	1	1	0	0	0	NA	NA	Bradi4g16340	LOC_Os11g28470	NA	NA	NA
1855	1	1	1	1	m	m	m	Dr06509	AT4G38430	Bradi4g36910	LOC_Os09g37270	LOC105059681,LOC105055160	LOC103701066,LOC103722953	Ma03_g15410,Ma01_g11420
1856	0	0	1	m	0	0	0	NA	NA	Bradi4g42460	LOC_Os08g34450,LOC_Os08g34430	NA	NA	NA
1857	m	1	1	1	m	m	m	Dr14871,Dr03201	AT4G31290	Bradi3g43137	LOC_Os02g26700	LOC105050450,LOC105050890,LOC105039351	LOC103702255,LOC103701451	Ma07_g15700,Ma03_g13510
1858	0	0	1	1	0	0	0	NA	NA	Bradi2g16190	LOC_Os07g18560	NA	NA	NA
1859	m	m	m	m	m	m	m	Dr16314,Dr08167,Dr07268,Dr05648	AT5G62850,AT3G28007,AT4G10850	Bradi1g32920,Bradi2g42990	LOC_Os02g19820,LOC_Os01g42110,LOC_Os01g42090	LOC105048363,LOC105038333,LOC105047109	LOC103720628,LOC103697053,LOC103715171	Ma06_g10730,Ma10_g22270,Ma07_g14600
1860	0	1	1	1	1	1	1	NA	AT1G15390	Bradi2g41027	LOC_Os01g37510	LOC105045406	LOC103722911	Ma04_g25130
1861	1	1	1	1	1	1	1	Dr16596	AT4G16510	Bradi3g50910	LOC_Os02g44330	LOC105043619	LOC103705207	Ma04_g24020
1862	1	1	m	m	m	m	1	Dr09252	AT5G53120	Bradi1g38687,Bradi3g09540	LOC_Os06g33710,LOC_Os02g15550	LOC105040703,LOC105039242	LOC103696899,LOC103702966	Ma04_g15720
1863	1	1	m	1	1	1	1	Dr12371	AT3G14000	Bradi4g31550,Bradi3g37710	LOC_Os08g36020	LOC105041804	LOC103708653	Ma09_g15400
1864	0	1	m	1	1	m	m	NA	AT1G60950	Bradi3g13170,Bradi3g13160	LOC_Os08g01380	LOC105034183	LOC103713909,LOC103702636	Ma05_g01120,Ma01_g23400
1865	0	0	1	1	0	0	0	NA	NA	Bradi1g67770	LOC_Os03g15010	NA	NA	NA
1866	0	1	1	1	1	1	m	NA	AT5G61680	Bradi4g04620	LOC_Os12g37660	LOC105039992	LOC103715774	Ma08_g34870,Ma05_g24470
1867	0	0	1	1	0	0	0	NA	NA	Bradi1g13787	LOC_Os03g44290	NA	NA	NA
1868	1	m	1	1	m	m	m	Dr02990	AT5G46740,AT4G17895	Bradi3g52210	LOC_Os02g46650	LOC105043925,LOC105055028	LOC103711769,LOC103706366	Ma05_g13930,Ma04_g19540
1869	0	1	1	1	m	1	0	NA	AT1G06280	Bradi2g08480	LOC_Os01g14030	LOC105041530,LOC105032230	LOC103703427	NA
1870	0	1	1	1	1	1	1	NA	AT5G39710	Bradi1g49220	LOC_Os06g05920	LOC105058527	LOC103707970	Ma03_g04200
1871	1	1	1	1	1	1	1	Dr20890	AT1G54310	Bradi3g05437	LOC_Os02g07740	LOC105039712	LOC103721448	Ma11_g16740
1872	1	m	m	m	m	m	m	Dr17209	AT1G01470,AT2G46140	Bradi2g44020,Bradi2g15410,Bradi2g07480	LOC_Os01g43530,LOC_Os05g50710,LOC_Os01g12580	LOC105047516,LOC105040787	LOC103710881,LOC103709001	Ma05_g09100,Ma01_g07160,Ma01_g07180
1873	m	1	m	m	m	m	m	Dr20160,Dr07601,Dr12455	AT3G43190	Bradi1g46670,Bradi1g60320,Bradi1g20890	LOC_Os07g42490,LOC_Os06g09450,LOC_Os03g28330	LOC105058592,LOC105042002,LOC105056682	LOC103712592,LOC103714824,LOC103702434	Ma06_g12350,Ma10_g18610,Ma07_g21330
1874	m	m	1	1	1	1	m	Dr17328,Dr11058	AT4G31670,AT2G24640	Bradi1g31187	LOC_Os06g44380	LOC105050349	LOC103707112	Ma01_g00910,Ma07_g05190
1875	1	1	1	1	m	m	1	Dr08345	AT4G29330	Bradi2g33360	LOC_Os05g09550	LOC105043699,LOC105040211	LOC103714347,LOC103717287	Ma06_g16410
1876	1	1	1	1	1	1	1	Dr05911	AT4G20960	Bradi1g77370	LOC_Os03g02600	LOC105060084	LOC103705345	Ma04_g38700
1877	0	1	m	m	m	m	m	NA	AT5G54970	Bradi1g32741,Bradi3g04871	LOC_Os06g46580,LOC_Os02g06850	LOC105046817,LOC105051230	LOC103720497,LOC103717639	Ma11_g13330,Ma08_g07060
1878	m	m	1	1	m	m	m	Dr08658,Dr02848	AT2G39200,AT1G61560,AT1G11310	Bradi1g76500	LOC_Os03g03700	LOC105042741,LOC105032375,LOC105032374	LOC103712144,LOC103712146,LOC103704975	Ma08_g11100,Ma09_g19340
1879	1	1	1	1	1	1	1	Dr14680	AT4G37930	Bradi1g09300	LOC_Os03g52840	LOC105042733	LOC103721738	Ma07_g28730
1880	1	1	1	1	1	1	1	Dr01565	AT1G12790	Bradi5g03420	LOC_Os05g51060	LOC105041367	LOC103696112	Ma06_g36460
1881	m	1	m	m	m	m	m	Dr00642,Dr10608	AT1G49890	Bradi1g70810,Bradi1g07760	LOC_Os03g55470,LOC_Os03g10820	LOC105035272,LOC105032533	LOC103709127,LOC103705334	Ma06_g09420,Ma04_g14150
1882	0	0	1	1	0	0	0	NA	NA	Bradi4g06485	LOC_Os12g32640	NA	NA	NA
1883	1	1	1	1	1	1	1	Dr06093	AT5G09230	Bradi4g41127	LOC_Os12g07950	LOC105051798	LOC103701355	Ma06_g27680
1884	0	0	1	1	0	0	0	NA	NA	Bradi5g20120	LOC_Os04g50760	NA	NA	NA
1885	1	1	1	1	1	1	1	Dr06413	AT1G53140	Bradi2g49747	LOC_Os01g54420	LOC105041012	LOC103723120	Ma02_g11320
1886	0	0	1	1	0	0	0	NA	NA	Bradi4g10410	LOC_Os12g14670	NA	NA	NA
1887	1	m	1	1	m	m	1	Dr03598	AT1G05140,AT2G32480	Bradi1g15560	LOC_Os03g38230	LOC105051067,LOC105046831	LOC103720484,LOC103717627	Ma02_g15760
1888	0	1	1	1	0	0	0	NA	AT3G52080	Bradi4g00367	LOC_Os12g44300	NA	NA	NA
1889	1	1	1	1	m	m	1	Dr12589	AT3G19895	Bradi3g60477	LOC_Os02g58280	LOC105055393,LOC105058929	LOC103724361,LOC103717222	Ma04_g11700
1890	1	1	1	1	1	m	m	Dr21691	AT1G21380	Bradi4g23190	LOC_Os11g09329	LOC105038477	LOC103713818,LOC103713758	Ma10_g11080,Ma06_g19060
1891	1	1	1	1	1	1	1	Dr11698	AT2G45270	Bradi2g11360	LOC_Os12g29990	LOC105054401	LOC103703860	Ma02_g02640
1892	1	m	m	m	m	1	m	Dr02454	AT2G30230,AT1G06980	Bradi2g34540,Bradi1g65090	LOC_Os03g18660,LOC_Os05g07240	LOC105044754,LOC105045915	LOC103721504	Ma11_g22040,Ma10_g03390,Ma06_g34400
1893	1	1	m	m	m	m	m	Dr09877	AT1G67340	Bradi2g59090,Bradi5g07840	LOC_Os04g31610,LOC_Os01g69270	LOC105042127,LOC105048903,LOC105032434,LOC105049694	LOC103715723,LOC103707861,LOC103718331	Ma08_g16420,Ma06_g08040,Ma09_g01460
1894	1	1	1	1	1	1	m	Dr17000	AT2G33560	Bradi3g06840	LOC_Os02g10020	LOC105039423	LOC103722895	Ma03_g11390,Ma01_g09880
1895	1	1	1	1	1	m	m	Dr05748	AT3G19460	Bradi5g25620	LOC_Os04g57420	LOC105050167	LOC103714202,LOC103722433	Ma07_g05530,Ma04_g26860
1896	0	1	1	1	1	1	1	NA	AT2G30350	Bradi1g53730	LOC_Os07g12710	LOC105045952	LOC103721956	Ma07_g23640
1897	1	1	1	1	m	1	1	Dr05634	AT3G27925	Bradi2g15980	LOC_Os05g49380	LOC105047147,LOC105048050	LOC103719433	Ma01_g07500
1898	0	0	1	1	0	0	0	NA	NA	Bradi2g07880	LOC_Os01g13180	NA	NA	NA
1899	0	0	1	1	0	0	0	NA	NA	Bradi4g39510	LOC_Os12g13930	NA	NA	NA
1900	0	m	m	m	0	0	0	NA	AT1G72260,AT1G66100,AT5G36910	Bradi1g57400,Bradi1g57337,Bradi1g57302	LOC_Os06g31800,LOC_Os06g32550,LOC_Os06g31890,LOC_Os06g32020,LOC_Os06g32160,LOC_Os06g31960,LOC_Os06g32240,LOC_Os06g31930	NA	NA	NA
1901	0	0	1	1	1	1	1	NA	NA	Bradi3g54650	LOC_Os02g56160	LOC105045402	LOC103698620	Ma11_g24400
1902	0	0	1	1	0	0	0	NA	NA	Bradi2g12880	LOC_Os01g25990	NA	NA	NA
1903	1	1	1	1	1	1	1	Dr03447	AT4G26370	Bradi1g13226	LOC_Os03g45400	LOC105034514	LOC103697399	Ma02_g14600
1904	1	1	1	1	1	1	1	Dr07159	AT1G21760	Bradi5g10260	LOC_Os04g35190	LOC105051930	LOC103701268	Ma06_g08880
1905	1	1	1	1	1	1	1	Dr16016	AT3G45300	Bradi2g38100	LOC_Os05g03480	LOC105057074	LOC103706665	Ma06_g10360
1906	0	0	1	1	0	0	0	NA	NA	Bradi4g31851	LOC_Os09g27860	NA	NA	NA
1907	1	1	1	1	1	1	1	Dr11293	AT1G67440	Bradi5g07710	LOC_Os04g31270	LOC105032445	LOC103696319	Ma06_g08080
1908	1	1	1	1	1	1	1	Dr18685	AT1G66170	Bradi1g10680	LOC_Os03g50780	LOC105041555	LOC103697708	Ma06_g12770
1909	1	1	1	1	1	1	1	Dr06164	AT1G66330	Bradi3g10770	LOC_Os05g05600	LOC105041285	LOC103714004	Ma03_g01310
1910	0	0	1	1	1	1	1	NA	NA	Bradi2g04370	LOC_Os01g07590	LOC105056183	LOC103703793	Ma06_g10430
1911	1	1	1	1	1	m	1	Dr15481	AT5G25560	Bradi2g48340	LOC_Os01g52110	LOC105041586	LOC103720768,LOC103697156	Ma03_g16340
1912	m	1	m	m	m	m	m	Dr10625,Dr13481	AT3G19540	Bradi1g14850,Bradi1g22870,Bradi4g03500	LOC_Os12g39160,LOC_Os03g40930,LOC_Os07g40150	LOC105033241,LOC105058665,LOC105044514	LOC103709204,LOC103707775,LOC103707369	Ma04_g14210,Ma04_g39120,Ma07_g27890
1913	0	0	1	1	0	0	0	NA	NA	Bradi3g04554	LOC_Os02g06510	NA	NA	NA
1914	1	1	1	1	1	1	1	Dr04304	AT3G50860	Bradi1g69080	LOC_Os03g12710	LOC105058157	LOC103704245	Ma08_g27120
1915	0	1	1	m	1	1	1	NA	AT3G26932	Bradi2g35730	LOC_Os05g05790,LOC_Os09g33460	LOC105032123	LOC103713992	Ma05_g00380
1916	0	1	1	1	1	1	0	NA	AT1G24450	Bradi1g01120	LOC_Os03g63740	LOC105034586	LOC103697222	NA
1917	0	1	1	1	1	1	1	NA	AT5G57250	Bradi2g09700	LOC_Os01g15840	LOC105044903	LOC103702201	Ma01_g13300
1918	1	m	m	1	m	m	m	Dr14071	AT2G33830,AT1G28330	Bradi1g14170,Bradi2g55940	LOC_Os11g44810	LOC105061558,LOC105050651	LOC103696418,LOC103707155	Ma07_g00290,Ma04_g39810
1919	0	1	1	1	m	m	1	NA	AT1G68410	Bradi2g13820	LOC_Os01g32964	LOC105033776,LOC105045534	LOC103698052,LOC103712779,LOC103709319	Ma11_g11060
1920	1	1	1	1	1	1	1	Dr08833	AT5G45140	Bradi3g05847	LOC_Os03g28960	LOC105032868	LOC103706433	Ma04_g16730
1921	0	0	1	1	0	0	0	NA	NA	Bradi4g00925	LOC_Os08g18850	NA	NA	NA
1922	1	1	m	m	m	1	1	Dr04989	AT1G66680	Bradi2g46830,Bradi2g01570	LOC_Os01g49250,LOC_Os01g03090	LOC105047060,LOC105046957	LOC103715170	Ma01_g06460
1923	1	1	1	1	1	1	1	Dr12330	AT5G18860	Bradi2g25527	LOC_Os05g33644	LOC105032165	LOC103710948	Ma05_g24100
1924	1	m	1	1	0	m	m	Dr08540	AT1G78440,AT1G30040	Bradi2g50280	LOC_Os01g55240	NA	LOC103709450,LOC103701313,LOC103722469	Ma06_g28600,Ma07_g13800,Ma04_g15130,Ma03_g32620
1925	1	1	1	1	m	m	m	Dr09251	AT4G23850	Bradi2g45460	LOC_Os01g46750	LOC105039221,LOC105047578	LOC103708326,LOC103696900	Ma03_g33250,Ma06_g15820
1926	m	1	1	1	m	m	m	Dr16063,Dr12774	AT3G45850	Bradi2g37750	LOC_Os05g02670	LOC105044532,LOC105057024	LOC103706630,LOC103709956	Ma09_g04060,Ma02_g20880
1927	1	m	m	m	m	1	1	Dr08977	AT3G59580,AT2G43500	Bradi5g23300,Bradi4g20720	LOC_Os04g41850,LOC_Os11g16290	LOC105051485,LOC105037031	LOC103714958	Ma06_g30420
1928	0	m	1	1	1	1	1	NA	AT4G25360,AT5G51640	Bradi2g58580	LOC_Os01g68630	LOC105036057	LOC103716618	Ma03_g22850
1929	0	1	1	1	1	1	1	NA	AT1G08780	Bradi1g14290	LOC_Os03g43020	LOC105055942	LOC103705976	Ma04_g18300
1930	1	1	1	1	1	1	1	Dr19668	AT4G01897	Bradi1g15300	LOC_Os03g36630	LOC105044963	LOC103700936	Ma01_g06540
1931	0	1	m	m	1	1	1	NA	AT5G62290	Bradi1g68050,Bradi3g22610	LOC_Os10g08879,LOC_Os03g14520	LOC105035233	LOC103710559	Ma05_g03820
1932	0	1	1	1	1	1	m	NA	AT1G73820	Bradi4g41610	LOC_Os12g07050	LOC105051972	LOC103701243	Ma11_g10350,Ma08_g30820
1933	1	1	1	1	0	0	0	Dr14728	AT4G19610	Bradi5g21380	LOC_Os04g52200	NA	NA	NA
1934	1	m	m	m	m	m	m	Dr13190	AT5G60450,AT2G33860	Bradi2g46190,Bradi2g16610	LOC_Os01g48060,LOC_Os05g48870	LOC105043422,LOC105047258	LOC103720239,LOC103713207	Ma04_g10570,Ma03_g32550
1935	1	1	m	m	m	m	m	Dr20175	AT3G54190	Bradi4g07000,Bradi2g22040	LOC_Os12g31440,LOC_Os05g40410	LOC105058601,LOC105046038,LOC105053058	LOC103714813,LOC103717871,LOC103703310	Ma05_g15900,Ma01_g15250,Ma05_g04860
1936	0	0	1	1	0	0	0	NA	NA	Bradi1g17630	LOC_Os07g48290	NA	NA	NA
1937	0	1	1	1	1	1	1	NA	AT3G17170	Bradi4g04560	LOC_Os12g37610	LOC105039976	LOC103715764	Ma03_g25620
1938	m	0	m	1	m	m	m	Dr16455,Dr16453	NA	Bradi5g22300,Bradi2g52210	LOC_Os04g53300	LOC105048962,LOC105036904	LOC103699052,LOC103698020	Ma07_g03540,Ma06_g31080,Ma08_g34740
1939	0	1	1	1	1	1	1	NA	AT1G52560	Bradi3g07421	LOC_Os02g10710	LOC105033976	LOC103708742	Ma09_g29150
1940	1	1	1	1	1	1	1	Dr08937	AT1G06710	Bradi5g14060	LOC_Os04g41140	LOC105051420	LOC103717529	Ma05_g17800
1941	1	1	1	1	1	1	1	Dr08699	AT2G01918	Bradi5g16055	LOC_Os04g44200	LOC105053709	LOC103712983	Ma04_g22670
1942	1	0	1	1	1	1	1	Dr11650	NA	Bradi3g38620	LOC_Os08g37520	LOC105058449	LOC103707958	Ma03_g06510
1943	0	1	1	1	1	1	1	NA	AT3G12040	Bradi3g57425	LOC_Os02g53430	LOC105053127	LOC103706763	Ma07_g19920
1944	0	0	1	1	0	0	0	NA	NA	Bradi1g75030	LOC_Os03g05610	NA	NA	NA
1945	1	1	1	1	1	1	1	Dr09382	AT1G15215	Bradi4g28440	LOC_Os09g17770	LOC105047440	LOC103722013	Ma04_g10440
1946	1	1	1	1	1	1	1	Dr09198	AT3G10850	Bradi1g63410	LOC_Os03g21460	LOC105037371	LOC103702164	Ma09_g04800
1947	1	m	m	m	1	m	m	Dr02426	AT2G38500,AT3G11150,AT1G79760	Bradi2g54000,Bradi2g49580,Bradi2g53600	LOC_Os01g61440,LOC_Os01g60800,LOC_Os01g54090	LOC105045961	LOC103718258,LOC103722022,LOC103713426,LOC103697621	Ma10_g03400,Ma04_g19370,Ma04_g19100,Ma07_g26410
1948	0	1	1	1	1	1	1	NA	AT5G23630	Bradi2g25857	LOC_Os05g33390	LOC105057871	LOC103710107	Ma10_g12660
1949	1	m	m	m	1	1	m	Dr05661	AT1G75220,AT1G19450	Bradi2g14900,Bradi2g16070	LOC_Os05g50280,LOC_Os05g49270	LOC105047169	LOC103714996	Ma05_g08800,Ma04_g24530
1950	1	m	m	m	1	1	1	Dr16085	AT5G66950,AT2G23520	Bradi1g07540,Bradi4g02980	LOC_Os12g40010,LOC_Os03g55704	LOC105060017	LOC103723895	Ma04_g38970
1951	0	0	1	1	0	0	0	NA	NA	Bradi2g14660	LOC_Os10g28520	NA	NA	NA
1952	1	1	1	1	1	1	m	Dr22104	AT2G02370	Bradi1g61350	LOC_Os03g25750	LOC105035751	LOC103714700	Ma11_g21250,Ma05_g20800
1953	1	1	m	m	m	m	m	Dr25787	AT3G22640	Bradi1g05941,Bradi1g13040,Bradi1g05910	LOC_Os03g46100,LOC_Os03g57960	LOC105037193,LOC105057279,LOC105046613,LOC105033659	LOC103700175,LOC103700330,LOC103695527	Ma08_g20540,Ma09_g10220,Ma08_g20560,Ma03_g26660,Ma09_g10180,Ma08_g20530,Ma06_g31560
1954	1	1	m	m	m	m	1	Dr18115	AT4G10330	Bradi2g57230,Bradi4g21180	LOC_Os11g13880,LOC_Os01g66320	LOC105051571,LOC105049807	LOC103720830,LOC103695896	Ma03_g22680
1955	0	0	1	1	0	0	0	NA	NA	Bradi1g47350	LOC_Os02g55250	NA	NA	NA
1956	1	1	m	1	0	0	0	Dr16518	AT5G07990	Bradi3g04750,Bradi1g17180	LOC_Os10g17260	NA	NA	NA
1957	1	1	1	1	0	0	1	Dr18920	AT2G45700	Bradi4g31227	LOC_Os09g26760	NA	NA	Ma06_g05250
1958	1	1	1	1	1	1	1	Dr07559	AT1G11880	Bradi4g06960	LOC_Os12g31480	LOC105056469	LOC103712896	Ma01_g15400
1959	1	1	m	m	m	m	1	Dr11519	AT5G49820	Bradi2g25097,Bradi2g57250	LOC_Os01g66350,LOC_Os05g34650	LOC105051564,LOC105034616	LOC103720825,LOC103706094	Ma04_g16000
1960	0	1	1	1	1	1	m	NA	AT5G06680	Bradi4g31640	LOC_Os09g27370	LOC105041893	LOC103708626	Ma10_g01170,Ma08_g23470
1961	0	1	1	1	1	1	1	NA	AT5G65090	Bradi3g59040	LOC_Os02g51600	LOC105056872	LOC103720325	Ma05_g19550
1962	0	0	1	1	0	0	0	NA	NA	Bradi1g78600	LOC_Os03g11480	NA	NA	NA
1963	1	1	m	m	1	1	m	Dr15635	AT3G06483	Bradi1g20100,Bradi1g61497	LOC_Os03g25400,LOC_Os07g44330	LOC105061503	LOC103707688	Ma11_g19300,Ma11_g04550
1964	0	1	1	1	0	0	1	NA	AT1G54410	Bradi1g13330	LOC_Os03g45280	NA	NA	Ma04_g28060
1965	0	m	m	m	m	m	m	NA	AT2G03440,AT1G13930	Bradi1g70430,Bradi3g10120	LOC_Os10g18340,LOC_Os03g11220	LOC105056005,LOC105056006	LOC103710224,LOC103700508	Ma04_g07230,Ma07_g28030
1966	1	1	1	1	m	m	m	Dr03935	AT1G08570	Bradi1g63640	LOC_Os03g21000	LOC105044909,LOC105057263	LOC103709665,LOC103702209	Ma08_g22250,Ma06_g33950,Ma09_g04910
1967	1	1	1	1	1	1	1	Dr16640	AT3G17030	Bradi1g02910	LOC_Os03g61700	LOC105039940	LOC103721024	Ma06_g21730
1968	1	1	1	1	m	m	1	Dr18618	AT4G18040	Bradi2g61950	LOC_Os01g73880	LOC105036186,LOC105061300	LOC103698095,LOC103695679	Ma03_g02430
1969	0	0	1	1	0	0	0	NA	NA	Bradi4g24470	LOC_Os11g07440	NA	NA	NA
1970	0	0	1	1	0	0	0	NA	NA	Bradi1g42430	LOC_Os06g30030	NA	NA	NA
1971	1	m	1	1	m	1	1	Dr11333	AT5G16400,AT3G02730	Bradi2g58440	LOC_Os01g68480	LOC105049612,LOC105048844	LOC103705696	Ma08_g01000
1972	1	1	1	1	1	1	1	Dr14207	AT3G54300	Bradi3g42850	LOC_Os08g44430	LOC105036956	LOC103706580	Ma08_g33240
1973	1	1	1	1	m	1	m	Dr15313	AT1G51400	Bradi3g47041	LOC_Os02g37060	LOC105034746,LOC105033138	LOC103707713	Ma04_g06900,Ma04_g13870,Ma04_g11080
1974	0	0	1	1	0	0	0	NA	NA	Bradi2g17730	LOC_Os05g47480	NA	NA	NA
1975	1	1	1	1	m	m	1	Dr01396	AT1G53050	Bradi2g06230	LOC_Os01g10430	LOC105048075,LOC105040554	LOC103708533,LOC103710246	Ma10_g14210
1976	1	m	m	m	m	m	m	Dr20030	AT1G72150,AT1G22530,AT4G09160,AT1G72160	Bradi2g24430,Bradi2g56530,Bradi2g24440	LOC_Os05g35460,LOC_Os01g65380	LOC105038414,LOC105036846,LOC105035315	LOC103719971,LOC103702637	Ma09_g08240,Ma02_g10010,Ma06_g20100
1977	1	1	1	1	1	1	m	Dr05550	AT1G21200	Bradi4g41830	LOC_Os12g06640	LOC105052003	LOC103701210	Ma10_g10520,Ma08_g16050
1978	1	1	1	1	1	1	1	Dr14544	AT2G24970	Bradi3g53900	LOC_Os01g56090	LOC105050752	LOC103710455	Ma09_g12990
1979	0	0	1	1	0	0	0	NA	NA	Bradi3g07360	LOC_Os02g10630	NA	NA	NA
1980	0	1	1	1	0	1	1	NA	AT2G04066	Bradi4g07595	LOC_Os10g20380	NA	LOC103697449	Ma04_g34280
1981	m	1	m	m	m	m	m	Dr00068,Dr13246	AT5G49960	Bradi1g02000,Bradi2g56274	LOC_Os03g62650,LOC_Os01g64980	LOC105035136,LOC105037309	LOC103702674,LOC103706118	Ma07_g24610,Ma07_g25210
1982	0	0	1	1	0	0	0	NA	NA	Bradi4g13791	LOC_Os11g41290	NA	NA	NA
1983	1	m	m	m	m	m	m	Dr03356	AT5G59610,AT1G80920	Bradi1g30980,Bradi1g03580	LOC_Os06g44160,LOC_Os03g60790	LOC105038154,LOC105045626,LOC105049874	LOC103711017,LOC103704147,LOC103722135	Ma09_g03390,Ma03_g13130,Ma07_g05390,Ma01_g00790
1984	1	m	1	1	1	1	m	Dr16141	AT1G26580,AT2G03470	Bradi4g40450	LOC_Os03g31230	LOC105032976	LOC103696583	Ma01_g21000,Ma04_g00580
1985	m	m	m	m	m	m	m	Dr10878,Dr15994,Dr03776	AT5G40340,AT5G02950,AT3G54760,AT3G09670	Bradi2g22950,Bradi3g38350,Bradi2g22960	LOC_Os05g38800,LOC_Os08g37280,LOC_Os05g38810,LOC_Os05g03110	LOC105060593,LOC105044657,LOC105035631,LOC105034172	LOC103718690,LOC103706650,LOC103708880,LOC103718133,LOC103702865	Ma08_g21840,Ma09_g04270,Ma08_g02530,Ma10_g24960,Ma05_g31660
1986	1	0	1	1	1	1	1	Dr05460	NA	Bradi2g23860	LOC_Os05g37200	LOC105035839	LOC103720563	Ma06_g20640
1987	1	m	m	m	m	m	1	Dr16001	AT3G09640,AT1G07890	Bradi1g16510,Bradi1g65820	LOC_Os03g17690,LOC_Os07g49400	LOC105044666,LOC105045793,LOC105034165	LOC103709007,LOC103702852	Ma05_g07040
1988	1	1	1	1	0	0	0	Dr05070	AT1G29400	Bradi1g52280	LOC_Os02g48790	NA	NA	NA
1989	1	1	1	1	1	1	1	Dr11102	AT2G41835	Bradi1g24140	LOC_Os07g38240	LOC105056645	LOC103703698	Ma07_g07490
1990	1	m	m	m	m	1	m	Dr12212	AT1G01240,AT2G46550	Bradi4g28820,Bradi3g35320	LOC_Os08g30930,LOC_Os09g19890	LOC105047605,LOC105038276	LOC103722046	Ma07_g25800,Ma03_g33370,Ma04_g09080
1991	1	1	1	1	1	1	1	Dr11073	AT3G04870	Bradi1g54390	LOC_Os07g10490	LOC105054948	LOC103723760	Ma04_g17660
1992	m	m	1	1	m	m	m	Dr01871,Dr14413	AT4G28770,AT2G20230	Bradi1g29240	LOC_Os06g51480	LOC105059153,LOC105055792	LOC103711877,LOC103706973	Ma07_g06780,Ma02_g19600
1993	0	0	1	1	0	0	0	NA	NA	Bradi1g34150	LOC_Os11g36960	NA	NA	NA
1994	1	1	1	1	0	0	0	Dr08896	AT5G66240	Bradi4g20090	LOC_Os07g40030	NA	NA	NA
1995	0	0	1	1	0	0	0	NA	NA	Bradi5g16100	LOC_Os04g44240	NA	NA	NA
1996	1	m	1	1	1	1	m	Dr04866	AT4G22285,AT4G22350	Bradi1g51880	LOC_Os09g24250	LOC105038950	LOC103719061	Ma02_g05110,Ma11_g06720
1997	1	m	1	1	1	1	1	Dr17617	AT3G60550,AT2G45080	Bradi5g17790	LOC_Os04g46660	LOC105043645	LOC103716558	Ma04_g31150
1998	1	1	1	1	1	1	1	Dr10104	AT1G73940	Bradi1g01320	LOC_Os03g63550	LOC105043272	LOC103703531	Ma11_g19760
[truncated: 19,728 more rows]
