# Supplementary material for: Genome sequencing of the staple food crop white Guinea yam enables the development of a molecular marker for sex determination
Source: BMC Biol. 2017 Sep 19;15:86. doi: 10.1186/s12915-017-0419-x (PMC5604175; doi:10.1186/s12915-017-0419-x)
Supplement: Supplementary file 13 — New SSR markers developed from D. rotundata genome sequence. (XLSX 126 kb) [file 12915_2017_419_MOESM13_ESM.xlsx]

## Sheet: Supplemental dataset S11
Additional file 13: Supplemental dataset S11. New SSR markers developed from D. rotundata genome sequence.
			Primer sequences		Expected product size (bp)	Tm (Forward)	Tm (Reverse)	Scaffold Number	Linkage Group
No	Locus ID	Motif	Forward (5' to 3')	Reverse (5' to 3')
1	DrM1	(ATT)28	CACCATGACCCCAAATCCCA	GCCTCCGTCAGTTGCTTTTG	366	59.96	60.04	86	1
2	DrM2	(GAA)24	AAGCTCTTTTCACGGCCTCT	ACCAAACCCCAAGGAAATTTCA	322	59.6	58.61	223	1
3	DrM3	(ATT)23	TCCCCAAGCCGAACAACTAC	ACCCATGGCTCTACTTTCCAC	392	59.96	59.72	86	1
4	DrM4	(ATT)22	CCCAATCCCCCTCATTCAAGT	TGCCCAAGCACCATGTTATA	198	59.71	57.18	31	1
5	DrM5	(TTA)22	AGAAGAAGCGCAAGAAGCCT	CCACTTCATGTCCCCACACA	322	59.96	59.89	130	1
6	DrM6	(AAT)20	GGGTAGAGCAAGGTCTCAACA	ACGTAAAATCCGTGTCCCACA	119	59.38	59.93	145	1
7	DrM7	(TTA)19	TGCGGTGATTGAAGGGTTGA	TGATGGCGATAAGGCTAGGA	173	59.89	57.99	86	1
8	DrM8	(AAC)19	GGAGCCACCCGAATCTTTCA	TTCGCAATTTGCCCCACTTG	323	60.03	59.97	220	1
9	DrM9	(ATT)19	ACCTTGTCGTGGCATTGCTA	GCGTCAGCACACTAATTGCA	294	59.96	59.48	223	1
10	DrM10	(AAT)18	ACAAGACTGCAACCCACCAA	AACCTCTGTGGCCCCTTTTC	293	60.03	60.18	70	1
11	DrM11	(TTA)18	GCTTTCATGGCAAGCTAGCA	TCAAGGATGAGCCACCAACA	418	59.19	59.23	70	1
12	DrM12	(TTA)18	ATTGGTGCTCTCGGCTGATC	TCCAAACCAAGGAGGCAAGA	304	60.18	59.15	86	1
13	DrM13	(TAT)18	TCATGGCATCATCAAGTGGCT	CAACCGAAGTAGAACGTCCCA	187	60.06	60	107	1
14	DrM14	(TTA)18	AGCCCTATAGCGGCGAAAAA	TGAGATTCGGTTAACCACGACA	190	59.82	59.7	232	1
15	DrM15	(TTG)17	AGTTGGAGGTGGAGGAGGAA	GCCATTGTGGGAAGAGGTGA	271	59.81	59.96	70	1
16	DrM16	(ATA)17	ACACCTGAGCAAATTCTGACT	CCCCTTTCAACTTGAGCACC	353	57.5	59.04	130	1
17	DrM17	(AGA)16	AAAGCCATTCAAGCCCTGGA	ACTTCGACAGCTCATACGGC	304	59.88	60.18	31	1
18	DrM18	(TTA)16	TTTGGATCGCCTCGAGATCG	TCCAAACCAAGGAGGCAAGA	371	59.97	59.15	86	1
19	DrM19	(GAT)16	CCCACTGAAATCATTGCCAGG	ATCTCACCCCTCACTCCCTC	243	59.52	60.03	102	1
20	DrM20	(CTT)16	TCTGTGTTGGCACTCAATGGT	AGCATTGTCGTTCGTCACCA	350	60.13	60.25	130	1
21	DrM21	(AAT)16	TCCCTGGCTGCCTTCTGTAA	GACGTGGATGTGGATTGGGT	258	60.84	60.03	145	1
22	DrM22	(AAC)16	GAGGTGGCTTCCTTGTCCTC	ACCGTTATTGTCGTCGTCGT	254	60.04	59.76	232	1
23	DrM23	(AAT)15	TGGCAGTGCAGTCTTGAGAG	ACACATTCAGAGAGCGAGACA	411	59.97	59.11	70	1
24	DrM24	(TAT)15	AGTCACCCTCTAAGTGGGATGA	CGCAGGAGGCTTCCCATAAA	254	59.96	60.11	145	1
25	DrM25	(ATA)15	ACACCCGTCATATGGAGGAC	TGACCCAAATCATGCACCGA	400	58.88	59.96	244	1
26	DrM26	(TA)36	ACTACATTGGTGTCGGTCCA	CTCATTGCCCTCTCTGCTCC	312	58.66	60.18	244	1
27	DrM27	(TC)34	CCTAGCCCCTCTCTTCCCTT	TCTTGGTGCATGAGGGTGAC	170	60.03	59.96	175	1
28	DrM28	(AT)32	CTTGTATGAAACGGGTGCGG	GCCCCCGCCCCAATATTAAA	327	59.55	60.47	145	1
29	DrM29	(AT)31	GCCATCTAGCAAACAACATGGG	ATCATCTGAGCACACATCTCAT	226	60.16	57.31	107	1
30	DrM30	(AT)30	TCACATGGCTTTGAGACCCA	GCCCCATCCATGCTAATCCA	333	59.23	59.89	166	1
31	DrM31	(AG)27	GGGTCTTCCACAGATTGGTCA	CCCAAAGGGTCACTCATGTT	261	59.65	57.71	166	1
32	DrM32	(AT)25	GGAACATGCATGACCAAGCC	GCCGGCCATGTCATTGGTTA	427	59.83	61.03	70	1
33	DrM33	(AT)25	GCTGCTAATACGCGTGTGTG	TGGAAAGGCCAAAACCGAGT	284	59.98	60.11	145	1
34	DrM34	(TA)25	ATGGCGGTTAGAGGTGAGGG	CGCATTTTGGGGGAACATGG	258	61.34	60.11	175	1
35	DrM35	(AT)25	CCTAATGGGTTGAAGATGCCT	ATCGCACGAAGGCTAGACAC	445	57.7	60.18	244	1
36	DrM36	(TA)25	TCTCTAGCCTCCGCTCTCTC	AACCCACTTTGACCGGGTTT	302	59.89	60.03	416	1
37	DrM37	(AT)25	CCTAATGGGTTGAAGATGCCT	ATCGCACGAAGGCTAGACAC	445	57.7	60.18	468	1
38	DrM38	(TC)24	ATCCGCCTTGAGTTTGGGAG	GGCTTGGCAAGGTGGAAGTA	395	60.03	60.25	31	1
39	DrM39	(AT)24	TGGCCCACTTGAATCTCGAG	GGCGCGAGAATTCCAAAGAA	400	59.75	59.2	70	1
40	DrM40	(AT)24	ACACAAGTTGAGGACTTCGT	ACTTGGGTCCCTGTGATTCA	378	57.02	58.55	166	1
41	DrM41	(AT)24	CCGGGACCACATGCAGTAAT	TGGATCTTCAAGTCTTGGCTCT	307	60.11	59.09	220	1
42	DrM42	(TC)23	TATCACCGCTTGTCGCAACT	GACACACCACCAACCCTGAT	256	60.04	59.89	107	1
43	DrM43	(CT)23	CCTTGGGGACATTGACACGA	TAGGCCGGGACAAGAGAAGA	126	59.96	59.96	130	1
44	DrM44	(CA)23	GCGTATGCCACTTGCTGATG	TCAAGGGGTCACCAACATCG	222	59.97	59.96	145	1
45	DrM45	(AT)22	TGCACAAGCCGATACATCCA	TCCTGGGTGGAATCAACTTGT	271	59.75	59.22	31	1
46	DrM46	(TA)22	TCTGAACCCAGTCCAGTCCA	CATCCCCAATCCCCATCCAC	310	60.1	60.18	145	1
47	DrM47	(TG)22	CACCTCTGGCTCTTGGTTGT	TCCTTTGGGGAATAAGGGTCC	171	59.89	59.07	220	1
48	DrM48	(TC)22	TGCCTCTTGGGACTCACAAC	ACCAGTTAAATCGGGCGGTT	368	59.89	59.96	220	1
49	DrM49	(TA)22	CCCCTCCCCACCAATACAAT	TGGCATGTGATGAGTCATGACT	273	59.07	59.76	223	1
50	DrM50	(TG)22	ATTTGTGGTGAGGGGGCAAA	CCACGAAATATTGAACCCAGGG	266	60.1	59.31	468	1
51	DrM51	(TTAT)11	AGTACTACGAGGAGTTGGGT	TCCATGTTTTCCTTCACTTCCA	100	57.1	57.82	9	2
52	DrM52	(AAAT)11	TGCGGTTGCCAAGTAAAATGA	TCCGCCTGCTTGCTCTTTAA	309	59.04	59.96	137	2
53	DrM53	(AATA)10	CTGTTTGCCGGTCCTTTGTG	GGGTAAATGAGCGGCAAAAGG	366	59.97	60.13	9	2
54	DrM54	(ATAA)10	ACACTCAAGGCGCACTAAGA	TCATCCATCCGATCGGTGAT	230	59.32	58.37	150	2
55	DrM55	(ATA)28	AGGACTCATCTTCTTTGGTGAA	TGCATTAGGTACTAGCCAACAA	290	57.02	57.44	104	2
56	DrM56	(ATA)25	AGGCTTATCATGCGTGTCATCA	AGACAACCCACCGAAGAACC	447	60.16	59.89	9	2
57	DrM57	(ATA)24	ACCTTTGCATGCACATGTTCA	CACGAGGAAATGGGACGAGT	382	59.31	59.75	9	2
58	DrM58	(AGA)24	AGGAAGAAGGACAACAACAAGT	ACGTACAATCTCCCAATCCCT	296	57.76	58.52	104	2
59	DrM59	(TTA)24	GCTCAAGTGGAAAAGGTAGAGG	TGGCTTGAAAACCAACCAGA	294	58.66	57.85	136	2
60	DrM60	(TTA)24	AGCTTTCAAGAGGCTTTCACA	ATGGTGTTGGGTACATGCGT	146	58.06	59.96	150	2
61	DrM61	(TAT)23	TACACGAGGGAAGCTCAGTG	GCACATGTTTAGCCAGATCCC	182	59.11	59.32	55	2
62	DrM62	(TAT)23	TGTGGACATGTAAACGACCTGT	CCTCATCACTGCGTTGCATG	312	59.9	59.9	141	2
63	DrM63	(AAT)22	GGAGGGCGTTGTCGTCTTTA	ACAAATGTTAGAGGATGAGCCA	253	60.04	57.42	114	2
64	DrM64	(ATT)22	TGTCAACATCAGCCACCTTT	GTTCCCCTCCTCCTCCTCAT	206	57.64	60.03	138	2
65	DrM65	(ATT)21	TCACTTGCGCCCCTATCATC	AAGTCCATGCAAGGTGAGGG	216	59.89	59.96	63	2
66	DrM66	(GTA)21	TGTTAGCGTTGTTTCCTTGTGT	GGGACATGACAATCGCCGTA	367	58.99	60.18	93	2
67	DrM67	(AAT)21	TTGCCATGGCCCCTAAACAT	ACCAATTCTACCTCCGTTGGA	167	59.96	58.74	114	2
68	DrM68	(TAT)21	GGTAGAGTTGTTGTTGAGTCCT	ACCCGTACCCTCCAAGGTTA	343	57.66	59.88	149	2
69	DrM69	(CTT)21	TCCACCCTCTCTTCTCCTGG	TGTTGCAAACACAGCTGCAA	239	59.96	59.75	241	2
70	DrM70	(AAT)20	GTCTCGATGCATTTGTGGCC	TGGCTTTAGTTGGGGAGTGG	334	59.9	59.6	63	2
71	DrM71	(GAA)20	AGGCAACAACCTAGCATACCA	TGCGTTTTGGCCCTTTCTTC	435	59.37	59.61	63	2
72	DrM72	(TTA)20	TTGATGCGCAAGGTTGTCTT	ACGCACGCCTCTGATTGTAT	207	58.68	59.82	104	2
73	DrM73	(ATT)19	CGTCGGCGAATGCTAATGTG	TCCGTATGACATGAAGCCACA	273	60.04	59.45	9	2
74	DrM74	(TTA)19	TTCCTCCTCCTCCTCCTCCT	GCCGCTAAAGGGCACAAAAA	312	60.56	59.97	63	2
75	DrM75	(ATG)19	ACGTCTCGGTCATGCAAAGT	TGCTTGTTCTTCTCCTTCTCCT	193	59.97	59.02	104	2
76	DrM76	(AT)45	GGCAACATACCCTGCTTCCT	CCACTACCACTCCAAGGAAGC	292	60.03	60.34	195	2
77	DrM77	(TA)44	TGCAATCATGAGCAGGTGAGA	CTAGCCAGCACTGTGACCTC	349	59.72	60.11	150	2
78	DrM78	(AT)38	AAGATGCTCCAAGTGCCCAA	GAGGTGATGGCTGGGAACAA	297	59.89	59.96	9	2
79	DrM79	(AT)38	AGCATCGTAAAGCCAGAAAGG	AAGTGTGTGAACTAGCCCGG	351	58.64	59.97	11	2
80	DrM80	(AT)38	AGCCTCATGCCAACATCTGA	TACGTTGCTTGCCTTGTTGC	336	59.38	59.97	301	2
81	DrM81	(AT)34	GGCCATGTCAAGCAATTCCC	ACCCATTGGCTAGAATTGCA	188	59.82	57.47	9	2
82	DrM82	(TA)34	GACGAGGCATATGCAGGGAT	TCCACTCATCAGCTTCACCA	220	59.68	58.65	278	2
83	DrM83	(AT)33	TGTTTAGGTCGGGCTTGGAC	TGTTTCCCTTGTCTCGCTGA	325	59.96	59.24	150	2
84	DrM84	(AT)32	CATGGAAAATTCAATGGCACGA	GTGGGTATTTCATTGCTCTCCT	195	58.15	58.11	9	2
85	DrM85	(AT)32	TGTTCATCGGTAGCCTCACG	ACAACACAAGGGCAAGAAGC	270	59.83	59.25	278	2
86	DrM86	(AT)31	TGTTCTCAATGCCACCGAAA	AGAGATCCAGATGCGAGGGA	307	58.03	59.81	114	2
87	DrM87	(AT)31	TCAGTGTCAGGTGAAACTCAGA	AGGCTTTGGTTGAGACTCAAGT	300	58.97	59.83	141	2
88	DrM88	(TA)30	AGGAGAGTTGCACCATTCTCT	GGAGATGACGGCCTTCCTTT	270	58.74	59.75	9	2
89	DrM89	(TA)30	CGTTGCATGTCACGTGCTAG	CTTCACCTCCTGATCACCGG	276	59.91	59.82	114	2
90	DrM90	(AT)30	AGCGCAATGACAAGCAAAAT	GCTTCCTTCACCGTGGATCA	299	57.56	60.04	301	2
91	DrM91	(AT)28	TGGCCAATTATGTGCATGCG	AGGCAATATTCAACCCAAACCT	324	59.9	58.21	9	2
92	DrM92	(AT)28	GTGATGCACGGGTTCTACCA	CCCGATAGTTGAGTTCTGAGCA	244	60.04	59.83	9	2
93	DrM93	(TA)28	ACATGGGAAATAGGCCTGCA	ACATTAACCCGACGACGACC	244	59.37	60.11	63	2
94	DrM94	(AT)28	GCAAACAAACTGCCTAGCTGA	ACCAACATATGTCCTCCGATTG	338	59.39	58.19	114	2
95	DrM95	(AT)28	AAATCCATGGACTTGCGGGT	GGCAACACCCCAACATAAACA	193	59.96	59.31	136	2
96	DrM96	(AT)28	TGAACGCCATCAGGTCTATGA	TGTCTCGCCTGGACTATGGT	167	58.89	60.32	138	2
97	DrM97	(AT)27	GCTCAGGCAAGATAAAGACACA	GCATGAGGCAATCCTTTCCT	430	58.66	58.23	9	2
98	DrM98	(AG)27	ACTGGGGACGTTTTCAGAAC	ATAGCTGCTCTCCTACCCCC	350	58.04	60.18	114	2
99	DrM99	(AT)27	TGCTTTGGGCTTTGCTACCT	CACGTGCTCTTGACTCTCGA	182	60.18	59.76	136	2
100	DrM100	(CT)27	CAATGCACATTTCCCGCCAA	TGTGTTCATGGCTGGATCCA	324	60.04	59.3	141	2
101	DrM101	(ATTT)12	CGTGCGCAAAAATCCCACTT	ATGTGGAGACCGGAGAGGAA	385	60.32	59.96	219	3
102	DrM102	(TATT)11	GGTCACCACGTCCATTCCAT	GCACAAGCTTTAATTGCAACCA	174	60.03	58.87	418	3
103	DrM103	(AATA)10	GTCCTTTCCAAACTGCAAGCA	GCTCTTGCTCAGCATGCATG	182	59.59	60.25	92	3
104	DrM104	(TTA)27	CTGGGTGCCTATCCCTCTCT	AGCATGAAGACCAATGCATGT	315	60.1	58.55	204	3
105	DrM105	(TAT)26	TCTTGCTCAGTGAGGGGTCT	TCATTCCTCCGGTGCATAGC	277	60.18	59.89	229	3
106	DrM106	(TTA)24	TGGGAAAGCCTTGTTTGACTCT	GCCCGCTTGCCTTTTTCTTT	140	60.09	60.25	87	3
107	DrM107	(AAT)23	ACCAGAGTTGCTGCAAGTTT	AAGGAGCTTGTGAGGCTGTT	390	58.23	59.52	186	3
108	DrM108	(TTA)22	ACTGTACATTTTGATCCCTGCA	AAACGTCCTTAGAGAACGGTAA	150	57.97	57.15	87	3
109	DrM109	(TAT)22	GGATGGGGCTCTGCTTTGAT	TGACCAAGCAAGGCTCAAAT	214	60.11	58	103	3
110	DrM110	(TTA)22	CCCCTCAGGTAAGGTTGCTG	CAGAAAGCATTCAAGGTGCACA	217	60.03	59.97	319	3
111	DrM111	(ATG)21	TTGCATATCAAACGGACCCA	AAATTTTCCCTTGCCGAGGC	326	57.5	59.39	67	3
112	DrM112	(ATA)21	GCCAAATGACATGGATACCACA	TGCCATTTCTAAGTAGGGGGAC	175	58.98	59.49	186	3
113	DrM113	(TAA)20	TCACCCTTGCTTGAAGTCAGT	TATATTCAACCGACGGCGCG	258	59.51	60.94	87	3
114	DrM114	(TAT)20	ACGATTGAGGTGGATCAGGC	GGTTTTGCTCACCCCTAGCT	235	59.82	59.96	92	3
115	DrM115	(ATG)20	AGCCCAAAGATCGAGCACAA	AGACCCTTAAGCCCTCGTCA	189	59.96	60.25	99	3
116	DrM116	(ATA)20	CTCTCCTTCCAGCATCCACT	TCACGAGATGCGATTGGTGA	376	58.8	59.47	186	3
117	DrM117	(GAA)20	AGAGAAGTGGAGGAAGAGGCA	TCTTCTTGCTGTTCTTTCCCTC	243	60.2	58.26	219	3
118	DrM118	(AAT)20	TCATTAGAGGATGCCATGTCAT	TGCCAATGTCGTGAAGATGA	161	57.01	57.53	229	3
119	DrM119	(AGA)19	AGTCAGCGCCGTGAACATTA	GTGGGAAAGATACCGCCCAA	264	60.04	60.03	67	3
120	DrM120	(TCT)19	CGGTAACCATTATCCGGCGA	GAGGATGACCACAAAGGCGA	132	59.97	60.04	87	3
121	DrM121	(TTA)19	CCAACCACTCACGGTCAACT	GCTTGTGAGGAGAATTTTGTGG	367	60.18	58.09	103	3
122	DrM122	(CAT)19	AGATGGGTCTGGAAATGGGC	CACCATGACAGGCCAGACTT	246	59.74	59.96	103	3
123	DrM123	(TAA)19	GTTAGAAAACCCCAACTACGGG	TGCAAATTTCCAGCTTTCCAGG	256	58.92	59.96	204	3
124	DrM124	(AAT)19	ACAATCCCACTTAAGGTCCACA	ACTTGGAGAGACTTTTCGGGT	154	59.29	58.95	229	3
125	DrM125	(AAT)19	GGGAGTATTTGTGAGGTAGTGC	AGTAAAGGCCATTGCGAGCT	216	58.47	60.03	247	3
126	DrM126	(AT)40	TCATTGGTTCAATCCTGGGTT	CTCCGAAATGAGAACCTTACGT	430	57.46	58.15	67	3
127	DrM127	(AT)40	ATGGTTGGTGAGGTTGTGCA	GCGATACCTCCAGTCACTCG	331	60.11	59.97	247	3
128	DrM128	(TA)38	TGAAGTGGGAAGTGGGCATT	ACGGGTGAAAATATCCGGTT	253	59.52	57.21	87	3
129	DrM129	(AT)38	TGAAAATCCAACGGCCGAGA	TGGCCATCGTAATCAATTTGGT	259	59.96	58.64	99	3
130	DrM130	(TA)38	AAACCCTCTGAATGTAACACCA	GCCGTCCACGAATGAAGAGA	300	57.55	60.11	361	3
131	DrM131	(GA)37	GGGAGAGCGAGAGAGAGAGA	TCTCTCAGGATTAGGGCGAGA	265	59.53	59.51	204	3
132	DrM132	(AT)34	GGGCTATGCTTACCTTGGCA	TGTGAGCCAAGTGTGTTTGC	307	60.11	59.55	92	3
133	DrM133	(TA)33	TCTTTATGTACGGAGCAAGGAA	TTGAGGAGCTGAATGGGAGA	315	57.19	58.04	67	3
134	DrM134	(AT)33	TGTGGGAAAGGGCCATCTTT	GGTGAGCTTGAGAGGGAGGA	224	59.51	60.62	87	3
135	DrM135	(CT)33	AGTGTGAGTCTCATCAGGTACT	GGTCAACTCGGAGGGTTGAT	376	57.96	59.39	87	3
136	DrM136	(AT)32	ACAGTGTAAAAAGGGGGCACA	AGGAACTGCGGAAACTCAAA	266	60.06	57.66	67	3
137	DrM137	(AT)32	AGGTCCACTCCAACCTTAATGG	TCTTGGTTGCCAGAGATGCA	311	59.69	59.6	67	3
138	DrM138	(AT)32	GCTTAGTGGGGTGCATGAGT	CCTGACCCAACTTCACACCA	223	60.03	59.82	67	3
139	DrM139	(AT)31	CCAGAGTGCACCATTGGAGT	TCATGGAATCGAACCAAGAGT	275	59.96	57.02	67	3
140	DrM140	(AT)31	ACCATAAACCATCTGCCTGTGA	ACCCAGCGCTACTAATGGAA	351	59.69	58.8	92	3
141	DrM141	(AT)31	ACGCAGTTATTGAGTAACCTCT	ACAAAACCTCGGAAGCGGAA	325	57.2	60.18	109	3
142	DrM142	(AT)31	CGAGAAAATGTGGTGACGGC	TGATCTCACTGTCTGAAGTGCA	436	59.83	59.37	247	3
143	DrM143	(TA)30	TCCAGCTTGAGGGAGAGTGT	CCACCGCAACTCCTTCTCAT	410	60.18	60.04	229	3
144	DrM144	(TA)30	AGGTTATGGGGAGACTGATCCT	GTCCGACCGTTGGATCGAAA	278	59.75	60.39	247	3
145	DrM145	(TA)29	TGTGGGCAACAAGGGAAAATG	AGACAACATTGTGAGCCCCA	188	59.58	59.52	87	3
146	DrM146	(AT)29	ACGTCAACTGTGGACGTTCT	AATTGCAGCTGTCCAACCTT	303	59.54	58.29	99	3
147	DrM147	(CT)28	TGCCTTGATAACCATGCAGAGA	CCCCCAAACAAACATCTCTAGT	231	59.76	57.97	67	3
148	DrM148	(AT)28	GGCCAGGTATGCTGACCATT	GGTTCACCTCACCACCAACA	155	60.11	60.11	67	3
149	DrM149	(AT)28	CAGAGCTGCCCACCACATTA	ATCTCAAGAGCAGCCATGGG	186	60.03	59.82	219	3
150	DrM150	(AT)27	CCTCTTGACAGGCAAACCCA	TGGAGCCATTGCCAAAAGGA	301	60.18	60.18	67	3
151	DrM151	(TTATA)10	CGTCTGTCCAGTGTCCACTC	CACCAACTTTCCCCTACCAGA	183	60.04	59.3	146	4
152	DrM152	(ATGT)16	TCTTTGCACCTGATCCATCCT	AGAAGCCTTCATGTGAGCAA	207	59.08	57.43	83	4
153	DrM153	(TGTA)11	TCCGCCACTTTGATTTCCACT	TCCAAGTGGGACAATGACATT	245	60.2	57.48	84	4
154	DrM154	(ATAC)10	AGATGGGTCACTTACGATCTCA	TCCACTTGCTCTAAACCATGT	157	58.37	57.21	42	4
155	DrM155	(ATT)26	TCGAATCGCTGACTGGACTT	CGCCGGTCGACTAAAGATCA	429	59.11	59.9	235	4
156	DrM156	(ATT)25	AGCCAAAACTTTGCATGCAGA	TCGAACCCTGCTTTCTTGCT	155	59.59	59.89	51	4
157	DrM157	(ATA)25	CCTTTCAAACCCCTTGTTTTGC	TGTCCTTTGTGCTTGATTGTGT	342	59.06	58.98	84	4
158	DrM158	(TCT)24	AAAAGACACGTGGCAATGGC	GACGATGGAGGTCTAGCTGC	288	59.97	59.97	42	4
159	DrM159	(AAT)23	ACCTTGATTGAAGACGGTGT	GGTGATCAATGGGGATGCTCA	282	57.07	60.13	84	4
160	DrM160	(AAT)22	GGGCCTAGTTGCATAACTCCT	ACGTTGGGATGGAAGACGAC	234	59.51	60.04	193	4
161	DrM161	(TAT)21	CACAACTCTCTCAGGGGCAG	TGCATTGATAGCACGCCTGT	359	60.04	60.39	42	4
162	DrM162	(AAT)21	CTTCCGCTTTGTTTCATCCGA	GGCCAGAATGCTAATTGGCC	148	59.2	59.61	214	4
163	DrM163	(GTT)21	CGGGGCATAATAGAGGACAACA	TGTTAGCATTGTTAGCCATCCT	309	59.9	57.77	233	4
164	DrM164	(TCT)20	CGCAACTTTGTTATGCTGTGC	TGCAACGAATATGGCATGCC	187	59.28	59.62	42	4
165	DrM165	(TTA)20	AGAGGGAGATATTGCACGGT	CCATAATTGTGCACGCCACC	357	58.2	60.18	51	4
166	DrM166	(ATA)20	ACCGGCATAACAAAGAGGCA	TGTTTCCCTTGTTCATGCTGT	388	59.96	58.34	54	4
167	DrM167	(TAT)20	TGTGGTCACTTCATGGGGTG	ACACAACAAAGCCCCCTCAA	124	59.89	60.03	95	4
168	DrM168	(ATA)20	TGACGAAGGCAGCAATAGCA	GCTTACCCAGGCATTTGTGC	306	60.04	60.11	146	4
169	DrM169	(TTA)19	TCTTCGCGCTAGTGAGAGGA	AGGTGCGGTTAAGTGTAGCC	283	60.39	60.04	42	4
170	DrM170	(ATG)19	AGAAAACAACATGGGACCCTT	TCCTTGAATATGGCCTGTGGAC	341	57.67	60.09	84	4
171	DrM171	(GTT)19	ACTCACATGCCTTACCTAACAA	CACCAACATCAACAACAACAAC	314	57.37	57.16	167	4
172	DrM172	(AAT)18	TGTCATGTTGGCACTGCTTT	TGAGAGCACAAGGTACAGGG	344	58.6	59.02	51	4
173	DrM173	(AGA)18	GCGAAGGGTGATGGTGAAGA	CAAGCAAGCTCCAAACCCAC	292	60.04	59.97	57	4
174	DrM174	(AAG)18	TGGATCAACCACATCTCCAATT	ACACTTCATCATCTTCTCCCCT	190	57.68	58.54	95	4
175	DrM175	(ATA)17	AAACTACCCCGTAATTAAGCCT	AACATATACAAGGCGGGCGT	373	57.15	59.82	42	4
176	DrM176	(AT)40	GGAGGTGACCTTGGCATAGT	ACCGTCATCATGGGCAAGTT	352	59.09	59.96	42	4
177	DrM177	(TA)36	TCCCCTTGAAAGGTGTCATCA	TCAATTCGGCCGAAATAGCA	268	58.94	57.97	42	4
178	DrM178	(AT)34	ACGGTCAACAATGTACGGCA	CCCCAGAAAGGACCATAAAAGA	290	60.25	57.68	54	4
179	DrM179	(TA)34	GGGATAAAGCTTGTGGAGATGA	ACAACACTGTATAACGCGGT	359	57.84	57.56	95	4
180	DrM180	(TA)33	TCGCCTACTCTTTCCCTTCT	AGGAGACCCACACCATGACT	299	57.77	60.18	42	4
181	DrM181	(TA)31	CATGCTCGGCACTGTTCATG	GTCCTTGGTCCCTAGGCTTG	251	59.9	59.75	249	4
182	DrM182	(AT)30	CGGTCCAACAGATTGACCCA	TGCTTGTCGCCTATTCGTCA	389	59.96	59.76	42	4
183	DrM183	(AT)30	GCTTCGGTTCTCATGCTTGTG	ACGAAGCACATGCAGAGACA	251	60.14	59.97	51	4
184	DrM184	(AT)30	ATGGAGTGAGAAGCTAGGCT	ACGTGATGTCTTATCATAGGCA	410	57.83	57.06	54	4
185	DrM185	(TA)30	GCGGCCTCCAAGAGACATTA	CAACCATACCACGTGCAAGC	302	59.82	60.11	146	4
186	DrM186	(TG)29	GAGGCGGACTCCATGATTTT	GAAGGTGTCAGGTGTGGGAC	248	57.96	60.25	83	4
187	DrM187	(TA)28	TGCCATGTCAGCCCTTATGG	CTGCTCTACCTCGTCTTGGT	263	60.11	58.82	42	4
188	DrM188	(AT)28	ATAACGCCACGTGTAGGGTG	GCAGGTAACCAAACAACCCC	333	60.11	59.32	54	4
189	DrM189	(AT)28	ACCGGTGGGTCCTTAACAAA	ACCCAATGGTATCCAAGACAAT	180	59.16	57.39	54	4
190	DrM190	(AT)28	GAATGAACGGCCAGGATCGA	TTTCCCTTCGGTCTAACAACA	216	60.18	57.16	84	4
191	DrM191	(AC)28	TGGATCCATCAACTGTGGAAGG	TCCACTTTGACTTGGTGCCA	293	60.03	59.74	95	4
192	DrM192	(AT)27	AGAGGGACTAATCGGGAGCA	CCATCCACATTCATTCCGTAGC	425	59.74	59.45	42	4
193	DrM193	(TA)27	TGGTTTGATTGGCCTCGGAA	CTCGAAACACCAAATTTGATGC	257	59.89	57.11	42	4
194	DrM194	(TC)27	AGCTCCTCCTTCTGGGCATA	ATCAGGCAGTGCTCAAGGAG	241	60.03	59.75	84	4
195	DrM195	(CT)27	TGCCTTGGGGTGAACACTAC	TTCAAGGAGAGGGAGAGGCA	331	59.89	59.88	248	4
196	DrM196	(TA)26	TCGCACCGGATTAAAGCAGA	ACGGTGGTAGATTCTTCTCCA	227	59.75	58.18	42	4
197	DrM197	(TA)26	TGTCTGTCAAACCACAGCCA	TCAACAGCACACAATGTAGTTG	304	59.75	57.45	42	4
198	DrM198	(AT)26	ACTCCACAGTGAAGGAGTTGG	TCACAAGTACGGTCAACCACT	305	59.58	59.24	54	4
199	DrM199	(AT)26	ACGAGGTTCGACAGAGTATGC	GCCTTGACATTGCCCAAGTG	196	59.87	60.04	54	4
200	DrM200	(AT)26	ACCGTTCTCAGTTGCCACTT	GCACCTGAATTTAAAGACCCCA	239	59.82	58.84	95	4
201	DrM201	(AAAT)12	GCACAACCCACCATCCGTAT	CTTTGGCACATGGTGACTGC	287	60.39	60.04	53	5
202	DrM202	(GAAT)10	ATCGAATGGTTCCCTTGGGG	ATACGCAAGGGGCATTGTCA	215	59.74	60.03	39	5
203	DrM203	(AATA)10	TTCCCAAGACGCTGTCTGTC	AGACCCAACCCAACGAACAA	298	59.97	59.74	53	5
204	DrM204	(ATC)32	CCTCCATTCTCACATCACCGA	GGGTGGGTGTGTGGATTGAA	256	59.52	60.18	39	5
205	DrM205	(ACA)28	TCACTACCAATGCCACCACC	TGCCTTCTTGGACCCATCAC	221	59.96	59.96	14	5
206	DrM206	(ATT)27	ACACTTGGTGGGTTGTGTGA	CAGGACGTGGGTAGATTATGCA	255	59.67	59.9	14	5
207	DrM207	(TTA)26	GAAGCTCTTCTGGCAGACCA	TCAAGCATGTTTGTTTGGTGCA	374	59.68	60.09	46	5
208	DrM208	(TAT)24	GCCCTTGAATGCCAACGTAC	TCCCACAAAGAGTCAAAGGATT	314	59.83	57.55	39	5
209	DrM209	(TAT)24	TGGTGCTGATGCCCTCATTT	TGAAGACCTTGAACGTTCCTGT	272	59.96	59.83	274	5
210	DrM210	(AAT)23	ACCCACTAACCAAAAGAGGAAA	CCTTCTATTGGTGCCTCCGT	280	57.47	59.46	6	5
211	DrM211	(AGA)23	ATGGAGAGAGGAGGAGGGGA	CGCGGTCTTGAGCAAAATCA	416	60.63	59.48	26	5
212	DrM212	(AAT)23	CCGTTTCTGGCAACCCTAGA	GCGTGGTTTTTGTGGCTGAT	296	59.68	59.97	34	5
213	DrM213	(ATT)23	AGAAGAGGGGTTGTTTTGGCA	AGACAACCACCTCACAGAGA	393	60.06	57.91	274	5
214	DrM214	(AAT)22	ACCCACTAACCAAAAGAGGAAA	CTGAGTGGTGTGAAATTCGTGT	127	57.47	59.13	6	5
215	DrM215	(AAT)22	TCACAGTTTGACCACCCCTC	TTGGTCTTGGCGACTTGTCA	258	59.53	59.82	14	5
216	DrM216	(TAA)22	ACTCAACCATATCCACCACCA	ACTGGAAGTGGCATGCTTCA	237	58.73	59.89	26	5
217	DrM217	(TAT)22	GGCTCCTGCTCTAGCTTTCA	ACCCACAACCCATCACTCTG	318	59.46	59.6	34	5
218	DrM218	(ATA)22	TTACTGCTCGGCTACTGCTG	GAGGCCACACATGAGGGATG	261	59.83	60.47	34	5
219	DrM219	(TAG)22	GCCCTTGAATGCCAACGTAC	ACCCTTCTAGTGCTCTCCTCT	338	59.83	59.36	39	5
220	DrM220	(ATG)21	AGTTCATGATCAAGCGCCCA	TCTTCGAGGCTCCAACACAC	318	60.03	59.97	14	5
221	DrM221	(TAT)21	TAAAGAGGAACGTCTGGGCG	AGAGCGCCACCCAATAAATT	385	59.75	57.86	34	5
222	DrM222	(ATA)21	GTGACCCATTAAGAGGTTGTCA	ACAACGTGGTGATGGTTACA	187	57.98	57.38	39	5
223	DrM223	(TTC)21	TCGCCTGCAAACGAACCTAT	TGGCTGGCAAAGACGTAGAC	227	60.04	60.32	46	5
224	DrM224	(TTA)21	GCAAAGGGCATTGAGTTAAAGA	AGCGTCTCATCAAAAGAGCCT	333	57.48	59.72	53	5
225	DrM225	(TTA)21	AGCTCCAGTGCATAGCCTTG	GCCCTTGCAACCAATTCTTCA	328	60.11	59.66	98	5
226	DrM226	(AT)45	TCCACTCTCAGAGGCAATCA	AGGTTTGCATTGGGTCTGGG	319	58.06	60.54	26	5
227	DrM227	(AT)43	TCCACTCTCAGAGGCAATCA	AGGTTTGCATTGGGTCTGGG	319	58.06	60.54	26	5
228	DrM228	(AT)39	TGTTGTGTGATACTCGTGCA	CCAACGATTGTCAAATCACCCA	222	57.48	59.44	34	5
229	DrM229	(AT)33	GTTCATGGAGGGGTGTGGAG	ACCATTAATGCCCTTCACCTAT	387	60.03	57.19	34	5
230	DrM230	(AT)33	GTGGGTCATTAAATGGGTTGCC	GTGAAATTACATGGCTTGAGCT	268	60.09	57.29	46	5
231	DrM231	(TA)32	TCCTCATCTTTCATGCCATGA	ACGAACGTCCACATGTGATGT	160	57.06	60.27	14	5
232	DrM232	(TA)30	CCGGCGTTTGTCGTCTTTC	TCATGCTGCCATTTGACACC	347	59.8	59.11	34	5
233	DrM233	(TC)30	CGGACCGGTCATGGTTTACA	AAGCAAGCCTAGCACTGAGG	416	60.04	60.04	39	5
234	DrM234	(TC)29	AAACATGCAAGCGACTTCCT	AGGGGGTTCTTGGATCTCCT	304	58.39	59.58	53	5
235	DrM235	(AT)28	GCGAATTGCCAATGAGGAGG	CACACACACACACACACACA	233	59.62	59.13	6	5
236	DrM236	(AG)28	GAAAGCTGGTGACTAGCATTGA	TCATTGTCTTCATGGGGCCA	137	58.66	59.3	14	5
237	DrM237	(AT)28	TCCCTTCCTTCTCCCTGCTT	AGCTAACAGGCCAGTGCAAA	267	60.18	60.18	14	5
238	DrM238	(AT)28	ACAATGGGTGTGCAAATCAAGT	TGAACCCATGATCTCCCCCT	251	59.3	59.95	34	5
239	DrM239	(AT)28	TGTAGGGGTGGTGGACAAAG	GTGTTGTGTCAGCTGCCATG	379	59.23	60.04	260	5
240	DrM240	(CT)27	CTTTTCGCCTCCGAGCTTTG	AGAGAGGATTTGAGGGGGTAA	225	59.83	57.49	14	5
241	DrM241	(AT)27	TGTGAAAATCATTGGTTGACCC	GGAGAGGCAATATAGGGACAGT	204	57.4	58.76	172	5
242	DrM242	(AT)26	CCCGATTAAGGGCTTGAGTACA	CACAGGCAGCAACAACACTC	230	59.83	59.97	14	5
243	DrM243	(TA)26	TGTGGGATTCTGGTATGTGGG	AATACACAGCCGCCCGTTTA	254	59.44	60.04	46	5
244	DrM244	(GA)25	AAAAGCCATGCAAGCCTTGG	ACCACCACACCACCCAATTT	321	59.96	60.03	14	5
245	DrM245	(TA)25	TGCCATATTAATGACCGTTCGT	AAAGGGTTTGGTGAGACGGG	270	58.2	60.18	26	5
246	DrM246	(AT)25	GGGTGTTGAAATGAAACCAACA	ACCATGCCTAACCCTGTCAT	277	57.87	58.7	26	5
247	DrM247	(GA)25	TAGCTTCGCGGTTTGGGATT	GTGTGGCCAATCCCTCTGAA	407	60.04	59.96	34	5
248	DrM248	(AT)25	CCCATGTCCCCCTCCAAAAA	AGCCATTTCTCACCAGTGGT	266	59.88	59.23	34	5
249	DrM249	(AT)25	AGCAACACTGGCTCAGTCAA	TATCGGGGGATCTACCGACG	292	59.82	60.32	46	5
250	DrM250	(AT)25	AGTTGTCAGGGCTGATCACA	TGAACCCTTCTTTTCCCTACCT	420	58.94	58.67	172	5
251	DrM251	(AAAT)13	AGTGAGAAGTGGTTGGTGTGA	TTGCTTGGTTTGATTGGCGA	104	59.16	58.96	292	6
252	DrM252	(TTTA)12	ATAGCCCCATAACTGACGCC	TTCAGACCTTTGCAGGGTGG	224	59.6	60.18	2	6
253	DrM253	(TAAT)11	TGGGTCCTTGATCAACATGTGT	TCTCCAAAGTGAGTGTCGTTGT	125	59.89	59.83	5	6
254	DrM254	(ATTT)10	GGAAGACTCCCAGGTGGTTG	ACAGAGAGGCAATGTGGCAA	312	59.96	59.89	5	6
255	DrM255	(TTAT)10	CACTCATTCCATGTCCGCCA	CCGAGGGGCAATTTCGTGTA	407	60.39	60.39	5	6
256	DrM256	(TATC)10	TATGGCCATGGCTGTTGGAG	ATCTGCAGCTCTTCCCACAC	198	60.11	60.04	134	6
257	DrM257	(TAT)29	CTGGAATCCGCCATGTTGTG	TCTGAATGATCCAAATGGGGCA	469	59.55	60.02	5	6
258	DrM258	(AAT)24	GCTGGTCTTCATTACCGCCA	GGGAGGGATGTTCCATGCAA	231	60.39	60.03	5	6
259	DrM259	(TTA)23	TCGTCGGCTGGAAAACATGA	ATCCCTGCTTAGCAACCCAC	308	59.97	60.03	5	6
260	DrM260	(AAT)23	ATTCGCCACTCCTCTAGGGT	GGTTGGAATGAGGAGAGGCC	451	60.03	60.11	38	6
261	DrM261	(ATA)23	GGGCTGCTGTGGAAGTGTAT	GGTGCGCAAGATCGGAAATC	295	60.03	59.97	134	6
262	DrM262	(AGA)22	GTGGCTAGGTCACACAACCA	ATAGCCTATGTTGCCGCCTC	336	59.89	59.97	308	6
263	DrM263	(TAA)20	TGTGAAGTTGTTTGGATGTGCA	AGCTGTGGTGTTTTGGGGAA	319	59.24	60.03	38	6
264	DrM264	(TTA)20	GCAATAAAGCCGTCCCCCTT	AGCAAGCCGCCCATGATAAA	136	60.68	60.4	119	6
265	DrM265	(AAT)20	AGCTAGAGGGTCTAACTGCA	GTTGGCGCTGAGGAAAACAC	281	57.47	60.32	286	6
266	DrM266	(AAT)19	GGCTGCATGGGTTGTTTTGT	TGCCTATGATGAAATCAATGCC	360	59.89	57.14	5	6
267	DrM267	(ATT)19	AGCATGAATGATTGTGGCTGA	AATTCCAGGTCCGTGCTTGT	236	58.27	59.89	5	6
268	DrM268	(GAA)19	TGGCCTCTATCTCCTGGCTT	AGGTGAGGAAGATTTACCGAGT	368	60.03	58.56	38	6
269	DrM269	(TTA)19	TTGCAAGGAATCCATTGGCG	TTACACACACCCCCATCACC	292	59.47	59.6	106	6
270	DrM270	(TTA)19	CCGAGGTTTGGCAAAGTTGG	GTGGGAGGAAACAACCGGAT	182	59.97	59.96	119	6
271	DrM271	(ATT)18	TGCACGTCTTTAAGGTGGCT	CGAGTTCGATCCCCATCTCG	202	59.89	60.04	38	6
272	DrM272	(AAT)18	ACGCTCTTGACACGTGACTT	CTAACCCTCCCCATGTTGGC	287	59.9	60.4	119	6
273	DrM273	(ATA)18	ATCCTCGTGGTTGCACACTT	AAGTCGTTGAACTTGCGTGT	240	59.89	58.63	134	6
274	DrM274	(AGA)17	TCTCCTTCCTCCCTAAGCCC	TCATTGAATCACACAGCCCA	295	60.03	57.42	5	6
275	DrM275	(TCT)17	TGGAGGTTGTGAGAAGTGCT	AACCACTTCCCACAACCTCC	216	58.87	59.81	5	6
276	DrM276	(AT)45	ACTTGACGGACGGGTTATGG	GAACCTCTCACCGTTCCTGG	251	59.75	60.04	2	6
277	DrM277	(AT)45	GCCTCTCCACACCTTCAACA	ATGGCCGTCTTTGTTGGACT	325	59.89	59.89	203	6
278	DrM278	(AT)43	TGGATCGACAACCCTGTGTT	ACCATTCAGTTGATGTACACGT	281	59.24	58	292	6
279	DrM279	(AT)40	CGGTGATCGTCGGAAATCCA	GAGCCAAGTGATACAGGTGGA	367	60.18	59.45	2	6
280	DrM280	(AT)38	ATGACGCCCATGCCAGATAG	GGCATTGGTCCCGCTAAATG	459	59.96	59.62	38	6
281	DrM281	(TA)36	AGCGACTGACAGGAAACATGA	ACACATTCCTAGCATGGTGC	184	59.66	58.24	2	6
282	DrM282	(AT)35	CGAAGCAGTAACAAGGGTGC	GTCGCTGCACATGTGTCATC	314	59.48	59.9	5	6
283	DrM283	(AT)34	AACAAAATGCCCGGTTGTCC	CCACTTACCCAAGCCCATGT	291	59.61	59.96	2	6
284	DrM284	(AT)33	GAAAAATTTGTTGGCGGCGC	TACTTGTGTGTGTACGCGAC	245	60.11	58.24	106	6
285	DrM285	(TA)33	ACCCAAAAGCTGCAATGATTGT	ATATTCATGGGCAAGGGGTG	385	59.63	57.61	106	6
286	DrM286	(AT)32	TCCACTAAAATCTGCACAACCA	AGACTTCCTCTCGGTTGTTCT	230	58.17	58.4	5	6
287	DrM287	(AT)32	TCGGGAAAAGAGGGAGTCAA	ATCCCCGACATCCACGTCTT	384	58.27	60.98	106	6
288	DrM288	(GA)32	ACATGCCGCACATCAGAGTT	CAAAACCACGGGCCAATCAC	249	60.32	60.32	119	6
289	DrM289	(TA)31	GCAGGTAGGGCTGGTAATGG	AGCCTCCTTGAGTTAGGGTTTG	384	60.18	59.96	2	6
290	DrM290	(TA)31	ACTAGTGGCTCGATCGAGGA	ACCCAAGGTGAGAGCACATG	367	59.82	59.96	106	6
291	DrM291	(AT)31	AGGGATTCGACTTTGGTCTGT	TCAATGTTGAGTTTGCGCTTGT	263	59.02	59.9	106	6
292	DrM292	(AT)30	GCCCAGTATTGAGAAGGCCA	TGACTCGCTAGTTGCTTTCA	276	59.74	57.19	17	6
293	DrM293	(TA)30	TGCAAAACTCCGATGCGAAG	TGGGAAAAATCGACGACTTTGT	195	59.48	58.79	106	6
294	DrM294	(AT)28	TGCCCACAGTGAAATGGATGA	AGCTTATCTGGTGGCGAAACA	320	59.92	60	203	6
295	DrM295	(TC)27	GAATCCCCTCCAAGTAGGCG	GGCATTTCTACCTGGCGAGA	352	59.89	59.82	2	6
296	DrM296	(TA)27	TGCTCTCTCGCTCTCTCTCT	TCACCTAGCACTATTAAGGCCA	254	59.46	58.62	5	6
297	DrM297	(AT)27	GCAACGCAGTGATAAGGCAC	ACTTGGCTTCTTTGGCTTTGG	269	60.18	59.59	5	6
298	DrM298	(TA)27	CTCGACTCGAGCTCGAAAGT	GTCGATTCGGCGAAAACTCG	246	59.55	59.98	106	6
299	DrM299	(CT)26	TGCAACCAAACCCTCGAGAT	CTTCTTACTGCCCTTGCCCA	287	59.6	59.96	2	6
300	DrM300	(TA)26	GTAGGGATGGGCATGGGATG	TGATGCCTGCTAGGTTGGTG	384	59.96	60.03	5	6
301	DrM301	(TTTA)11	GCCAAAGCTGGAAGATTGGC	GGTCAGGGTGCGAAACTGTA	317	60.11	59.97	184	7
302	DrM302	(TTAT)10	CCAGTGTTGGTTCACCTTTAGT	CCACATCTCCAACACCTTGC	249	58.45	59.12	29	7
303	DrM303	(TTA)27	ACCACTTGATTAGGAGCGAGC	TGCACAAAAAGTTATTCCCCCA	146	60.13	58.69	71	7
304	DrM304	(TAT)24	TTCTCTCCAAGCATCTGCCC	TGCTTGTGTTGAGGATCACGA	250	59.75	59.93	32	7
305	DrM305	(AAT)23	TCTATTAAAGCCCCGCAAAACG	TGCACCTCCGTACCTGTTTC	444	59.58	59.97	29	7
306	DrM306	(AAC)23	TGCAACCCGAGAGAAAGGAG	AAGGGAGGCAACGTTCTGAA	456	59.68	59.53	43	7
307	DrM307	(TAT)22	GGGGAATTGTCACCTGCATA	ACAATTTTGCTTGGGGGTCT	194	57.56	57.9	29	7
308	DrM308	(TAA)22	ACGCATAAAACCGAAACACTTG	TCCACAAAGTTGGCTCTGCA	349	58.38	60.11	43	7
309	DrM309	(TTA)21	GAGTGTGGGTGCTTGCAATG	TTTGCAAGCCATGTGCACTC	255	60.04	59.97	304	7
310	DrM310	(ATA)21	AGGCTACAAATCGGTCGTGG	TGCAGATGTTGGGTGTGTCT	232	60.11	59.53	376	7
311	DrM311	(TTA)20	TGTGTTGTTCTTCTCCTCTCGA	TGGCGAGACCCTGATAGAGA	314	59.04	59.45	184	7
312	DrM312	(ATA)19	CGGCAAGCAATGATACATGGG	AGGCCACTACACACACCTTT	446	60	59.16	29	7
313	DrM313	(AAT)19	ACGATGACATTAACCTGAGTCA	CACTCTCCTTGCAATGGGGT	259	57.2	59.96	29	7
314	DrM314	(AAT)19	TCCTCCCCGAAATGAACGTC	AGGGGTTTTTGGGGATTGCA	327	59.75	60.1	238	7
315	DrM315	(TTA)18	TGGCGTGGCAAGAAGGTTAT	TGTGGCAGTTGAACCTCACA	235	59.96	59.75	43	7
316	DrM316	(TTA)18	CAGCCAGACCATCCGAGATC	GCACCTGCTCTTCATTTGGTG	256	59.97	60.07	182	7
317	DrM317	(TAT)18	GCCCAACCACCGAGACTTAA	TGTGCGCTCTTTCAGACAGT	320	59.96	59.9	184	7
318	DrM318	(TAT)18	TCACTTGGTTGGGACGAGTG	AGCACAAATTAGCAAGGACCA	267	59.89	58.12	250	7
319	DrM319	(AAG)18	GTGACCGCTTGTGACATTCG	CCGAGAGATCTTTCACACCAGT	321	59.84	59.77	376	7
320	DrM320	(ATC)17	AGGCTGAGATTGACAGAAGAGA	GATCTCACGACGGCGATCTT	341	58.56	59.97	29	7
321	DrM321	(ATA)17	ACTAACATAGCAAGCACCTCCA	CACATGGCATGCAGAAGTCA	251	59.43	58.83	43	7
322	DrM322	(TTA)17	CAGCCAGACCATCCGAGATC	GCACCTGCTCTTCATTTGGTG	262	59.97	60.07	353	7
323	DrM323	(CTT)16	CTTCCCGCCAAGTCACATCT	CGAAAGCACTTTCCACAGCC	286	60.04	60.04	29	7
324	DrM324	(TTC)16	AGGTTGGGTGAAGCTTGGAG	TCCACCATAACCCCAAAGGA	118	59.89	58.24	304	7
325	DrM325	(TTA)15	TGGAGTTCGTTTCCAGCAAGA	TGGATGTCTTTGCCATGTCCA	420	59.86	59.92	29	7
326	DrM326	(TA)38	TCCCACTCTCATCCACAAGT	CTTAAGCGTGATTGGCCTACC	234	57.97	59.06	71	7
327	DrM327	(TA)37	GCCAAAGCTGGAAGATTGGC	CCCACTGACAGGGTTGCATA	251	60.11	59.67	184	7
328	DrM328	(AT)33	TGCATTACCCCTTCTCACCG	TCTGCAATCCAAATGGGCCA	391	59.75	60.25	71	7
329	DrM329	(TA)32	ACGTGTGAAGCTCTTTGGGT	ATGATGGGCCAATGCAGTGA	222	59.82	60.03	29	7
330	DrM330	(TA)31	AGCACTTCTTCCATGGACCA	TATGGATGTGGTCACTCGCG	286	58.93	59.9	29	7
331	DrM331	(AT)31	TGTCCCAAAAAGACAAGTGCTC	ACAAGTTGGCATCCACCTCA	150	59.31	59.52	71	7
332	DrM332	(AT)31	ACTTTGCATAGTACACAACCGT	AGATTGTTTTCCTCCTTGCTCA	189	58.26	57.9	71	7
333	DrM333	(GA)29	ACGTCTACCTCTCCACCCTC	CTTGGCCTCGAGTGACAAGT	344	60.03	59.97	29	7
334	DrM334	(AT)29	ACAACCCCATTCAAGACATGC	CACCACTCTGTTCTTAATGCCA	307	59.1	58.59	182	7
335	DrM335	(TG)28	ACTAGCGCCTGGAAGAGAGA	TGTCATGGTTGTCACCTGCA	248	60.03	59.82	29	7
336	DrM336	(TA)28	GGACCAACCAGCTTCCTCTC	ACTGGATTCGGGGTCTGAGA	288	60.04	59.96	29	7
337	DrM337	(TA)28	CCAAAGGGCCCGAGTGTATA	TGGCCAAGCAGCATACAAAT	289	59.16	58.44	71	7
338	DrM338	(AT)28	CACGTACGCTAATTGCCAGC	GACCCTCAATTACGGAGAACCA	193	59.97	59.77	304	7
339	DrM339	(AT)27	TCCCCTTTTTCTCAGTGCCT	TTGGAAGTACTTCTTGCGCA	223	58.85	57.75	29	7
340	DrM340	(TC)27	GAGTGCTCCTGCTCCCATTT	CCTTTAAGAAGCAGAATCCCCA	282	60.03	58.03	71	7
341	DrM341	(AT)26	GTTGCCTGGTGGTACGTACA	AAGGTTGCTAAGGCCAAGCT	198	59.97	59.89	29	7
342	DrM342	(TA)26	GCTTCCACATGTCTCAGCCT	ACAGTGAGACAACGGTTGGA	203	60.04	59.17	29	7
343	DrM343	(CT)26	CGGGGAAGCAATCACTCACT	AAAACTCCATCACCGGCACA	252	60.04	60.18	32	7
344	DrM344	(CT)26	TGGAGCAAGGAAGCAACACA	GCATTGGCTGCGACATGTAT	279	60.11	59.34	52	7
345	DrM345	(AG)26	TGTCATGGTGTGGTTGGTCT	GCAAGTAGCCAAGGTCAGTG	238	59.16	58.84	250	7
346	DrM346	(AT)26	TGCACATCAGTATGCATGCA	TGAAGAAGGCAAGCCCAACA	443	58.25	60.11	353	7
347	DrM347	(AG)26	CACACACACACACACACACA	TCTTGTACCATGCTAACCAGTT	158	59.13	57.37	376	7
348	DrM348	(CT)25	AAGGCCAACCCAAACCTTGA	GGTGAGCCACTAAAACCGGA	172	60.03	59.96	43	7
349	DrM349	(TA)24	ACATCCATATTGGGGGAATACC	AGTTTCAAAGGGTTGGCAGT	140	57.33	57.84	29	7
350	DrM350	(AT)24	AACCTCACCGGCTAAATGCT	TGTTTAGTTCTTAAGCCTGGGT	346	59.67	57.28	32	7
351	DrM351	(AATA)10	CCTGGTTGTAACATACATGTGC	AGGAGTCTTTTGTCTGGCCT	251	57.64	58.56	127	8
352	DrM352	(TAT)26	AAAAGGGTCCTACCGGGAGT	CTTGAGCCCTTAATCGGAGGT	273	60.18	59.51	110	8
353	DrM353	(TTG)25	AGCTAGGTGGGGACAGTTGT	TGGGTTTTGGGCTTCTTCCT	370	60.47	59.44	37	8
354	DrM354	(AAT)23	TCGATGCCTAGCCACATCATC	TGAGCTCTTAAGGTTGGAATGG	244	60	58.05	50	8
355	DrM355	(ATA)23	TCTTTGAAACGCTCTCGGAGT	GTTGTTTGGATGTGCATTCTCA	325	59.66	57.76	110	8
356	DrM356	(TAA)22	AAGCAGGGAAACGAGAGACA	CGGGAAGAAGGCACTGATGT	398	58.95	60.04	37	8
357	DrM357	(TAT)22	GCAGTTTAGGGCAGATCCTGT	ACCTGCCAGAAATCCTGCTC	436	60.06	60.03	208	8
358	DrM358	(TTA)21	ACGTCCATATGCGTGCTTCT	ATGCCGATCACAGGGACATC	231	59.82	59.89	50	8
359	DrM359	(CTT)21	GCATACCCACCACTGCTAGG	GACCAAGATGCTTGTGGGGA	315	60.18	59.96	50	8
360	DrM360	(AAT)21	TCAATGGAGTGGATGTGTGCT	TGTTCATGCTTCATATCCCTCA	277	59.65	57.22	110	8
361	DrM361	(TAC)21	ACGCACTCCTCTCACTTTGG	TCGCCTCGAGATCAGTACTCT	331	59.97	59.86	208	8
362	DrM362	(TTA)20	AGGTCTTGGAAAGGACACAAA	TGTTTTGTGCCCACTTGAAGT	200	57.34	58.83	110	8
363	DrM363	(TAT)20	ACCCTTACCTCAAGCTTTCAGA	CCTCAACTTGAGTATTTGGGGT	434	59.02	57.97	208	8
364	DrM364	(TTA)19	AGTGAGCATGTCAGCTACTTGT	TCACTTTCCTTAGCTGCATACA	414	59.7	57.45	37	8
365	DrM365	(CTT)19	AGGCATGGACACAACCACTT	AGCACCACTTTAGCACCTCA	166	59.81	59.23	110	8
366	DrM366	(AAT)19	TGCCTTTCTCTCTAGGTCCT	CCGCATGCCCAGGTTATTTG	215	57.07	59.9	208	8
367	DrM367	(TAA)18	GGAATGGCCATTACCCCCAA	TGGTGAAGTTGGAGAAATTGGT	445	60.03	58.09	37	8
368	DrM368	(ATT)18	CCCACAGTCCTTGATTGCCT	AGAGTGAGGATGGACCCCAA	255	59.96	59.88	50	8
369	DrM369	(AAT)18	GCACCTCCCTTGCCCATTAA	GCAAGTGGCAACTACAAATCA	440	60.32	57.36	110	8
370	DrM370	(TTA)17	TGAATGAGGGCACTTGCTGT	ATCGCAGAGAATTCGGTGCT	400	59.89	59.82	50	8
371	DrM371	(AAG)17	ACTTCCCACGGCCTGAAAAA	TGGAGGTTGTAGGAAGTGCT	297	60.11	58.27	50	8
372	DrM372	(TTA)16	TGTCCACGGTGGGAAGGTAT	ACATGGCTTTGTGACCACTCA	226	60.55	60.13	37	8
373	DrM373	(TTA)16	ACCGCGTTCTACAGTGTTGT	TGGATCGTGAAGATGGTGGC	407	59.9	60.11	50	8
374	DrM374	(TCT)16	GCTTCCTCGTGACAGTGACA	ACTCTTCCCTCCCCGTTGTA	297	59.97	59.88	208	8
375	DrM375	(TAA)15	GCAATTCTGGCACCACATGG	TCCATGTTCTTGGCACCACT	309	60.11	59.52	37	8
376	DrM376	(AT)46	AACCGGGTCAACACTGTACC	AAGTCCACGTTACCGTCGAG	358	59.89	59.76	110	8
377	DrM377	(TA)46	ACCTGGTTGAACCTGTCAGG	AAGTCCACGTTACCGTCGAG	302	59.53	59.76	110	8
378	DrM378	(AT)45	TGTCAAAGTTGTGGGTGGGA	TGCAAAGTGTCATTGAGGTGA	402	59.37	58.07	110	8
379	DrM379	(TA)40	GAGAGTGGGAACGAGGATGG	TCTTGTCCTCTAAATGGGCCC	186	59.54	59.44	110	8
380	DrM380	(AT)37	ACCTCTAATTGCACTAAAGCCT	GACCCTCACACATGCGCTAT	202	57.42	60.18	37	8
381	DrM381	(TA)35	GGAACTTTAGGGCATATGGCG	TGCCTACATTGAGGGATCTCT	304	59.12	57.95	158	8
382	DrM382	(AT)34	GCTTCATGCATGTGCCTATTT	AGCCGGCATGGTTTTAGAGT	386	57.55	59.67	50	8
383	DrM383	(TA)32	TGCTTTCGGTGTTTGGTGGA	TCAAAAACCTCTAGGGCCCC	349	60.39	59.3	37	8
384	DrM384	(AT)32	GTAAAGACGCACGTGCACG	AGGGATGATGAAGACAATGCT	310	60.16	57.05	127	8
385	DrM385	(TA)32	CCGATGAAGATGGTGGGAGG	ACAACCATGCATGCACACAC	318	59.89	59.97	208	8
386	DrM386	(TA)31	ACCTGTACCGTCAACGTGAC	GCCTCCATGTCTTCAAAAGCA	369	59.97	59.11	50	8
387	DrM387	(AT)31	AGTGCATCATCAAGAGGTTGT	CTCACCGAAGCATGCAAAGG	287	57.57	59.83	110	8
388	DrM388	(TA)30	TGGTGAAATGACCAACACGA	TTGGCACCATGGTCCCTTAC	254	57.67	59.96	50	8
389	DrM389	(AT)30	CTCCAAGCTCATGGGCTGAA	TGTATCACTTGGAGACCGTTGA	219	60.03	59.1	110	8
390	DrM390	(AT)30	AGGAGGGCACTTTGTAAGCT	TAGGGGCTTCAAACTCAGCG	292	58.93	60.04	110	8
391	DrM391	(AT)30	GTGGCTGTCAGAGTCGCTAG	TCCAAGGCTAATTCGAACAAGA	292	60.18	57.72	158	8
392	DrM392	(AT)29	ACCATGAGTGTTAAACCTACCA	CTCAGCTTTGATCCAACCATCA	263	57.01	58.65	110	8
393	DrM393	(CT)29	TGTCCATCCGTCTCTGGTGA	GCCAACAAACACTAGAAGCGG	225	60.25	60.07	158	8
394	DrM394	(TA)28	AGCATGTGAAACAAGCCATGA	GGACGTCCCTAGATGATGGA	451	58.76	58	37	8
395	DrM395	(AT)28	TGCTTCCGTGAAAAGGCAAA	CGGTGGAACCCAGGAATTGA	257	58.89	59.96	37	8
396	DrM396	(CT)28	CGAGTGACCTGCTGGAGAAA	TGTGTGTGTGTGTGTGTGTG	192	59.68	59.13	50	8
397	DrM397	(AT)28	AGGGATTTGGAAGAAACCTTCA	GGCTTGATGGAGGAGACAAGA	226	57.53	59.44	110	8
398	DrM398	(TA)28	GGTTAAAATGCTGGCCGGAC	TGTGGCAATAACGAGGCAAA	233	59.83	58.39	208	8
399	DrM399	(AT)27	TCGTACATCACACGGGAGTA	TTCCCCGAAATAACCCTCCC	284	57.89	59.08	37	8
400	DrM400	(AT)27	ACTATTGGTTGCATGTTGGCA	GGGCCATTCTAGTCCACAACA	377	58.75	60	110	8
401	DrM401	(ATAC)16	TAATGAGGCGAGCTTGGTGG	CTCGGCTTGTTTTGGATCGC	307	60.11	60.18	239	9
402	DrM402	(TATT)10	TGTGTGATGTTAAGACATGTGC	TCAGCTACACTTGGGCTCAA	303	57.25	58.94	27	9
403	DrM403	(CATA)10	GCAAGTGGAACCAAAGCTGA	CCCAGCCTGCCCAGAATAAA	142	58.97	60.03	27	9
404	DrM404	(TAAT)10	GGAAGCTTGGCGGAAAACAA	TTTCGGCATTCTTCCCGTGA	256	59.61	59.96	139	9
405	DrM405	(TTA)31	ACCCTCCTGTTCCCCCTATC	CCTAGGCAAATTACCGTGGGT	383	60.03	60.06	226	9
406	DrM406	(ATA)25	AACATTGGTGTGCTTTCCCT	AATTGTGCTGAGGGCTCTCC	375	57.91	60.03	139	9
407	DrM407	(ATA)24	TGCCTTATGACTTGCTTGGA	GAGCTTCCCACTGATGGCAA	210	57.12	60.32	23	9
408	DrM408	(TTA)24	TGGTTCCTCAATGGCATGCT	TGGGAACGACATGCTCAGAA	303	59.96	59.31	91	9
409	DrM409	(AAT)23	GGCAACCCCTAGCTCTTCTT	TATCGGGGTTAGCTCTAGGC	251	59.38	58.08	23	9
410	DrM410	(TAT)23	GCAGCAGCTGAAGAAGAAGA	AGGATAATGCCCCTTATCTCCT	464	58.19	57.83	173	9
411	DrM411	(ATA)22	ACCGTAATGGGCCAATCGTT	GCATACTTGTTTGGCTCTGGC	209	60.03	60.13	23	9
412	DrM412	(AAT)21	TGAGGGCAAAGTTGGGTTGA	GTATGGAGTGAGGCGCCTAC	195	59.74	59.97	151	9
413	DrM413	(AAT)20	GGCACGAGAAAAGCATTGCT	AGTGGTGGGCATGTAACACA	390	59.76	59.52	27	9
414	DrM414	(AAT)19	AAAATCCCACCTCGCCTCTG	CTGGCCTCTCTCTCTTGGGA	255	60.03	60.33	23	9
415	DrM415	(ATT)19	TGCCCCACCATTTCATTGGA	GTCGGTGCATGCATGTTGTT	372	59.88	60.04	148	9
416	DrM416	(ATT)19	TACCTCGGTAGAAGGGGTGG	TACACGTCACCAGCCACATC	191	60.03	60.04	173	9
417	DrM417	(TAT)19	TGAAACTCTCTTCCGACCCT	GCATTGGCCAGAACTCAAACA	313	57.99	59.66	226	9
418	DrM418	(ATA)19	AGCAAGCATGTCTCCCTTCC	TGGTTCTCTTGTCTCTGACTGT	392	60.03	58.7	254	9
419	DrM419	(TTA)19	TACTAATGGTGGGCCGGAGA	GCCCCACCTTCATACATGGG	204	60.03	60.47	470	9
420	DrM420	(TCT)18	GCTGGCATTGTTTTCCCTCC	ACGTTGCAAACCTTGAAGCA	240	59.75	59.19	23	9
421	DrM421	(CTT)18	CTGTTCTGCTGCTGTTGCTG	AACCTTGGCAACCTGTACAA	248	60.04	57.55	23	9
422	DrM422	(AAT)18	TCAGCAGACCACATGCCAAA	ACTGTATGCACACAAGCCCA	336	60.18	59.89	91	9
423	DrM423	(TTA)18	GTTCATGCTTGGTCCATGACA	AGCCAGCTCAAAGAGAGGAAC	176	58.84	60	148	9
424	DrM424	(TAA)18	CCGGGCCCACCATTACTAAG	GTTTCTTTCATGGTGGGCCC	253	60.18	59.39	151	9
425	DrM425	(TAA)18	CCTCCCTTCCATGGTTGCAT	AGCTCTCCCCATTTCAAGCC	346	60.03	60.03	291	9
426	DrM426	(TA)43	TCACGATCTGCTTCGAAGTGA	TGGACGACATCTCCTCCGAT	373	59.46	60.11	23	9
427	DrM427	(AT)41	CACGAGCACAGGGTTGTTTG	TCAACCCATGTGTGATTATCGT	298	59.97	57.78	23	9
428	DrM428	(TA)35	TGTGTGTGTGTGTGTGTGTG	ACACCGGAACTAACTTTTCCCT	291	59.13	59.56	23	9
429	DrM429	(TC)34	AGGTTGTAAGGAGTTGGCGG	AGGTGACAAGCAATGCATAGT	246	59.96	57.92	27	9
430	DrM430	(AT)33	GGACCACTTCCCTTTTTGTACA	AACACACACACACACACACA	314	58.44	58.4	148	9
431	DrM431	(AT)32	TCACGATCTGCTTCGAAGTGA	TGGACGACATCTCCTCCGAT	373	59.46	60.11	23	9
432	DrM432	(TA)29	GTCCATGGTTGTATTCATGCCA	GCCATAAATGCATCCTTAGCCA	187	58.98	59.11	23	9
433	DrM433	(CT)28	TTTCCGCCAAGGCATAGTGT	CAACTGCTAAAGGATCACCACA	392	59.96	58.59	27	9
434	DrM434	(TA)27	GCTAGGTGTCAAGTCCTGGG	GGGCGATGTATCTCGGGTTC	262	59.75	60.32	23	9
435	DrM435	(AT)27	ACTTGGTGGCCAACATAATCA	ATCTCACTCCAAACAAACCCT	293	57.83	57.12	148	9
436	DrM436	(TA)26	AGCTGAGGGCCATTTCTAACA	TCCCCCAATCCAAATGCCTC	298	59.37	60.03	23	9
437	DrM437	(AG)26	CGGATGGCACCACTGGTAGT	TGAATTCGAGCCTAAGAGACAA	320	61.9	57.2	27	9
438	DrM438	(AT)26	CCGGCGAGAATATCTCCTCG	TCCTCCACCATGTCCCTCTT	410	59.83	59.88	173	9
439	DrM439	(AT)26	GGAAGTAGAGCGTCCGAACC	TCGTGGAGGTGAACTTAATGGA	196	60.18	59.1	291	9
440	DrM440	(TA)26	TGATGGCCCATCTTAAAGCA	CGCAAAATGTGAAAAGTGGAGA	395	57.17	58.04	310	9
441	DrM441	(AG)25	CAAACCACCGATCAAGCACA	TAAACCCTTGGCTCCTTGGC	264	59.05	60.25	23	9
442	DrM442	(AT)25	CCATGGGGTGTCTTGGTCAA	AGGCTCCTATCCCCTGTTGT	132	59.89	59.95	23	9
443	DrM443	(AT)25	CCTCACACCGTGCATCTCTT	AGTCAGGCCAAAGACTTTGAA	175	60.04	57.7	139	9
444	DrM444	(CT)24	GGGTGAGCATTGTTCGGGTA	ACCCCGGTGAGTAGGTAGTC	237	60.04	60.03	27	9
445	DrM445	(TA)24	TGCATGTACAAAGCCTAGCA	GATCAAGTCGTCCTCAGCCT	281	57.51	59.18	108	9
446	DrM446	(CT)24	CGGAGCTTCGCCGGATTTTA	CCCCGGAATTCATGAAGCCT	206	60.81	60.11	139	9
447	DrM447	(AT)24	AAACCACAATTGCATGCCAA	GTGCGGATGTTTATGTGCCC	249	57.37	59.9	254	9
448	DrM448	(AC)23	TCTTCATGGGCATAATAGGGCA	ACTCCTGCAGTACAAGGTTGA	124	59.28	58.95	23	9
449	DrM449	(AT)23	ACACACACATACATTGGGCAG	AGTGGGTCAAGCAACAAACA	224	58.84	58.15	27	9
450	DrM450	(AT)23	AGCACCATTGTTTCAAGTTCGA	TGGACTTCACATCGATTATGCT	189	59.05	57.59	108	9
451	DrM451	(ATAC)13	AGAAGAACAACAGCTCCAAACT	AGGAATGACATGGCCATGGA	367	58.11	59.07	147	10
452	DrM452	(AAAT)12	TTCCCTTTTCCATCTCGCCC	AAAGGAGTCGGGCTCATTGG	196	60.03	60.03	79	10
453	DrM453	(TTTA)10	TGCTGTTTCTGCAGGATTGGA	GGGGGTGTAGTTACTTTTTCCT	256	60.2	57.62	35	10
454	DrM454	(AAGA)10	AATTGAGAAGCTCGGCCGAA	TCACTGCAGCTATAGACGGC	243	60.04	59.61	79	10
455	DrM455	(AAT)27	GCCCTCAATCACTGCCTAGG	GCAGACTCCATAAAGCTGGC	323	60.18	58.98	79	10
456	DrM456	(AAT)25	TCCCTCTTGTTGCACATGCT	TCAACTCTTACAGCCCCTCA	310	59.89	57.98	8	10
457	DrM457	(TTA)24	GTGACGAGTAAAGGGGTGAGA	GAAACATGCGAGTGACCTGC	363	59.11	59.83	35	10
458	DrM458	(TAG)24	AGCATGTTTGGTTAGTTGGGA	GGCAACAATCCTCATGTTTCCA	369	57.76	59.44	79	10
459	DrM459	(CAA)24	CATACCTTCGGCCTCAGCAT	CCATCACCAGGTCCATTGCT	227	59.89	60.03	154	10
460	DrM460	(AAT)23	ACGCTCGTATTTCTTCCCTTAT	GCCCACAGGTTTTGCACTTT	366	57.33	59.82	41	10
461	DrM461	(TAT)22	GGTTTTCATGCAATTTGTGGTC	AAGCCGGGGAGAATGCCTA	187	57.27	60.69	79	10
462	DrM462	(TTA)22	CCCAAAGCATTTGTTGGGCA	GGACTCTTATGCATGCGCCA	263	59.89	60.81	147	10
463	DrM463	(ATT)22	GCTTGGATTCATGCAGTGGTC	GTCCACTGAGAACCCAAGGC	223	59.87	60.61	154	10
464	DrM464	(ATT)22	TTGGCCCTCATTGTTAGGCC	CTTTGGACTAGGCTGGGACC	286	60.32	59.75	181	10
465	DrM465	(GAA)20	CAAGTGGGGAGCTGGAAGAG	TCATGGTGTTGTAGTCCGCC	300	60.04	60.04	79	10
466	DrM466	(TTA)20	TCCCCTTGCATGCATGTTCT	ACAGGAATTCTATTTGCGTGCA	195	59.96	58.92	147	10
467	DrM467	(TAT)19	GAGCTTGTGTTTGACAGCGG	CACCGGAATGACATGACGGA	286	60.04	60.11	147	10
468	DrM468	(ATT)19	TGCTCTTTTGTTTCTAGAGCCT	TGATGGGGTCCTCTATGGCA	262	57.64	60.03	329	10
469	DrM469	(TAA)18	ACCAAGTGAGAGGTTGATGGT	GGTGGCAATTAAGCACTGACA	238	58.94	59.11	35	10
470	DrM470	(TCT)18	GCGTGGAGTTGGCAAATGTT	AGAGGGTGAGGTTTAGGGCT	314	59.97	59.88	35	10
471	DrM471	(AAC)18	CAACAACTGCCACGACAACC	GCAATGAAGTGGTGTGCTGG	388	60.25	60.04	41	10
472	DrM472	(TTA)18	CGGTCTGTGGGTGGTCTTTT	TCTTGGTATGCGAGATTCGGT	306	60.18	59.24	154	10
473	DrM473	(ATA)18	TTTTGGGCATGAAGCTGCAG	TGTGGGATCACCTTGCTCAG	282	59.68	59.67	329	10
474	DrM474	(ATT)17	AGGTTGTTGAGCCTCCAATCA	TGCATGGGTTTTCATAGAGCA	202	59.58	57.91	35	10
475	DrM475	(ATA)17	GGAAGTAGGGCTGGCAAACA	CGAGTTCGGTTCGAGTTCGA	407	60.25	60.11	79	10
476	DrM476	(TA)44	TCCACCATCTCAGACACCAT	CAGTTGAACTAGCCAGGCCA	368	58.04	59.96	79	10
477	DrM477	(TA)42	TGTGTGTGTGTGTGTGTGTG	CGACACCCTCCTCATTTCGT	313	59.13	59.75	8	10
478	DrM478	(AT)42	TCGGACGTTTCTTTGTGAATCT	TGCATGAGACCAAGTACCACA	237	58.28	59.3	329	10
479	DrM479	(TA)41	AGCACAATTGTGGGGAGTGT	TGTGTCTGGTGATGTTTCAATG	357	59.81	57.17	154	10
480	DrM480	(AT)40	TTGTGGCGGTGGCAATTTTT	GGAACCTCCGATTAAGGGCT	303	59.82	59.16	41	10
481	DrM481	(AT)38	AAGAAGCCCTTTCACCAGCA	TCCGTTTCAAAGAACCACCAGA	189	59.81	60.09	8	10
482	DrM482	(AT)37	TGGTGTCCACTTGGCCTATG	TGAATGATGGAGCCCGCTTT	238	59.67	60.03	8	10
483	DrM483	(TA)34	ATAGACTGGGGCAGAGACGG	GCCAAACCACTGGTCCTCTT	319	60.76	60.18	41	10
484	DrM484	(AT)33	GGTCTTGGTTAAAGCTTTGTGT	ACTCCTTTTGACTCTTGCAGT	307	57.35	57.43	35	10
485	DrM485	(AT)32	AGGCTTCGATCACTCCAACA	TGAAGCCAACTCTCATGCAT	170	59.02	57.5	35	10
486	DrM486	(AT)31	TGCATGTAGTCTCTTAGAGCGA	GGCATTGTCGTTTGGGTCAC	311	58.72	60.04	79	10
487	DrM487	(AT)31	TCCCTACCCATATCACGGCT	GCCAGAGGTCCGGAGAGATA	185	59.81	60.18	79	10
488	DrM488	(AT)31	TGTTGAAGGGAGGCGAAATCA	TGAACCATCATCTTGGGTGGA	201	59.93	59.01	154	10
489	DrM489	(TA)30	TTTGGTCATCCCTGCATCCC	TTGTGTGTGTGTGAGGAGGG	247	60.03	59.82	35	10
490	DrM490	(AT)30	AGCCAGTGAGTAGCTACACT	ACACAATGCTTGCATGGAGG	391	57.78	59.11	79	10
491	DrM491	(AT)30	CCGTTTATGTCCCGGATCCC	GGGTTAGGGATCCAGGACCT	242	60.25	60.03	147	10
492	DrM492	(TG)29	TTACTCCACCTGGTAGCCCA	AAGCTTGTCTTGTTGCGCTG	177	59.88	59.97	35	10
493	DrM493	(AT)29	ATAAGCATGCCGAGGAGGAG	AGGAGGAGGAGGAGGAGAGA	299	59.32	59.95	41	10
494	DrM494	(AT)29	AGAGCTTTGACATGTGGCAA	ACCTGAACTTTGGAGGGACTT	285	58.02	58.86	79	10
495	DrM495	(AT)28	TCGTCCTGAAATCCTTTCCTTT	CTTTGGCAAGGTGGTGAAGC	316	57.63	59.97	41	10
496	DrM496	(AT)28	AGTTTCTTGGTGGCTAAGCA	TTCTAGCTCTGCTAAGGCGC	285	57.34	59.9	154	10
497	DrM497	(AT)28	AAGGAGATGGTCACTCCCGA	TTGCCTCTATGAGTTAACACCA	247	59.96	57.1	154	10
498	DrM498	(GA)28	TCAAGGGTTGTGCCTCTTCG	CGTCGCCTGAGAGATTCGAA	322	60.25	59.9	329	10
499	DrM499	(AT)27	AACCGGCCATGGCAGAATTA	AAGTCAAGGAAGAATGCATCCT	171	60.03	57.69	41	10
500	DrM500	(TC)27	AAGCTGCCCATAAGTCAGCC	ACCTAAGGGCAAGGTTTCAAGA	173	60.4	59.55	79	10
501	DrM501	(AAAT)11	TTCCCAAAAAGCACAAGCCA	GTTGAAAAGCAGGCCTTGGG	191	58.8	59.97	206	11
502	DrM502	(ATT)25	CCCACTTCCATATGTTCTTCCC	TGTGACAGTGAAATTGGCCA	189	58.44	57.94	316	11
503	DrM503	(TTA)24	TGGTCCTGACTGAAGAAGGG	AAAGGAAGGGGGTTTTGGGG	181	58.65	60.1	45	11
504	DrM504	(TTA)24	ATCGGGCCAGTTTTTCGGAT	TGTATTGCGGTCCCTCAACC	181	60.03	60.04	122	11
505	DrM505	(TTA)23	AGCAACGCTGATGTCTCACT	TGTGTGTGTGTGTGTGTGTG	335	59.68	59.13	122	11
506	DrM506	(TAT)22	GGCCAATGCGTGACAAGTTT	CGACCCACAGATCTGGCAAT	225	59.97	60.11	1	11
507	DrM507	(TTA)22	ACATGATGTGAGTGGCCGTT	CATGCTCTAGTGCTGGGAGG	378	59.96	59.89	45	11
508	DrM508	(TTA)21	TGCAAGGCAAACTACCAACC	TCACCATCCCTCTAAGGCTCT	362	58.96	59.71	45	11
509	DrM509	(TAT)20	CCAACAACAAACCGGCTCAG	TCCTTGTGATAGCTTCTCCACA	182	59.97	58.83	45	11
510	DrM510	(ATT)20	TGTGCATCACTTCTCGCAAA	TCGAACCGACCAATGCTCTC	286	58.41	60.11	161	11
511	DrM511	(TAT)19	TTCCAAGCCAAATAGAACCCT	TCAAGCCCAAATTCTCAGGTCA	345	57.17	59.89	1	11
512	DrM512	(AAT)19	TGGGGACACTTGTACTGAAGT	TAGCCGCCCCTAGCTATGAA	163	58.59	60.18	45	11
513	DrM513	(AAT)19	TGATAAGGCATAGGCAGCGG	TGCATACTCCCCCTCTTCTT	278	59.97	57.73	161	11
514	DrM514	(TTA)19	CATGTCGCCTTGCTCCTACA	TCCTCAAGCCTAATGCACCA	191	60.11	59.01	206	11
515	DrM515	(AAT)18	GATGAGGACCGAGAAGCAGG	TGTGAGCATGCTTTCTCATTCT	172	59.9	58.32	161	11
516	DrM516	(AAG)18	TCTGGAAAACCATGCCTGCA	TCCATTGGCTTGTTGGTCCA	315	60.18	59.81	206	11
517	DrM517	(TAT)18	CACTAGGTGTGGGGTTGGTG	TGTCGGGTTTTCCAGATGCA	249	60.25	59.89	285	11
518	DrM518	(TAA)17	TGCCACTCAATATCCCATTCA	GTGACTAGGCAGATTTGTCACA	264	57.05	58.34	75	11
519	DrM519	(AAT)17	GGGCATACCTTTTCCACTCCT	GGGGTTTCCTACGTCCTTCA	244	59.72	59.02	75	11
520	DrM520	(ATA)17	ACTTTACTTTCCCTCGCCGG	TTTTGACCCACCGGATCCAG	421	60.04	59.96	122	11
521	DrM521	(AAT)17	GTGGAGCCATTTCTTTCTTGCA	GCACACCATTGCATGCTTCT	209	59.7	59.75	161	11
522	DrM522	(ATT)17	CCGTAGTGGATCTGTCAGCA	CCTCGAGAGTGCCATCCTTC	234	59.18	59.9	423	11
523	DrM523	(TAT)16	AGGATTAGGCCCTCGAATGC	ACCCTTCTAGTGCTCTCCTCT	253	59.6	59.36	1	11
524	DrM524	(AAT)16	AGTTGAGGCCCACAGACTAA	AGGGGAAGGATGGCAGAGAT	321	58.27	60.03	45	11
525	DrM525	(TAT)16	TGGCAGCTGCAAGAGATGTT	GGGCTTAATACGATGGCCGA	289	60.25	59.97	45	11
526	DrM526	(AT)48	GCATGAAGCAAACTCTCCAGA	CCGATGTGTGTGTGGGCTAT	195	58.57	60.11	45	11
527	DrM527	(TA)46	CAACATCTTGGGTTGGCTTCA	CCATTTCCATGCATGTTCCTCA	294	59.04	59.24	45	11
528	DrM528	(TA)43	ATTTCGGGTTGGGTTTGGGT	TCCAAACCCGAGCCATTTGA	393	60.1	59.89	1	11
529	DrM529	(AT)42	GATGACGGATTGGCTGCAAC	GAAAGAGAAGCCGATGCACG	415	59.9	59.63	45	11
530	DrM530	(AT)42	GCAGTTACGATTGGTTTTCCCC	ACACCCTTCGTTCTCTTGCT	227	60.09	59.24	45	11
531	DrM531	(AT)40	GCATTGTTGGACCGAGTGAC	TGGGGAGTCTTGAGAGAGCA	176	59.48	59.88	161	11
532	DrM532	(AT)36	AACTTCCAGGGACTTGCAAG	GCATGTTAAACAATGATCCCCC	231	58.01	57.94	1	11
533	DrM533	(TA)35	AGTGCCTCCAACTCTAATCCT	ACCATCATCTCTCCCAATGCT	381	58.16	58.87	122	11
534	DrM534	(AT)34	TGTGTTTGGAAGAGGTGTGAGA	ACTTCACCTCCAGTTTAACCCT	432	59.5	58.95	45	11
535	DrM535	(AT)33	GTGGCATTTGGTTGGATGTT	TGGAGAAAAGCAATGCATATGC	462	57.16	57.95	45	11
536	DrM536	(AT)33	AACTACTTAACATGGGGCTCTT	CTAAATGGGGATGGGGACGG	305	57.07	59.89	75	11
537	DrM537	(AT)30	CCGAGTTTCGTTGAATTGCGA	AGGCTGACAATGGACAAGGG	354	59.81	59.96	1	11
538	DrM538	(AT)30	TATCCTGGGCTGCACATGTG	TCTTCCCACTATTTCCTCCCA	198	60.11	57.78	45	11
539	DrM539	(AT)30	AGCTGGAGACTGACAAGCAT	TGTGAGCGAGAAAAGAAAACCT	289	59.02	58.46	45	11
540	DrM540	(TA)30	CCCGAGTGGTAGCTTTCACT	TCTTGCTTGAATTTGCCCGA	328	59.39	58.38	75	11
541	DrM541	(AG)29	GGCGATAAATGGAGCGGAGA	CGTGACCGACTAACCCAACA	295	59.97	59.97	1	11
542	DrM542	(AT)29	TCCCTTGTAACACACGGTGA	CGCCAAGATTGCGAGTGAAG	343	58.88	59.9	75	11
543	DrM543	(AT)29	ACCCAAATGCATCAAGGAAACC	TGAGGATTAGCGTCCAGGGA	275	59.7	60.03	75	11
544	DrM544	(TA)28	AGCCGTGCTCACTTTTGACA	CCACAGTTGTTGAAGGTAGTCT	335	60.46	57.93	45	11
545	DrM545	(AT)28	TGTACACACAGACGCACACA	ACTATGCAGATAATCAGTGCCA	199	59.83	57.3	122	11
546	DrM546	(AT)28	CGTTCTGCATTCCTGGAGGT	CTCCCATAGAACCCGCCAAT	285	60.04	59.53	161	11
547	DrM547	(AT)28	TGTGCATGCAAATAGAAGAGCA	TGCAATTTGTCCCCCTAACCT	371	58.92	59.57	161	11
548	DrM548	(AT)27	TGTGCCATGCCCCAAAGTAT	ACGGTAATGGCATGTCATTCG	233	59.96	59.06	1	11
549	DrM549	(AT)27	AACCTGTAAGTTGCCTCTCAA	ACAGGTTGCTATGCATGCTT	147	57.14	58.16	45	11
550	DrM550	(GA)27	GGTGGCTTGTTGAACACGAC	CATGTCGCACCAAGGTCTCT	252	59.97	60.04	75	11
551	DrM551	(AAAT)15	GGTAATCCTGACGTCGGCAT	TCAATGGAGAGTGATGGCGG	360	59.9	59.82	13	12
552	DrM552	(TATG)12	AATCGAGATAGCGCCCAAGG	TCATGGTTCAAGTGCCAAGGT	348	59.97	60.13	13	12
553	DrM553	(TATG)10	GGTTGGGGCTATTGCTGGAT	GCCGGTGGCGATGTTATGAT	279	60.11	60.88	13	12
554	DrM554	(AAAT)10	AGCACTAATTCAGCATCAGACT	AGCTTTTGGTGTGCATTTGT	243	57.52	57.01	105	12
555	DrM555	(ATTA)10	ACCCAAGTGTAGGTTCCCCT	ACATGCTTGACAGAGACGCA	172	60.1	59.97	112	12
556	DrM556	(TAA)30	CCTGAGGGACATGGTTTTGC	ACCGGAATGAATCAAAGCATGG	346	59.11	59.57	47	12
557	DrM557	(TTC)24	CAAGTGTGCCCTAGGAGTGG	TTCAAAGGATCCTCACGGCC	293	60.04	60.03	13	12
558	DrM558	(TTA)23	TGTTGAAGCTTGCAACGCAA	GCAGAGTGCATCAAGTCGAT	311	59.83	58.35	47	12
559	DrM559	(AAT)21	TCCCTAAGGGTCTTGAGGACA	GCCTTCCTCATGAGTGATGCT	179	59.56	60.13	112	12
560	DrM560	(AAT)20	ATTTGGGACTGTCACGCGTT	CCAAGCGAGTAGTTGCATGC	171	60.53	59.9	112	12
561	DrM561	(AGA)19	ATTCGATACCCGCTCATCCG	TCTCCTCCTCCTCCTCCTTC	194	59.76	59.07	13	12
562	DrM562	(GAA)19	CTCCCAAGAAGTCTGAGCCG	GCCCTTGGGATGGAGGAAAA	349	60.11	59.96	47	12
563	DrM563	(GAA)19	TGTTGCTGTTGGTGACCACT	TGAAGCTTCCTTGTGCACCA	211	60.03	60.11	47	12
564	DrM564	(ATT)19	TTAGGGAAAATGAGCACAGGT	ACCAAGAAGGAAGTGCTGGT	254	57.19	59.15	80	12
565	DrM565	(TGT)19	GTGTGTAGAAAACCTTGTTGCA	CCATCTTTGTCACACCCCGA	338	57.64	59.96	105	12
566	DrM566	(TTA)19	TGCAATTTGCTTCACCAATGGT	AGATAGCCCGTAAGTCACCCT	385	59.9	60.06	105	12
567	DrM567	(AGA)18	CACACCCATTGCTCATCCCT	TTTAGCGCGACCGAACTCAT	336	60.03	60.11	13	12
568	DrM568	(AAT)18	GCTGCTTGTCCTCCTCTCAA	CCATGTCACCAAGCTTTGCC	362	59.68	60.04	47	12
569	DrM569	(ATT)18	ACCACCTCTTTTCCCTCTCT	TCTAGTGAGGGTCATGGAAGT	278	57.58	57.52	105	12
570	DrM570	(AAG)17	GTCGACGGACGTCTCCTTAC	GGCGGGGAAATGGCAAAAAT	328	59.9	60.04	13	12
571	DrM571	(ATA)17	TTGGGAGGGGTTTAGGAGTT	CGATCGGGTGAAGATGTGCT	304	57.86	60.18	47	12
572	DrM572	(AAT)17	AGGGCTTATTCATGCTCGGA	TCTCATCCGATGCACATCCT	211	58.87	58.58	47	12
573	DrM573	(AAT)17	ATCACCATCATCTACGCGCA	GACTTATTTGCAAAGTTGGCAC	264	59.61	57.03	80	12
574	DrM574	(CTT)16	CCTGCACATGTTCTTCCGGA	CTTCGAATGTGGGCCAGAGT	291	60.32	60.04	13	12
575	DrM575	(CTT)16	ACCGCCCAATCACATCATGT	ACGGGAAAAATCGAGACCCC	306	60.03	60.04	47	12
576	DrM576	(AT)44	CGGGTGGGGCTTTCTTATCC	ACCCCACCTAATCCTTCTGC	253	60.47	59.08	120	12
577	DrM577	(AT)41	TGACCTGCTCAATTGGCCTT	GTTGTCAATTGCGCCTCCTC	411	59.89	59.83	105	12
578	DrM578	(TA)40	TGTAGGATACAGAGCTGTGCA	AGGAGGAGAGGATTGTACGGA	287	58.54	59.43	112	12
579	DrM579	(TC)29	AGATCGACGAGGGCATTGAC	CCTTGGGCATCCAGAGTTGT	359	59.9	59.96	13	12
580	DrM580	(AC)29	TTCTTGAATTCAGGAAGGCTGA	TCCATGCATGAGAATCAAGGA	339	57.63	57.06	47	12
581	DrM581	(TA)28	TTTCTTGTGCCTTTGACCCA	AGTTAAGCAAGAGGTTGGACCA	200	57.85	59.56	47	12
582	DrM582	(AT)28	ACCGCTTATTCTAACGCGTT	TTGACGAGACGTGCATGGAG	150	58	60.39	243	12
583	DrM583	(TC)27	AGAGTAGAGAGCACAACCAAGA	AGATGCATGCAGACAAACCT	270	58.5	57.79	13	12
584	DrM584	(TA)27	ACGATAACCATTGACAGTGCT	ACCGGTACACCTAGCACCTA	263	57.66	59.67	80	12
585	DrM585	(AT)26	GGCATGGGGTCTTTTAAGCC	GCACCCTCACATGACTACCC	133	59.18	60.11	47	12
586	DrM586	(TC)26	GAGGCAGTAGGATAACCGGC	CCAATTCTTCCACTTCCGACC	231	59.97	58.91	105	12
587	DrM587	(AG)25	TCAAAGCTCCACGTCCACAA	GTGGGGTGTCATTGTCCCTT	264	59.82	59.89	47	12
588	DrM588	(AG)25	AAACCCTAGCTCCGGTGTTG	GCCACACAGCACCAAATGAG	289	59.96	60.04	47	12
589	DrM589	(GA)25	TCGGGCCATTTTTCCAACTCT	GGTGGGTTTTGGTATGTGGGA	424	60.2	60.2	47	12
590	DrM590	(TC)25	AGCCTTCTACCTTCACCCTT	GCACATACACTTGCGTCCCT	250	57.95	60.67	105	12
591	DrM591	(GA)25	GCCAAAGAGTGAGAGCGAGA	TCGCCATAGCTGAATCCCAC	196	59.76	59.89	105	12
592	DrM592	(AT)25	ACGGAGGAAGTAATGAGATCCA	GAGAAACAAACCCCACGCAC	277	58.36	59.97	243	12
593	DrM593	(CT)24	TTTCTTGGAAGGGGTCGGTG	TGGGGATGGAGATTTGGTGC	348	59.89	60.03	47	12
594	DrM594	(TA)23	AGATAGGCACCTTGAACATTCT	TCTCTGGGTCATGAGAGTGT	212	57.15	57.39	47	12
595	DrM595	(TC)23	ACACAGACCTCCTCTTCCCT	TGCAGGTGGCCATTGATTCT	155	59.51	59.96	47	12
596	DrM596	(CA)23	CGTCATGTGTGTTGGGCTGA	CCGGGCTTTCGGCTAAGTTA	297	60.88	60.11	80	12
597	DrM597	(GA)23	CTCAAGCTTAGGGCAGCACT	CTACCCGCAAGACACCCAAT	168	60.04	60.03	105	12
598	DrM598	(AG)23	GGGGCCTCCTAGATCTCTGA	AAGTCCTGCCAATAAGCCCC	413	59.52	60.03	105	12
599	DrM599	(AT)23	TTGTGTGTATGGCTGAGTTCT	AAGGACGTCCACAATAGCCG	385	57.23	60.11	120	12
600	DrM600	(TA)23	CATTTTGGCTCGCGAACACA	TGGTGTTGTTCAAGCTTGGC	329	60.04	59.54	120	12
601	DrM601	(AAAT)16	ACGTCATGTGATGGCTGGTT	TCATTGGGAGACGTTTGGTC	257	59.96	57.82	213	13
602	DrM602	(TATT)13	CCCTTACGTTTTCCCCGGAA	CGTTTCGTTGCCCCTTCTTG	283	59.96	60.04	73	13
603	DrM603	(AAAC)12	ATTTCCACAACCGGGGCTAG	GCATGCCTGGGAAGCAATTC	354	60.03	60.18	212	13
604	DrM604	(ATTC)11	GCAAGGGCGTTGTCAAGTTT	AGTGTACGTTCAAGCTCCGG	251	59.9	60.04	25	13
605	DrM605	(TTTA)11	ATCGGTGGGCAACTTGTTCT	ACCCTCCCCATACCCTAAGG	307	59.89	59.73	59	13
606	DrM606	(TTA)27	TCCTCTAACTATGGTTTCCCCT	AGCTCGCACTTCACTTGACA	280	57.64	59.9	115	13
607	DrM607	(ATT)27	GCTTAATGTGGTGGCAAGCA	TTCACTCAGGCTTGGGCAAA	207	59.4	60.11	207	13
608	DrM608	(TTA)25	TCTTATCCACCCTTTGCCGT	GCTCACCAATACACCAATGCA	191	59.01	59.18	73	13
609	DrM609	(AAT)25	TGTGGCGGGATGAGGAAAAT	GGACCCGCCCTTTGAAGAAT	401	59.67	60.32	194	13
610	DrM610	(AAT)24	TACCGCTGCATCAGTTTCGA	ACACTCATCACTCACGAACAA	377	59.76	57.55	59	13
611	DrM611	(ATA)24	AGGTGTGCGTCATTCTTGGT	AAAGAAGGCCACAAAGGGGG	246	59.89	60.47	60	13
612	DrM612	(ATA)23	AGCAGCAGCATCAACAACAA	GCTCAAGGCTTACTACTTGTGA	194	58.97	58.07	194	13
613	DrM613	(TAA)23	TGGTTTGTAACATGGCCTCA	ACTTGGGCATGTTCTAACACCA	255	57.33	60.16	289	13
614	DrM614	(TAT)22	CACGGCTGCCTTCTCATGTA	GCGCTCTTGGACTACAACCT	271	60.11	60.04	25	13
615	DrM615	(TTA)22	GCCCATTCGCAATCCATTCC	ACATCATGCAACGACTTGGT	197	59.97	58.1	73	13
616	DrM616	(TTA)22	TCTCCGTCGGAAGGTTACGA	TTGCGAGGAATCTACGAGGG	361	60.32	59.26	230	13
617	DrM617	(AAT)21	CGATTGCATGCAAATTGAATCC	ACTTTGCATGTAGATCCCTGCA	316	57.55	60.03	25	13
618	DrM618	(ATT)21	TCAGAAGATCCCAAGCGTGG	TGCCATACCCAAGCCTTGTT	280	59.75	59.89	162	13
619	DrM619	(ATT)21	ACCAGAAACCGACACGATAAT	AGAAGACCGCATAATGTTCAGT	217	57.4	57.79	180	13
620	DrM620	(AAT)21	CGGTCATGCACAGTTAAGCG	AGCTGGGCAGGAATTTAGGC	289	59.91	60.4	289	13
621	DrM621	(AAC)20	TCGTCGACGATTGCGAAG	AATCATCCATCAAGCACGCG	337	57.95	59.34	60	13
622	DrM622	(AGA)20	TGTCTTCAATGGCCATGATCCT	AGGGGGTTTCCATGTATGCA	370	59.76	58.99	115	13
623	DrM623	(GTT)20	TGTGAAGTTGTTTGGATGTGCA	CGCTGCTGCTGTTGTTGTTA	357	59.24	59.69	125	13
624	DrM624	(TTA)20	TGCCAAGAGAAGGTGTCACT	ACTGATTGGCTCTCAAATGCT	350	58.87	57.92	289	13
625	DrM625	(ATT)20	AGAATCAGGACAATGCTAGGCA	TGTATTCTCCACACCACCAGC	183	59.49	60	388	13
626	DrM626	(AT)42	CCAGACACCTACCCATGAACC	TCACTCCCTTCACTTGTTGCA	203	60.06	59.79	25	13
627	DrM627	(AT)41	AACCCTACTATGAACAATGGCA	GAGGGCCAAATGTCTGCTCT	198	57.41	60.03	60	13
628	DrM628	(TA)41	AGTCACACTTTCCAAACCTCA	TGCAAAAAGAGAGAAGAAGCCA	330	57.35	58.45	230	13
629	DrM629	(AT)41	CTCCCGTCCATTGATCTCCG	ATTCCATCACCGAGTGACGC	327	59.97	60.46	277	13
630	DrM630	(AT)39	AGCTGGAGATTCACAAACATTG	GCAGGACATTTCTCTTCCAACC	452	57.22	59.51	352	13
631	DrM631	(TA)38	GCATAGCATGGTGGTAAGGC	GTGCTTGAACTGGCAGTTGG	428	59.05	59.97	290	13
632	DrM632	(AT)36	TGTCAATTAGCCCCTTTGTACA	TACACGCCTTTCCTTGGGAA	325	57.62	59.23	207	13
633	DrM633	(TA)36	GCACTTCCCCCACTTCTTCA	CGAGTCCAGAGAAGGCCATC	190	59.89	59.9	265	13
634	DrM634	(AT)35	AGATGCGTAGAAAACCAGGGT	GTGTGCATCCACTAGCCTCA	223	59.37	59.75	25	13
635	DrM635	(AT)35	ATCACACCACCCATCGGAAC	ACATTACCCCAAAAGCTCACT	163	60.03	57.47	290	13
636	DrM636	(CT)32	TGCTCAAGGTCACCTGATGG	TGTTGATGATGCCACGTGGA	244	59.67	59.96	73	13
637	DrM637	(AT)32	GCTTTGATCACAATGCTGCT	ATGGGGCAACAGATCATGGG	230	57.35	60.11	265	13
638	DrM638	(AT)31	GGACTACGCTGTTGGAGGTC	TGGTGGCAGGACACATCAAA	288	60.11	59.81	25	13
639	DrM639	(AT)31	GGCTCTTTCCTCTCCATCCA	GTTGCACAAAAAGGTTCTTCCA	253	58.79	58.14	25	13
640	DrM640	(AT)31	CCCGAACACAGTACACTTGC	CCCTTATTCTTGCTGCCAAACA	312	59.13	59.44	60	13
641	DrM641	(AT)30	CACGTGCCAAGCTTGTCATC	TCGTGAGATATTGCACCTGCA	228	60.11	59.79	59	13
642	DrM642	(TA)30	GGGTATGTTCTATGGATGTCCC	TCACAGGAATTTGACCATGCA	307	57.71	58.13	60	13
643	DrM643	(GA)30	TCCTCTTCACCTACTTAACCCA	GCATGTTTCTCAATTGTCTCCA	356	57.86	57.23	265	13
644	DrM644	(AT)29	ACCCAGGACAAGACTAGCTT	TCCATTCATGTGCAAGCTCCT	209	57.97	59.99	59	13
645	DrM645	(TA)29	CACCCAAGATTCGAACTTGCA	CTTGCATGTACACACTCACGT	261	59.12	58.87	60	13
646	DrM646	(AT)29	TCACAAGCTCAACCTGATTCA	AGTCTTGGTGGTTTGGCTCT	402	57.51	59.15	60	13
647	DrM647	(TA)29	CCCCAACTCGGCAGTAAGAG	ATTCGGTTGGTCCAAGTGGT	394	60.11	59.52	60	13
648	DrM648	(TA)29	TCCTCAAAGGGTCATAAGGGT	AAAGAACCCAACACCATAGGT	264	58.07	57.1	73	13
649	DrM649	(AT)29	CTGATGCTGGGAAGGGAGTC	TCCACTGCATCAACACCACA	256	59.82	59.82	277	13
650	DrM650	(AT)28	TTTGTCCCTATTCTTCGCCAA	TAGTGTGAAAGCCGCCTGAG	145	57.57	60.04	25	13
651	DrM651	(AAC)25	ATTTGTGCAACGTGCTCACC	TGACCCTTCAATTTGGGAGAGT	449	59.97	59.28	21	14
652	DrM652	(AAT)24	ACCCTAATTGTGGATCCGCT	AAGAACCAGTAGGGCATCCC	197	58.79	59.08	96	14
653	DrM653	(TGA)24	ATCAACCTGAGCAGCTGACC	GCCTCTTGATGGAGCAGAGA	165	60.04	59.17	165	14
654	DrM654	(AAT)23	CATGGGTTACGAATCAAACACA	TGGACCTTGGACACTCCCTT	358	57.24	60.4	66	14
655	DrM655	(TTA)22	TTCTCCATCAGCGAGCAGTC	TCACTGAGGTTCCAAGATGGA	344	59.83	58.38	21	14
656	DrM656	(ATA)22	TCGGCTAACAGTTTCTTCGGA	GGTCGCAACGGTCTTGTTTA	402	59.38	58.78	61	14
657	DrM657	(ATC)22	TGCAAGCATATTCTTCCCCA	TGAGTAAACCAACAAGCGCC	333	57.17	59.05	61	14
658	DrM658	(TAA)22	AATGCCAAGCGACCCCTAAA	GCCGCTTACAGAGATAAACCG	137	59.96	59.14	165	14
659	DrM659	(AAT)21	TGGGCCCCATCATCGAAAAA	CTCGCCAAACTCAATCACGT	278	59.96	58.85	165	14
660	DrM660	(TTA)19	CCAAGCTCGAGTTAGGCTCC	CTGCGATACACAGGGGTTGT	135	60.18	60.04	21	14
661	DrM661	(AAT)19	ACCCACTCCCCAAGGAATCA	AGGTGCCATCACATCATTTTCA	171	60.48	58.57	21	14
662	DrM662	(AGA)19	TTCCCTTTTCCCCCACCAAC	GTGATCTCCCCATCCCTCCT	253	60.1	60.1	61	14
663	DrM663	(TCT)19	TTTGGGATTCCTGGTGAGGC	CGCGTCACAACACAGAAAGT	278	59.96	59.35	96	14
664	DrM664	(GAA)18	ACAATTTTTCCGGGGTTGCG	CATCCCCTGCTTTTCCCCTT	180	59.97	59.96	21	14
665	DrM665	(AAG)18	ACCATGCACACACCAAATGG	GGTTTGTGGTGGCCAAAGTC	232	59.32	59.9	61	14
666	DrM666	(TTA)18	TGGTTCATGTGGTGTTGCTT	AGGGACTTGATTTGCCCGTT	367	58.23	59.89	66	14
667	DrM667	(TTA)18	TCATGGTGTGGGACCCTTTG	TGAAGAATGAGAAGCGTGCA	133	59.89	57.83	96	14
668	DrM668	(AAT)18	AAGCTCAACACACACCCCAA	TGCCCGTATTGAGAAGTGATT	216	60.03	57.37	165	14
669	DrM669	(GAT)17	GATGCAGTCTGGACCAGGAC	AGCACACACAAATTCTAACGCA	302	60.11	59.38	21	14
670	DrM670	(AAG)17	TTTGAGACCCCATCGCTCAC	GGAGGGAAAAATACCGCCCA	338	60.04	60.03	21	14
671	DrM671	(ATT)17	TCCAACAGCAACAAAGCACA	GAGGGAGAGAGAGAGAGACGT	246	58.82	59.52	61	14
672	DrM672	(AAT)17	AGAAAACAAGCAGTCCTTCAGA	TGAGGTCAGAAACAATTTGGCT	122	57.84	58.44	66	14
673	DrM673	(TTA)17	GGGCTACGACGATAGCAACA	GAACGGGAGGTTGCCACTAA	326	59.9	59.96	66	14
674	DrM674	(ATT)16	CCTCCCACAAATCCTTGGACA	CTCACTCCGTTCACATCCGT	264	59.92	59.76	21	14
675	DrM675	(ATT)16	GGCTTACGTTTAGTGGCCCA	TGTCGCTAGAGGATGTACCCT	164	60.32	59.78	44	14
676	DrM676	(AT)86	CGCACATGTAACATCACGGC	TAGCGCTCATGTTGGCAAGA	477	60.25	60.04	96	14
677	DrM677	(AT)54	ACCTTGAGCTCTTCTGGTACA	CAACACTGCAAAACAAGCTTGT	361	58.39	59.01	66	14
678	DrM678	(TA)42	TGAACACATGGGAGCCTTCG	TCCGGTGGGAAAACATGCAA	198	60.32	60.47	21	14
679	DrM679	(AT)40	AGATCAAATGCATCAGGCCAC	TGTGAGGCTTGTTAACTCAGCA	126	58.97	60.16	66	14
680	DrM680	(AT)40	AGAGGCAAGGGTGTCAATGA	ACCAATGTTGACCCAAGAAAAC	435	58.93	57.6	66	14
681	DrM681	(TA)39	TTTGATCCAAACCCGACCCA	CAGGGCCTGGGTTTAGAAGG	440	59.52	60.03	21	14
682	DrM682	(AT)38	AGAGACCCAGTAATGCTTCACA	CCACATCACCATTGGTTGCC	356	59.09	59.75	61	14
683	DrM683	(AT)38	TGCATCCACGTAACTTGGGA	TCCCATGTGGAGTGATGTTTGT	134	59.31	59.89	66	14
684	DrM684	(AT)37	CATTTCCGGTGCAACAAGTCA	GGCCACTAAACGTAAGCCCA	200	59.66	60.32	44	14
685	DrM685	(AT)36	GGTGATGCCCCCTTTACACA	GGTGTACAACCGGAACACATC	422	59.96	59.2	21	14
686	DrM686	(AT)36	GCACATGTGAGGTTTGGCTT	CCTAGGGTAAAAACTATGGGCA	396	59.32	57.49	21	14
687	DrM687	(AT)36	TCATGACGCTGACATGGCAT	GGCTAACATAACAACGGTCTCA	267	60.11	58.41	96	14
688	DrM688	(AT)36	CCAGCCCCAGTGAGAAAGAG	AGCGGTTATGTGAAAAAGACCA	184	60.04	58.52	165	14
689	DrM689	(AT)35	ACAAGTTCAAGGTCCCCTACA	TGGGCCATAGATGAACATGGG	418	58.59	59.85	21	14
690	DrM690	(TA)34	AAGTTGATTGAGGCTTCATGC	TGAGAGCTTGACATATGGCATG	194	57.14	58.53	21	14
691	DrM691	(AT)34	TGATAAGTGCAGGGCGATTT	TGGTACATGGATGTCACATTGA	305	57.58	57.43	66	14
692	DrM692	(TA)33	GGCTCGCCTTTATGCATGTG	CCATTGAATGGGCATGCGTA	316	59.97	58.97	21	14
693	DrM693	(AT)33	ACGAATGCCTTCTTCTCGCA	ACAGATGCCTCGTGATCAACA	342	60.04	59.72	96	14
694	DrM694	(AT)32	TGCAACGAACCCCTTTAACT	AGAGAGGGGCTTTGTTGCAA	220	57.65	59.81	21	14
695	DrM695	(AT)32	TAGGCTAGGCACACCCTCAT	CAAGGCTTGGGAATCAGGGT	321	60.03	59.96	21	14
696	DrM696	(TA)32	TTTCTCCGATGCAACGACCA	TGATCCCACCACAGGAGCTA	291	59.97	59.96	44	14
697	DrM697	(TA)32	TGGAATTTACTGCCCTTGGT	TGGCACACGGAAAACATGAG	262	57.01	59.05	66	14
698	DrM698	(AT)31	ACCCCTTCTTCAGGCCAATG	GTTCAAGGTTTGGGTCGACC	316	59.96	59.05	21	14
699	DrM699	(AT)31	TCCAAACCCGGGTGATTAGC	TGTAACTCTTCCGGTTGGATTT	349	60.03	57.64	96	14
700	DrM700	(TA)30	ACCCCTTGACAGCTTTGTGT	TCGCACTGTCACTCACATAGA	311	59.74	58.84	44	14
701	DrM701	(AAT)25	ACAAAATGCCTCGTTGGGGA	CCCTCTCACAAATTCTCTCCCC	273	60.18	60.09	24	15
702	DrM702	(TTA)22	TACCGCCCGATCACATCATG	CCAAGAAGTCAGTGCCGTGA	297	59.97	60.25	24	15
703	DrM703	(AAT)22	CCCTTCTTTCAATGGATTTGGC	TAAGAAGAGCCGAGGAACGC	402	58.13	59.83	97	15
704	DrM704	(ATA)22	ACCACTCTGACGGGGACATA	TGTAGCCAAGGTTGAGCTTT	408	59.96	57.34	152	15
705	DrM705	(GAT)20	TAGGCCAAACATCGCAACCT	TGCACAAAGGCAAGTAAGAAGT	176	59.96	58.71	24	15
706	DrM706	(GAT)19	GCGTCGATGAAGGAAAAGCC	TGCACAAAGGCAAGTAAGAAGT	164	59.9	58.71	24	15
707	DrM707	(TTA)19	CCAACTGAGCTATCCCAACCA	GCCTTCCAAGTGCCTTTTGG	295	59.72	59.97	97	15
708	DrM708	(AAT)18	ACCTGTTGCACAATGCCCAT	AGGCTTAGAGGAGACCTGCT	184	60.83	59.66	65	15
709	DrM709	(TTA)17	TCCTTCTAACTTGCCTGTGGT	GGTGGAGCAGAGTCATAGCA	193	58.95	59.17	15	15
710	DrM710	(AAG)17	AGCTGGAAAAGATCACCGGA	CTGTAGCGGCCTGTAACTGT	217	59.02	59.75	15	15
711	DrM711	(ATA)17	CCCTCGCAATGCATTGTTGA	TTGGATGATCGGACGGTTGG	350	59.47	60.11	24	15
712	DrM712	(TAA)17	GAAGGCATCCACTGAGCACA	ACCCTCAACAACTTCTGACTT	216	60.32	57.07	97	15
713	DrM713	(TTC)17	GCCCCTTAACTGACCCACTC	GACTGAGCCTAACCCAGCAG	380	60.03	60.11	763	15
714	DrM714	(TTA)16	AGGACTATTTCATGCCCATGC	GGTGGAGCAGAGTCATAGCA	212	58.41	59.17	15	15
715	DrM715	(AAT)16	GCAAACAGCTCATGCAAGTCT	GGCGACGAGGATGAAGATAGG	382	59.73	60.07	24	15
716	DrM716	(TAA)16	GTCTGCCGACTTTGGAGACA	CCTGCCTTGTGAGCTGATCA	285	59.97	60.04	225	15
717	DrM717	(TAA)15	CAGGTCTCCTGTTTAGGGATGA	TGGCCTTCTTGTCCTCATCC	236	58.89	59.38	97	15
718	DrM718	(TAA)15	TCCACGTAGGCTTCGAGAAG	TGTTGGCCTTGAGCTTCACA	333	59.19	60.11	152	15
719	DrM719	(AAT)15	AAAAAGATCCTGCTCGGCCA	TGGTTGTCTCTCCTGTTTGTT	372	59.96	57.35	225	15
720	DrM720	(TTA)14	CACTTCCCCTCTCAACCCAC	AGCTCTTTCACATGTTACGCA	169	59.96	58.23	24	15
721	DrM721	(ATG)14	ACACACACCTTTCACTCTGCT	AGCTCCTCCAATGGCTTCAC	240	59.79	60.03	24	15
722	DrM722	(AAT)14	TGGTTTAACAATCAGGGGATGA	AGCTCAACTTCAGAGGGCAC	261	57.33	59.96	65	15
723	DrM723	(TTA)14	TGCCTATTGTATACGTGAGGGT	TGGGCAATTGGACTTTAGGCT	359	58.7	59.92	97	15
724	DrM724	(TTC)13	AGAGGCTTTGTCCATCTCCA	TCAGGCATCATCATCCCTGC	221	58.34	59.89	15	15
725	DrM725	(CAT)13	TGAATCAGTTAACATGGCCAGA	ACCACCGGTGTAATGCCAAA	239	57.7	60.18	24	15
726	DrM726	(TA)47	TGTTGGGTGGAAATGAGCGA	ACAAAGACACATGCATAAGCGA	429	59.89	58.93	24	15
727	DrM727	(TA)44	ACGGACAATAAAACATGAGGGT	ACTGTACTGCTTGTGGTGTTCT	341	57.97	59.83	24	15
728	DrM728	(TA)41	AGGACACTCTTGTTTGGGAGT	ACAATTGGAGCTGAGATGAGAA	456	58.87	57.44	24	15
729	DrM729	(TA)38	TCTCCCACTAAGCAATCTCGT	TGTGGGCCTAGTGCACTAAG	258	58.54	59.39	24	15
730	DrM730	(TA)37	TCTCAACAAGCTCCCTGGTG	CACTGTCTTAATCTCAGCACCA	227	59.6	58.07	24	15
731	DrM731	(AT)36	CCACCCCTTTGCCCTCTTAG	CTGGGACTTCTGCTGGTGAG	409	60.03	60.04	24	15
732	DrM732	(AT)35	GGCCCATCCCTTTAATGCATG	CCCCCACAGGTATGCATGAT	218	59.66	59.52	24	15
733	DrM733	(AT)35	TACTTCGACAACCGTGCACT	TGTCTGCGGTTGAAAATTAGCT	212	59.61	58.85	24	15
734	DrM734	(AT)35	CGCGGTTTGTACTGTTCACA	ACCATTCTACCAATGTCCATCG	257	59.07	58.19	152	15
735	DrM735	(TC)33	CAGGAAACAACTTGAAGGCACA	TCGAGATGGTGTGCAAGGTG	228	59.57	60.32	24	15
736	DrM736	(TA)32	CATTGTACTCCTCTGGTCATGT	CGCAGGAATAGTGTGGCATTC	363	57.52	59.67	15	15
737	DrM737	(AT)32	TGGGTACACAATTCTGACAACA	TGGGTTGTTCTTCTGCTAAGT	210	57.84	57.14	24	15
738	DrM738	(AT)32	TCGAATGCATTACCTTCGTCT	AGGAATAAGAGTGGGGCCCA	377	57.48	60.25	97	15
739	DrM739	(TA)31	TCGGATGATAATCCAACGGCT	TCTCTAACACATGACTGTTGGT	434	59.31	57.04	24	15
740	DrM740	(AT)31	AGCAAGGCCTCTAGCAACTC	AGAGCAAGGGGTGAGAGGAA	362	59.75	60.18	97	15
741	DrM741	(AT)29	GCAGCTCACATCTCACGTGA	ACCTGAGATGGAAGCTCCCT	202	60.39	59.96	24	15
742	DrM742	(AT)28	TCGAGCAACGGAAGACACTT	ACAAGAATGCCACTTTCTTCCT	324	59.61	58.16	24	15
743	DrM743	(AG)28	AGAGAGACACCAAGCTTCACA	TGACCAGTCTTCCCCTTCCT	319	58.96	59.81	97	15
744	DrM744	(TA)27	ACGTACACAAACCAGACTGCA	GGAAACGTAGTGGTTGGGCT	354	60.13	60.25	15	15
745	DrM745	(AT)27	ACCTCGATGACTAGCCCACT	AAGTGAAGGCGCTGCAAATG	204	60.03	60.04	152	15
746	DrM746	(AT)26	GACTGGGTTTCGGGTCGAAT	TACCCGCTGGTATACTCGCC	390	60.04	61.17	15	15
747	DrM747	(AT)26	TTAAAACGGAGGCCCAAGGG	GGGTTGAAACAAACGTAGCTGT	180	60.25	59.64	24	15
748	DrM748	(AT)26	CATGCCCTGACTCGTGGTAA	TAGGTTGAGTTGTCCGTGCG	381	59.75	60.32	24	15
749	DrM749	(TA)26	TGTATAAGTCTTGCTGGCGAA	CACTACCCACCGGAACCATC	326	57.4	60.11	225	15
750	DrM750	(AT)25	CCAAAGCTTGCACAGAAGCC	AAAGGCGGGTACACCATTTT	176	60.32	58	24	15
751	DrM751	(CTGG)13	CATGGGTCTATGATGCGGCT	TACCACCACATCAGCTGCAC	358	59.96	60.32	10	16
752	DrM752	(ATAA)11	TCTCCACACACACACGTACG	ACCGACAAGTTCTACTCATGGT	139	59.97	59.1	10	16
753	DrM753	(TTTA)10	ACCCAACCAAACCACAAGTT	TGGCGAGTTTGGTTGACCTT	326	58.05	60.11	133	16
754	DrM754	(TAA)25	CGGTGGATCGGCGAAGATAA	ACATGCTCAGCGGGTTTGAA	430	59.97	60.54	64	16
755	DrM755	(AAT)22	CGCACCATCGTTGTGCTATG	TTGGCCACATGTCCGGATTT	326	59.97	60.25	89	16
756	DrM756	(AAT)22	ACACGGGAAACATCGAGACC	ACCGCCCAATCACATCATGT	351	60.04	60.03	121	16
757	DrM757	(TTC)20	TGTGCAATTAGCCATGCATGT	GGGTCATTGCCTACACTGCT	264	59.17	60.03	82	16
758	DrM758	(TAT)19	CACATGTGTGCAAGTCCTTCA	TGAAGCACTTAGGCACATGC	166	59.05	58.83	121	16
759	DrM759	(GAA)18	TCGATGCTAAAGTTGCTGCA	TTCCCGGGTTAAAAGGGCAA	257	58.19	59.81	82	16
760	DrM760	(AAT)18	ACTTGCCACAACTTCCCACA	GGGCGTGACAGTTTGAATGG	426	60.03	59.76	133	16
761	DrM761	(AAT)18	GGCGTGTCATGCATGTCATT	AGGGACTAGCAACCTCCTCA	265	59.55	59.59	143	16
762	DrM762	(TTA)17	GCATGTGCCTAAGTGCTTCA	TGCCGCTAAATGATGCAACC	282	58.83	59.55	121	16
763	DrM763	(AAT)17	TGGCCGTGAGAGGAAGGATA	TGCTTCTGTGCATTTGTCGA	265	60.03	58.41	133	16
764	DrM764	(TAT)17	GCCCCATCAAAACTTAAGGCA	AGCCATCACATCCATCTTGG	405	59.1	57.64	143	16
765	DrM765	(AAT)17	GGCATGCTACTTGTGTAGGC	AGAAGGATTCCACCATCATCAA	268	58.98	57.13	156	16
766	DrM766	(AAT)17	ACCTATCTACTCCTGAGGACGT	TGCTGCTTTGCTAACACTTGT	351	59.22	58.98	266	16
767	DrM767	(TTA)16	AAAGCATGTTGGTGGCATGG	TGCATGTGAATTCCCCATTTCT	291	59.68	58.56	58	16
768	DrM768	(ATT)16	GCTCTCTTAGCCATCGAAAGTC	AGCGGCTTATTTGGTGGGAT	358	58.88	59.74	133	16
769	DrM769	(AAT)16	AGCAATCCCTGAAACTATGCA	CCCATGTGCAATGTGCCATT	258	57.63	59.75	143	16
770	DrM770	(AAT)15	ATTGACGCGGTGACAAAAGG	GTGCCATCTCATCCAACTCCT	241	59.41	59.79	10	16
771	DrM771	(AAG)15	TCCATGAGAGGAGAGGGAGA	AACTTGTCGACGTGGATGCT	207	58.39	59.97	10	16
772	DrM772	(AAT)15	GCCCAACAAACACGTTTCCA	TGCCTCATTCATCCATGGCA	329	59.83	59.74	58	16
773	DrM773	(TTA)15	TCTTCTGCTTCTTCAACTCCTT	AGCAGACAAATCGCTCCACC	205	57.3	60.67	64	16
774	DrM774	(TAA)15	GCACCTTTTTCCCCTTCCCA	CCATCAACCCCTCTCAACCC	360	60.47	60.03	133	16
775	DrM775	(TTA)15	ACCATAGGGGCATAGAAGCA	AAGCCAAGCTCCAAGACCTC	271	58.18	59.96	143	16
776	DrM776	(AT)44	TCATGGTTCCGGGATTTGCA	TCGTAGACACAGCTGTAAACCT	442	59.96	59.11	297	16
777	DrM777	(AT)35	ACCTTGAACATACCAGCAAGTC	TCGACGTCCAATTATTAGTCGT	354	58.59	57.38	10	16
778	DrM778	(AT)35	TGGTGGAGAGTAGGCTTCAA	TGGTCAAGAATTGCAAACCTTG	223	57.98	57.94	58	16
779	DrM779	(AT)35	TTGCCTGGCAAAACGTGAAG	TCAGCTTGGTCATCTGGTCT	311	59.9	58.35	143	16
780	DrM780	(TA)34	AGCCGTAGTCCACCATTTTT	ACCTAAACAACCAACATGGCA	390	57.42	58.33	10	16
781	DrM781	(TA)34	AAGGCTTGCATTGTCCCCTT	CCACCACAATGAACTTGCACA	362	60.18	59.59	133	16
782	DrM782	(AT)33	GGAACTAGACACCAACAACCCA	TGTGAAAACAGAGATTTGGGGA	339	60.16	57.82	89	16
783	DrM783	(AT)30	AAGGTCAACCAAACTCGCCA	TTCCCAACCTCCACATCAGC	312	60.11	59.96	133	16
784	DrM784	(TA)28	TGTATGCAACCCCACAATGTC	AAACCCTCATTGATAGTGCCA	201	58.83	57.26	58	16
785	DrM785	(TA)28	TAACTGTTTCCGTCTGGCCC	TTCACCCACCCACCTCTTTG	315	59.96	59.81	121	16
786	DrM786	(AT)28	CGGGGTTCTGTCTCCGTTTT	GGGGAGATAGTATGAAGTGGGA	273	60.25	58.14	133	16
787	DrM787	(AT)28	AAACCCTCATTGATAGTGCCA	TGTATGCAACCCCACAATGTC	201	57.26	58.83	297	16
788	DrM788	(GA)26	TGCACCCTCACACACACAAT	CACTTGAACCTTACCACGTTGT	126	60.11	59.06	89	16
789	DrM789	(TA)26	CAACCCAAAGGCTCCGAAGA	TATGCTACCTCGGTGTGGGT	364	60.25	60.33	297	16
790	DrM790	(TC)25	CTTCTCCCGTCCTTGTCACC	GTGAGCCCCACCCCTTAATC	271	60.04	60.11	58	16
791	DrM791	(TA)25	GTCTCGGTGCTCAGCTTGAT	TGAACTAGCTGATCCGAGCT	337	60.11	58.23	410	16
792	DrM792	(AT)24	AGATTCCGACCAGCGTATCG	TGCAAGCATGTCTCTTGTTGG	288	59.69	59.39	143	16
793	DrM793	(AT)24	AGGAAAACAACACACCGAAAG	TGGTTTTTCATTCCTATGGGGG	272	57.22	58.28	143	16
794	DrM794	(AT)24	AACATACCCACATGCCACCA	TGACCCTCTCTTGTAGCCCA	423	59.59	59.88	410	16
795	DrM795	(AT)23	TGAAAAACTCGGCTTGGCAC	AGAACGCGGTTTACATCCCT	176	59.62	59.39	10	16
796	DrM796	(TA)23	TCTGAGTTCAAAATGCTCGTGA	TCGTACACTAACCAACCCACA	208	58.27	58.96	58	16
797	DrM797	(AG)23	GGGGAAGGTAGAGAAGCTCC	GATTCCACCGCCATAACCCT	125	58.88	59.82	64	16
798	DrM798	(GT)23	CGGCCCCTAGACGTAGGTAA	CACACACACACACACACACA	267	60.47	59.13	82	16
799	DrM799	(GA)23	TGTGTGGTTGTGCGATGAGA	AGCCCTTCGATTCACTAACGG	254	59.89	60.13	89	16
800	DrM800	(CT)23	ATGGTGGGGTTTCTTTCGCA	GCATGCGCGTAATGCTTTTT	296	60.18	59.01	121	16
801	DrM801	(ATTT)17	TCTCAACCCTAGGCTTTTCCTC	CAAAGGAGTGCTTGTTGCCC	148	59.43	59.97	16	17
802	DrM802	(TAA)28	AGAGCAACATGGAACCCTCA	AGGAACAACAGGGCTAATGCA	371	58.93	59.92	16	17
803	DrM803	(TTA)26	ACAACAGGTTGGACGGTAAGT	ACTTGTACAAAACCAGGGCA	223	59.51	57.55	19	17
804	DrM804	(TTC)26	TCCTCCTCCTCCTCCTCTTC	AGCTCATTGCCTCTGCCATT	285	59.07	60.03	33	17
805	DrM805	(TTC)24	ACCATGTCAGCAAGGGATTT	GCTGAGCTCCATGACACCTT	331	57.39	60.04	16	17
806	DrM806	(AAT)22	ACCAAACCATCATCGGCACA	TTTGGCGTTGTCGATCCAGA	281	60.25	59.97	16	17
807	DrM807	(TTA)21	AGCTGTTAGAGGGTGTCTGA	TCCTCCCCTTGCAAATGACA	299	57.69	59.22	33	17
808	DrM808	(AAT)20	TGCAACATGGAACCCTCGAA	CTTCTCCACACAGCAGAGCA	258	59.89	59.97	16	17
809	DrM809	(TTA)20	TGCAATAGTTTCCGGCTATCA	ACTGCAGCGAATAACCGGAA	137	57.45	60.04	16	17
810	DrM810	(TTA)20	CGATTTCACACGGATGAACACA	ACCTTGACACATGCCCACAA	360	59.52	60.11	19	17
811	DrM811	(TCT)19	TCTCAAAGACGTCAAGCGCA	CCAACTATACCTGCAAGTGGGT	203	60.25	60.03	16	17
812	DrM812	(TTA)19	GCAGCATTTCTGGTTGGCTT	AGTCAATGCCCTTCCAGCAA	266	59.68	59.89	30	17
813	DrM813	(TAT)18	TGAACCGTGGCCATGTCTAC	ATGCATGTCTCCGCGTCTAG	220	60.04	59.97	711	17
814	DrM814	(TTA)17	GGAATGAACGCTTCGCATCC	ACTGACACTTTTTGAGCACCA	358	59.97	58.28	16	17
815	DrM815	(ATT)16	TGAAGCATTTGGAACCCGGA	TCCCATGTCATGCTAAATGGT	179	59.89	57.33	16	17
816	DrM816	(TTA)15	TCCCGTGGTGCTTTTGAGAA	TGTGAAGTTGTTTGGATGTGGA	373	59.82	58.37	16	17
817	DrM817	(TTA)15	ATCACTGGGGCAGGGGTAT	TGCAAAGCACTTGATACGCT	288	59.99	58.48	16	17
818	DrM818	(ACA)15	AACCATCCAGCACACACACA	CCAGTTAGGGGTTCATGGCA	160	60.11	59.67	16	17
819	DrM819	(ATT)14	GTTTGCCTTGGAATGCCTGG	AGAGCCCCGAACCTTCATTT	173	60.04	59.3	16	17
820	DrM820	(TAT)14	TGCAAATTGTTAGGTGACTCCA	GGGCGAATGGAAGGGTAACA	263	58.17	60.03	19	17
821	DrM821	(AAT)14	GGCACAATATTTAGCCGGTCA	CCTATCCTCCTCAACTCGGC	206	58.71	59.32	30	17
822	DrM822	(AAT)14	AAAGACGTGGGGATTGGGTC	ATCGCCTCTCCCTTCTCCTT	266	59.96	60.03	30	17
823	DrM823	(TTC)14	CCCGCCCTTCCATTTCTTCT	GGCCTTATCGCCCAATCAAC	188	60.03	59.33	33	17
824	DrM824	(TTA)13	GACCGTGGCAGACCTTATGA	CCTGCCTCACTGTGTCACAT	282	59.47	59.96	16	17
825	DrM825	(TAT)13	TGGGAATTACGGGAGAGGGT	GGTTGTTAAGCCACTGTGATGG	284	59.96	59.77	16	17
826	DrM826	(AT)56	ACGTAGAAGTTGTTTGCCACA	GCATAGGAGGTTGTGGACTCA	343	58.37	59.45	19	17
827	DrM827	(TA)55	CCGTCTCCCATGCGTAATGA	TTTTGGGGTGTTTCATGGCC	227	59.9	59.24	19	17
828	DrM828	(AT)46	TCTTATGCCAACTGTCCGCA	GGGTAGAAAGACAAGCGCCT	380	59.68	60.04	33	17
829	DrM829	(AT)42	CCTGAGCTGTCACACACCTT	AGCAGTGTGGTGACCATCAA	247	59.89	59.53	19	17
830	DrM830	(AT)41	GCACGGCTTAAGTGGGAGAG	ACCGCTGTACCAAGGACATC	183	60.74	59.75	16	17
831	DrM831	(TA)41	GAAAGTGAACTGGCGTCAGC	TTGCAGAGGCCGTTGGTAAT	247	59.76	59.96	19	17
832	DrM832	(AT)39	TGAGTCTATGACCTGAACGGA	GGGACGTCCGGTAGAATTGT	235	57.92	59.47	19	17
833	DrM833	(AT)36	TGTGGGCTCTTCCATTCCTA	ATACGGTGACAAGGCACAGG	310	58.03	60.04	16	17
834	DrM834	(AT)35	AGCAACTGAGTTTGGGCCTT	CGAGATTCGAATCGTGAATCG	295	60.11	57.34	33	17
835	DrM835	(AT)34	GCCCTTGGAATGTTTGACTTGA	CGAAAGGGATAGTTGATCGCC	412	59.37	58.86	19	17
836	DrM836	(TA)32	GGGTCAAACCTAGGCAACGA	TACATGCAGCTGCCAATTGG	374	59.96	59.18	33	17
837	DrM837	(TA)31	CCCTCCCCTTCGTTCCTTTC	TCATTGGTGGTTCGGGTGAT	231	60.03	59.3	19	17
838	DrM838	(AT)31	CCCTAGTCTCTCTCCTTCCCA	ACACCAACTCTAGTCAGATCCT	422	59.43	57.95	19	17
839	DrM839	(AT)30	TGACCTTTGAGAAAGCCACTT	TGGATGGGCTCAATGTTGCA	297	57.7	60.25	16	17
840	DrM840	(TA)30	ACTAGAGCTTGGAGGTCAGGT	CAGCTCACCCAAAATAACTTGG	420	59.92	57.82	20	17
841	DrM841	(AT)28	CCCCCTCATTATCAACTTCCTT	AGAGATGGCTAGTTTGGCTTGT	315	57.47	59.69	16	17
842	DrM842	(AT)28	GCGAGCTTGCAGTCTAATCC	CCGAATATTCTTCACACATGGC	219	59.07	57.78	16	17
843	DrM843	(TC)27	GGGTGTAGGAGCGATGACAG	CAGGCAAGATGAGAGGAGGT	257	59.9	58.8	16	17
844	DrM844	(AT)27	ATGTAGGTGAAGCCTCAAGC	TGGACACTTTCGTAGCTCTGA	179	57.59	58.76	16	17
845	DrM845	(TA)27	AGTTCCCTCTCATGTGGGGA	CACATGGATCCCCACTCCAA	353	59.88	59.38	19	17
846	DrM846	(AT)27	GCCCAGTCTGCTCTTGGAAT	CGCTGCCATACCAAAGCATC	136	60.03	59.97	30	17
847	DrM847	(AT)27	GGGCCCATCATGAAAGAGACA	ATGCATGCATGGACCACTCA	289	60.06	60.03	33	17
848	DrM848	(AG)26	CACTTACAAGGTTGAGTGCAGC	CATGAGTACGCCCCATGGTT	374	60.03	60.11	16	17
849	DrM849	(AT)26	GGAATTACTGTGCTTGCTTTGA	ACATGCTAAACACACACAGGGA	204	57.5	60.16	16	17
850	DrM850	(TA)26	TTCGCAAGTCTTCTAGCCCC	CTGGTGACCCATGGACTGAC	353	59.75	60.04	19	17
851	DrM851	(ATTTT)11	CCCTACATGCCAAATCAAGCC	GAGGATTCAAAGCTGTGCAGT	348	59.59	58.84	190	18
852	DrM852	(AATA)16	TTGGACGTCTCCCAGAAAGC	GTGACCGGGATGGACCTTTG	282	59.97	60.68	303	18
853	DrM853	(TTAT)12	ACCCTGCATATCTTATCCGCA	CGACATAGATCCAAGGAATGCC	226	59.02	58.93	36	18
854	DrM854	(TATT)12	GAGAAAGGCATCCCACGTGA	TCATCTTCAAGAAAGGCACCAC	144	60.04	58.85	252	18
855	DrM855	(TATG)11	ATCGGATCCTTGCATGCAGT	GTTCACTTTGTTGGACAAGGGT	394	59.82	59.24	12	18
856	DrM856	(GATA)10	CTCCACACCCCAAACACCTC	GCTTACACTCTCTAGTCTTCGC	304	60.54	58.31	36	18
857	DrM857	(AATA)10	CGCCAACCAAGGACCATAGA	AGGAAAGAGGAATGGTATTGCT	170	59.75	57.13	77	18
858	DrM858	(ATA)26	AGTTGCTGGATCTGTGTCAGG	AGGTTCAAATGATAACCCCGAA	232	60	57.69	36	18
859	DrM859	(TTA)26	ACAATCTCGGTTGGCTCTCA	TCTTTCAATGGCAACGTGATGA	148	59.02	58.85	77	18
860	DrM860	(ATT)23	GCACCATTCTTCATTTTGGCCT	GCCTGTCGAGTGGAGATGAT	346	60.03	59.25	69	18
861	DrM861	(AAT)23	GATTTCCCACAGAGCTGGGA	GCCTTGGCAGATGCATTTGA	251	59.38	59.47	77	18
862	DrM862	(GAT)22	GGTGTGTTTTTGCATCAAACGG	GACCACCACATTCCATGCCT	347	59.72	60.32	36	18
863	DrM863	(TAA)21	TCCGCACTCCACCTTACTCT	TGGTTCAGAGGAGAGGAGGG	216	60.25	59.96	12	18
864	DrM864	(AAT)21	AGCACCAAACATAGTGGACGA	ACTGGTCCTTGAGTTTGGCC	218	59.65	60.18	69	18
865	DrM865	(TTG)21	TAACCTCTGTACCGGCTGGA	CATCATCTACCGCGTGCTCT	374	59.96	59.97	77	18
866	DrM866	(CAA)21	ATCCTCCTCCTCCTCCTCCT	GGAAACGAGGAGGGGAAAGG	181	60.33	60.03	295	18
867	DrM867	(TCT)20	AGCTGGTAACTAGGGCCGTA	GTCAAACACCACCAAAAGAGGT	284	60.03	59.24	36	18
868	DrM868	(TTC)20	GACTTCCAACTTAGCCATGGC	GGCCCATCTTGCAGCTCTAT	202	59.25	59.89	36	18
869	DrM869	(ATT)20	AGTTTTTGTTGTAGCGCCCA	TGCTTGTGATTGGTTTAGTGGT	161	58.6	58.44	69	18
870	DrM870	(TTA)20	CTCACCCCACCCCCAAAATT	TGTCATGGAAAGAAGTTGGTGT	195	60.18	58.1	77	18
871	DrM871	(TTA)19	TGAAATGCCATGCCTTTGACT	GGCTTTCAGGCAACCAAAGG	273	58.75	59.97	12	18
872	DrM872	(TTC)19	AGGAAATGGGCCAATGAGGT	TGAGGATCTCAATGCCGGTG	304	59.29	59.82	36	18
873	DrM873	(TTA)19	ACCCAACTGCCACCAAATCA	AATGGTTCCCACACCCTTGG	218	60.11	60.18	77	18
874	DrM874	(TTA)18	ACCCAAACAACAAACCCCGA	AGTTGGGCTAAATTCCGCCT	382	60.32	59.67	12	18
875	DrM875	(TAA)18	AAAAGGGTTGGTTTTGGGCG	TCATTAGCTTCCCGGAAACCA	368	59.82	59.37	69	18
876	DrM876	(TA)47	ACAACCAGGGGAGGCAAAAA	ACCACCAAAAACAACATACCCT	428	60.03	58.35	77	18
877	DrM877	(AT)46	GGCTCAAGTGCAGAAAACTCC	ACCACCAAAAACAACATACCCT	306	59.73	58.35	77	18
878	DrM878	(AT)45	TTGTTGCTCGTGTGCCGTAT	ATCCAGCCTCAGCCTGTAGA	325	60.6	60.03	69	18
879	DrM879	(AT)45	TCCTTGCAATTGTACTAGCCA	GACGATCCAAGAGGTAGGCC	420	57.29	59.61	77	18
880	DrM880	(TA)44	TTGGGGGTAATGGGCGTTAC	TGGGGTTCTTGTTTCACCAA	466	60.03	57.47	77	18
881	DrM881	(AT)41	AGGAAAACTTTAAGCGTGTCCT	CATCGTCTTCTATCAGAACGGA	365	58.18	57.45	69	18
882	DrM882	(TA)38	ACGGGCCCTTAATTAGCGAG	TCGTGACGAAAGACGCAAGA	294	59.89	59.97	77	18
883	DrM883	(AT)37	TGCTCCCAACTAGTCCCTCT	TGGTACGACAAAAGAGCGCT	371	59.59	59.97	77	18
884	DrM884	(TA)35	AGGGAAGATCACTGGTGGTC	TCGACAACAAACTCCACACA	208	58.72	57.61	69	18
885	DrM885	(CT)30	TGCCTGTTGCGAAGACATTTG	CAGCGACAACAATCCACAGC	334	60	60.11	36	18
886	DrM886	(AT)30	ACCGAATGGATCTCTGCATAGG	TGCCATGTGATAGGAGCGTC	185	59.7	59.9	77	18
887	DrM887	(AT)30	GCAACCCTTCTCTCCATCAGT	GGATGCCGAGCTCTTCTCTC	355	59.72	59.97	191	18
888	DrM888	(GA)29	ACCTCACTGGATCTAGGGCT	TCGATGCCAACCCGTGTAAA	250	59.36	59.97	36	18
889	DrM889	(TA)29	TTCCGGCCCATTTACACACA	CCGAGGTAGACTAGCGCTTG	231	59.89	59.97	69	18
890	DrM890	(AT)29	GCCAGTCAACCCAACTCCAT	AGAGAATGGTGCAGTTCCGG	227	60.25	60.04	77	18
891	DrM891	(AT)29	TTCTGACCCACCCCATAGAA	TGATCAGCGCCATCTTAATTCA	275	57.65	58.19	191	18
892	DrM892	(TA)29	TCTTGTGTGTGGGGGTTTTT	GTACCATGGTCGAGCACTGT	359	57.76	59.75	222	18
893	DrM893	(AT)28	ACTGTGTTTGTCGCCTTTGTG	CCAACGGTCCAAACCAATGT	140	59.87	58.96	69	18
894	DrM894	(AT)28	TGGGAGAGATAGAAACAGGGAC	TTTTGAAGCAGCCCCAAAGC	146	58.62	59.89	252	18
895	DrM895	(TC)27	GTTGGTCGTGACTGCTCGTA	TGTGCTTCGCATTAACAGGC	200	60.04	59.48	69	18
896	DrM896	(TA)27	GACGTATCTTTGGTGCACGC	AGCGATCGTTGACTTCTACCA	334	59.91	59.18	77	18
897	DrM897	(AT)27	ACCTTTGGTGACGGAAAAGGA	TTGGCCATGTGTCATCTCCA	314	59.79	59.3	77	18
898	DrM898	(CA)27	GATGTGTGTGCATGCATGGG	ATGGGAGGTCTCATGGGTTT	199	60.18	58.31	191	18
899	DrM899	(TC)27	AAGGATGACCGTAAGCTGCC	GCACGTACACTTGTGTCCCT	194	60.11	60.25	358	18
900	DrM900	(CT)27	TCCGTCTCTCTCTCTCTCTCTC	GGTAAGGGCCTCCATTGGTG	207	59.31	60.4	358	18
901	DrM901	(AATA)15	TCTCACCATCCATAGTCCCTGT	TGTGAGGCTTGTGCTCAACA	284	60.02	60.11	3	19
902	DrM902	(TTTA)10	TGGACCCATGCCTTTTGGAT	GTTCTGGTGTTGTTGCGTTCA	291	59.59	59.87	3	19
903	DrM903	(ATA)23	TCCTCCCATTACTCCACACCT	ATGTGCAAGTCCAGGGATGG	290	59.92	60.03	7	19
904	DrM904	(TTA)21	TCTCCAAGTCAAAATACCCCAA	AAACCAGTGAACCAGAAGCT	317	57.27	57.26	3	19
905	DrM905	(AAT)20	ACATGTCTCCCATTGTGTGAGT	AAACTCGAGTGGGATCCGAC	323	59.63	59.47	3	19
906	DrM906	(ATG)20	GGCTCGATCATGGAGTCAGG	TGCAGTTGGAATGAACTCGGA	264	59.97	59.93	7	19
907	DrM907	(TTA)18	GCAATTTTCATGGCCGTATGC	ATGTCAGCACAGCACTCACA	197	59.14	59.89	3	19
908	DrM908	(TAT)16	TCATCAAGCACATGCAATTGC	GCAAAGTCAACACACAGGGG	265	58.39	59.62	3	19
909	DrM909	(TTA)16	ATGATGGTCCCTGCCCTTTG	ATTATCTGCGCATGTGCACG	131	60.03	59.69	7	19
910	DrM910	(TAT)15	CTCTTTAATCCTCATGCAGCCA	TTTCATGCGTTGCTTTCCCG	401	58.45	60.04	7	19
911	DrM911	(TAT)15	CACACACACACACACACACA	TGGTTCCTGTTTCGATGGGG	327	59.13	59.96	7	19
912	DrM912	(TCT)14	TACAACTCCCGATCCCACCT	TCTTCTAGGTCTGCGAGCCT	281	59.96	60.03	3	19
913	DrM913	(ATT)14	TTTTTCCCTGTCGCCCCATT	CGAGAGAGTTCAAAGGGGCA	358	60.18	59.68	3	19
914	DrM914	(TAT)13	AAAGGACCAAAGACGTGGCA	CGCCGCTCAGGAACTTCATA	298	60.11	60.18	7	19
915	DrM915	(TCT)12	AATGCCCCTCTTTTCCTCCC	CGGCAGAAAGAAGGAGGCAA	179	59.66	60.61	3	19
916	DrM916	(TAT)12	CGCTTCTGGGGTTTCTCCAT	AGAATGCACCAAGTGTCGCT	283	60.03	60.25	3	19
917	DrM917	(ATT)12	ATGGACCAGGGTTAAATTCACT	TGTCCAGAACTTCCCATGCA	316	57.33	59.23	3	19
918	DrM918	(AAC)12	ACAACGACAACGACAACAACA	GGGGCCATACAAGAGTGCAA	143	59.2	60.32	3	19
919	DrM919	(TGT)11	ACCTATGGATCCACTAGTGTGT	CTACTCAACCCTCAGGACGC	267	58	59.83	3	19
920	DrM920	(AAG)11	ACTCTTCCCTCCCCGTTGTA	GGAGGGAAAAATACCGCCCA	234	59.88	60.03	3	19
921	DrM921	(ATA)11	GCATCAGCCTCAGCATATGC	GCTTGAGAGGTTTCGAACTCG	367	59.48	59.28	3	19
922	DrM922	(AAG)11	AAGCAACGCTTCTCTCCTCC	CCGCCGTAAAGACAGAGTCA	267	60.04	59.76	3	19
923	DrM923	(AAT)11	ACCTCAAACCAAAGGAAATCCA	TGATTCTTGGTCGGGTTATCCT	120	58.08	58.89	7	19
924	DrM924	(ATT)10	GTGGTGCAAAGGGAGAGGAA	TCTTCTTCTCCACTGCAGCA	149	59.89	58.95	3	19
925	DrM925	(TAT)10	CGCATCTCAGGTAGAACCCC	TGTTACCAACCAGCCTCCAC	273	59.9	59.89	3	19
926	DrM926	(AT)57	TGAGGCAAGACGACTGGTTC	TTCCGATTCCAACTCGAGGA	386	59.97	58.45	3	19
927	DrM927	(TA)38	GGGCATGCAACAAAATCCTGT	CCTGGAGAACAACGCCATCT	277	60	60.04	3	19
928	DrM928	(GA)37	AACGCAGTCACCAAGCTATG	CCTCCGCCATTGTTAGGGTT	171	58.56	60.03	3	19
929	DrM929	(TA)34	TGAATGGCAATAGCTTCATGTG	GTGCCAAATGCCATGTAATTCA	324	57.36	58.14	3	19
930	DrM930	(AT)32	TGGCTAGGTGGCTTTAGCTG	TCCTCTGCTATAGGACTGAAGT	388	59.75	57.47	3	19
931	DrM931	(AT)30	GGTTTGAGTACGGTACTGGGA	AAAGGAATGCGCATGAGCTG	382	59.1	59.55	3	19
932	DrM932	(AT)29	TGTGCTGGTTTGAGTGAGTTCT	ATTGTCTTGCCCCATCCCTG	377	60.09	60.03	3	19
933	DrM933	(AT)29	TAGGCCAAGCAACTGTTGGT	TGTGTGGTCATGTTCAACTTGG	278	59.81	59.31	7	19
934	DrM934	(AT)29	ACCATGATGTAGCAGACGCC	GCGCTTGTTGCCTTTCTCAA	212	60.18	59.97	7	19
935	DrM935	(AT)28	TGGGGTTCTAAAGAGTGCCC	ACACTCACCGGTGAAGCAAA	315	59.3	60.11	3	19
936	DrM936	(TA)27	TGGTTTTACTAGCGTCTACCAC	TCGGAGACTCGGAGTACATAT	173	57.82	57.23	3	19
937	DrM937	(AT)27	TTCAGCCTTGGACCACAAAA	CCAAGAGGTATCTAAGACCACC	239	57.85	57.33	3	19
938	DrM938	(AT)26	TGGAGAAGAGGCAAGCGAAG	CCAGGTTTGGTCAGATGTGA	234	60.04	57.43	3	19
939	DrM939	(TA)26	GTACCCGCGGATATACCCAC	CGGGTCGGGTTCAGGTAAAA	391	59.76	59.97	3	19
940	DrM940	(AG)25	GTGTAACCATCGGCAGTGGA	TTCTCCGGCATCTCTCTTGC	300	60.04	59.82	3	19
941	DrM941	(AT)25	AGCCACAATCGAAAAGTTTGCT	ACGGATAGAGCGAATTACAGAC	325	59.64	57.77	3	19
942	DrM942	(AG)24	CTCAGGCTTAGGGCAGCATT	GGCCGTAAGCTACCCAGTTT	186	60.11	60.04	3	19
943	DrM943	(TA)24	TCAAGGGACCCACTGCTCTA	AGTGCAGAACCGTTGGATTGA	321	59.88	60.2	7	19
944	DrM944	(TC)23	GCTCTTCGTCTCTGCCACAT	TGCACACACAGACAGAGAGA	140	60.11	58.6	3	19
945	DrM945	(AT)23	AGGAGGGGGATTTTGGGGAT	AGACTGAATCAATCTCAGGCGT	386	60.26	59.5	7	19
946	DrM946	(TA)22	CTCGGTGTTCGGCTCGATAA	GTGGTGTTCAAGCTTGGCTC	433	59.9	59.69	3	19
947	DrM947	(TC)22	GATGTCGGTGGTGGAGGATG	CGCAACCAGAATCTCATACACG	264	60.18	59.72	7	19
948	DrM948	(AT)21	GGCGCCGACTGATTTCACTA	TGTTGAGTTGTGTGGAGCCT	270	60.46	59.45	3	19
949	DrM949	(AT)21	GTGGGTTTCGCACATGCAAA	TTGTCATGGACTGATCTTCCAA	244	60.25	57.36	3	19
950	DrM950	(AT)21	AAATGAAAGTTGGCAGCAGC	TGGTCATCTTCCACCCTCCA	297	57.84	60.18	3	19
951	DrM951	(AGAT)14	TTTGAGCAGCCACTTCCTCC	ACTCCCGGTAAGATGGATGGA	303	60.25	60.06	40	20
952	DrM952	(TCTT)12	TGATAGCACTGTAGCTGTAGCA	ACTTTGAGGTGCTCAGCCAA	213	58.98	59.82	40	20
953	DrM953	(TTTA)12	TCTAATGAGCTTCCGAAATGCA	GTCACCTCCATGATTGGTCCT	144	58.13	59.44	124	20
954	DrM954	(AAAT)10	ATCGACAAAGTCAGGCAGGG	GGAAACCAGTCTAAGGCTTGGA	214	60.04	59.96	40	20
955	DrM955	(TTA)30	GCTCCTGCCACAGAAATCCT	AATGAGGAAGAAGCGACGGG	373	60.03	60.11	49	20
956	DrM956	(ATA)27	TGGGTATCCGAATTCGATCCG	AAGATGCGGGTTGATGAGGA	378	59.73	59.09	124	20
957	DrM957	(AAT)25	TGCCCTTACCCCTATCCACA	AGAGTTACCGTTGAGCCCTA	359	59.95	57.77	40	20
958	DrM958	(AAT)24	CTGTGAGGTTGGCACCCAAA	TGACAACCTCAAAAATTGGCCA	441	60.76	59.23	40	20
959	DrM959	(ATT)24	GAATGGGTTAAGCGGGTCAA	TCCTGGCATGTTGTTGCAAG	375	58.17	59.33	49	20
960	DrM960	(AAT)23	GCAAATTCCCTTGCTCTGCC	TGAGTTGTAGAAGAGGTTGCGA	322	60.11	59.37	40	20
961	DrM961	(AAT)21	GGCAACAGGTAGGGTATGGG	TCAGGGATTTGCGTAAAACCT	415	59.82	57.85	40	20
962	DrM962	(AAG)21	TTCCACTATCTCGCTCGGGA	ACCTGCCCTAATGACCTTGC	194	60.11	60.03	40	20
963	DrM963	(ATT)21	TGCCAATTGAAGAATGGACCT	GAGACGAGTGCAGGAGATGG	443	57.83	59.9	49	20
964	DrM964	(TTA)19	ATCCACTCCCCTCTCACTCC	GAAGTGTTCACGGATGAAAGGA	229	60.03	58.6	40	20
965	DrM965	(TAA)19	AAACATTGGTGTGCTTGCCC	AGCTGCTAGGGAAGTTGCAG	325	59.89	60.04	160	20
966	DrM966	(ATT)18	AACCTCGATGCCAAGGGATG	GCCTCCTAATTGCCTTGCCA	233	60.11	60.68	40	20
967	DrM967	(TAT)18	GCGTGGAGTGAGTGTCATGA	GAGGAGCCTCTACTTGAACCAG	350	60.04	59.83	49	20
968	DrM968	(AAT)17	GCCTATGCACACGCTCCTAA	TTCCCCTGAGAGGAAAGGCT	341	60.18	60.18	40	20
969	DrM969	(GAA)17	CAGCAACAGCACCATCATCG	GTTGGCGTCGATGGAGAAGA	133	59.9	60.11	124	20
970	DrM970	(ATA)16	ACCTGAGTGAGAGAGAGAGAGA	ATAACGGAAGGGTTGTCCGG	369	58.82	59.75	40	20
971	DrM971	(ATT)15	TCCTACCAGCTCCCAAGGTT	TCCATCATCCATTTGTTGGGA	246	60.18	57.25	160	20
972	DrM972	(AGT)15	ACTCCATCCTGCTAAGGGTCA	CCGGTCTCCACACTCATGTC	280	60.27	60.11	160	20
973	DrM973	(AAT)14	GCTTCATGTGTGTTTGGATCCT	AAACCACCTCAAAAGCTCCA	270	59.18	57.55	40	20
974	DrM974	(TCT)14	GAAACCGGAAAACCAGCCAC	TGCAGCAATCTAGCATTCCT	188	59.97	57.28	49	20
975	DrM975	(TAA)14	TGGTTCTTTGAGCCCATGTCA	ATCCAAACGCCCAAGTCAGT	282	59.85	59.89	124	20
976	DrM976	(AT)46	TGGCTCTAATTTACAGTGACCA	ATTGTACCATTGGCCCAGGG	383	57.1	60.03	124	20
977	DrM977	(AT)44	CCATCACATGTCCCACACCA	GCTTGGCATGCTTACAAAACC	391	59.96	58.93	40	20
978	DrM978	(AT)41	GTCTTGACTTGGCTGCTTTGG	GCGAGCAAACAGATAGCCGA	290	60	60.81	49	20
979	DrM979	(TA)36	TGATACAGGTTTCACTACCCCA	AAAGGCCGGGTGCTTACTAC	398	58.48	60.04	40	20
980	DrM980	(AT)34	TGGGTTAGGCCATAATTCGGAG	TGCCTTAATTAGTTCGTGGCA	299	59.89	57.94	40	20
981	DrM981	(AT)33	TCATGAATTGTGGTAGCCCAA	TACCAGGCATAGGTGAGGCT	296	57.55	60.03	160	20
982	DrM982	(AT)31	TGACGCGACACTTTGATTAACT	GCTGTGAAGTGCATTGTCCC	372	58.61	59.76	124	20
983	DrM983	(AT)31	TGCCTCAATTGATTGGTGGT	TCCTCATCACAAGGCTTTCTCA	196	57.69	59.36	160	20
984	DrM984	(TA)30	AGCGGATGCCAACTTGATCT	CTCAACGGATTTGTGTGTTTGT	299	59.75	57.97	49	20
985	DrM985	(AT)29	GGAAACCACTTGTCACAGTTTC	TCGTTCCCTATGTCTTGGCC	184	57.97	59.46	40	20
986	DrM986	(AT)29	ATCTTCCGCACTTCCGCTTT	ATGGTGGGTGATACTCCCCA	286	60.32	59.95	124	20
987	DrM987	(TG)28	TGCTGGGGATAATAGTGGCT	CACACCCTAGTTGAATTTGCGT	285	58.18	59.45	40	20
988	DrM988	(AG)28	AGCTAGCTTTGGTGACGTTGA	AATTCTTGGTGGGGGCCTTT	248	59.93	59.81	49	20
989	DrM989	(TA)28	AAGGGCAAGGGTGTGTTCAA	CCTCCCTTCCCCTCAAGAGT	154	60.03	60.25	49	20
990	DrM990	(AT)27	ACTGACCGGTTCTTGCATTA	GTGCCTCCGCTGCATTAATG	292	57.15	59.97	49	20
991	DrM991	(AT)27	TTCTCCTCTTGACTGCCACG	TTGATGTAGTGAGGTTTTCGGA	114	59.68	57.39	49	20
992	DrM992	(CA)27	AGGGCTACAAGTTCTCTCCT	CCCGGGTGTGTCTTGTAGTG	134	57.37	60.32	160	20
993	DrM993	(TC)26	TGCTCCTCCTTACGGGTGTA	TGCCGTGCATTAGAGTATTCA	301	59.96	57.47	40	20
994	DrM994	(TA)26	TTTTCTCTTGCATGCGCCAC	AAAGAGGGCCATGAAGAGGC	210	60.04	60.03	49	20
995	DrM995	(AT)26	CGAAGGACAAGTGCTCTGGT	TGGGTCTTCGACTTGTGATGT	355	59.97	59.31	49	20
996	DrM996	(AT)26	GGGTTACGGTCAAAGTTCGG	TGAATATCAGTTGCGCGTGC	364	58.85	59.63	49	20
997	DrM997	(TC)26	ACCTCATTTTCAGCCCTTAACC	TCCCAGTTTTCCAACTCTTGT	377	58.57	57.34	160	20
998	DrM998	(AT)26	ACTGCACACTGTCATCCATCA	GGCGAGGCCTAGGTTTGAAT	249	59.65	60.11	160	20
999	DrM999	(TG)25	AACTTTTCCCGCCGTTTTCG	TCAAAGGTTAGTCTCCAAGGCT	279	59.97	59.02	40	20
1000	DrM1000	(TA)25	TGTCAATAATTGGTCCCCACA	TAGGGAGGCAGAGACCACAT	338	57.18	59.66	49	20
